# Supplementary material for: Crystal structure of bis­(1,4-di­aza­bicyclo­[2.2.2]octan-1-ium) thio­sulfate dihydrate
Source: Acta Crystallogr E Crystallogr Commun. 2016 Feb 3;72(Pt 3):273–5. doi: 10.1107/S2056989016001535 (PMC4778808; doi:10.1107/S2056989016001535)
Supplement: Supplementary file 1 [file e-72-00273-sup1.cif]

##############################################################################
#                                                                            #
# This CIF contains the data in a paper accepted for publication in          #
# Acta Crystallographica Section E. It conforms to the requirements of       #
# Notes for Authors for Acta Crystallographica Section E, and has been       #
# peer reviewed under the auspices of the IUCr Commission on Journals.       #
#                                                                            #
# Full details of the Crystallographic Information File format               #
# are given in the paper "The Crystallographic Information File (CIF):       #
# a New Standard Archive File for Crystallography" by S. R. Hall, F. H.      #
# Allen and I. D. Brown [Acta Cryst. (1991), A47, 655-685].                  #
#                                                                            #
# The current version of the core CIF dictionary is obtainable from          #
# ftp://ftp.iucr.org/pub/cif_core.dic.                                       #
#                                                                            #
# Software is freely available for graphical display of the structure(s)     #
# in this CIF. For information consult the CIF software page                 #
# http://www.iucr.org/resources/cif/software.                                #
#                                                                            #
# This file may be used for bona fide research purposes within the           #
# scientific community so long as proper attribution is given to the journal # 
# article from which it was obtained.                                        #
#                                                                            #
##############################################################################
data_global
_audit_creation_method
;
Olex2 1.2
(compiled 2015.01.26 svn.r3150 for OlexSys, GUI svn.r4998)
;
_journal_date_recd_electronic     2016-01-13
_journal_date_accepted     2016-01-25
_journal_name_full     'Acta Crystallographica, Section E'
_journal_year     2016
_journal_volume     72
_journal_issue      3
_journal_page_first     273
_journal_page_last     275
_journal_paper_category     GO
_journal_paper_doi     10.1107/S2056989016001535
_journal_coeditor_code     WM5264
_publ_contact_author_name     'Diop, Libasse'
_publ_contact_author_address
;
Laboratoire de Chimie Min\'erale et Analytique
D\'epartement de Chimie, Facult\'e des Sciences et Techniques,
Universit\'e Cheikh Anta Diop,
Dakar, Senegal
;
_publ_contact_author_email     dlibasse@gmail.com
_publ_contact_author_fax     '2213338246318'
_publ_contact_author_phone     '221338250202'
_publ_section_title
;
Crystal structure of bis(1,4-diazabicyclo[2.2.2]octan-1-ium) thiosulfate
dihydrate
;
loop_
    _publ_author_name
    _publ_author_footnote
    _publ_author_address
    'Seck, Gorgui Awa' .
;
Laboratoire de Chimie Min\'erale et Analytique
D\'epartement de Chimie, Facult\'e des Sciences et Techniques,
Universit\'e Cheikh Anta Diop,
Dakar, Senegal
;
    'Sene, Aboubacary' .
;
Laboratoire de Chimie Min\'erale et Analytique
D\'epartement de Chimie, Facult\'e des Sciences et Techniques,
Universit\'e Cheikh Anta Diop,
Dakar, Senegal
;
    'Diop, Libasse' .
;
Laboratoire de Chimie Min\'erale et Analytique
D\'epartement de Chimie, Facult\'e des Sciences et Techniques,
Universit\'e Cheikh Anta Diop,
Dakar, Senegal
;
    'Maris, Thierry' .
;
D\'epartement de Chimie
Universit\'e de Montr\'eal
2900 Boulevard \'Edouard-Montpetit
Montr\'eal, Qu\'ebec
Canada H3C 3J7
;
_publ_section_synopsis
;
The crystal structure of the title salt hydrate contains discrete DABCOH^+^
cations (DABCO = 1,4-diazabicyclo[2.2.2]octane), thiosulfate anions and
lattice water molecules. The three molecular components are held together
through hydrogen bonds.
;
data_I
_database_code_depnum_ccdc_archive 'CCDC 1449673'
_chemical_name_systematic
;
Bis(1,4-diazabicyclo[2.2.2]octan-1-ium) thiosulfate dihydrate
;
_chemical_name_common     ?
_chemical_formula_moiety     '2(C6 H13 N2 +), O3 S2 2-, 2(H2 O)'
_chemical_formula_sum     'C12 H30 N4 O5 S2'
_chemical_formula_iupac     '2C6 H13 N2 +, S2 O3 2-, 2H2 O'
_chemical_formula_weight     374.52
_chemical_melting_point     ?
_shelx_space_group_comment
;
The symmetry employed for this shelxl refinement is uniquely defined
by the following loop, which should always be used as a source of
symmetry information in preference to the above space-group names.
They are only intended as comments.
;
_space_group_crystal_system     triclinic
_space_group_name_H-M_alt     'P -1'
_space_group_name_Hall     '-P 1'
loop_
    _space_group_symop_operation_xyz
    'x, y, z'
    '-x, -y, -z'
_cell_length_a     6.5063(2)
_cell_length_b     10.5966(3)
_cell_length_c     13.2066(4)
_cell_angle_alpha     105.9510(10)
_cell_angle_beta     92.0650(10)
_cell_angle_gamma     96.5500(10)
_cell_volume     867.59(5)
_cell_formula_units_Z     2
_cell_measurement_reflns_used     9855
_cell_measurement_theta_min     3.036
_cell_measurement_theta_max     60.657
_cell_measurement_temperature     100
_exptl_crystal_description     Platelet
_exptl_crystal_colour     'clear light colourless'
_exptl_crystal_size_max     0.51
_exptl_crystal_size_mid     0.18
_exptl_crystal_size_min     0.06
_exptl_crystal_density_diffrn     1.434
_exptl_crystal_density_meas     ?
_exptl_crystal_density_method     ?
_exptl_crystal_F_000     404
_exptl_absorpt_coefficient_mu     1.984
_exptl_absorpt_correction_type     multi-scan
_exptl_absorpt_process_details
;
(SADABS; Krause <i>et al.</i>, 2015)
;
_shelx_estimated_absorpt_T_min     0.431
_shelx_estimated_absorpt_T_max     0.890
_exptl_absorpt_correction_T_min     0.1697
_exptl_absorpt_correction_T_max     0.3107
_exptl_special_details
;
X-ray crystallographic data for I were collected from a single crystal
sample, which was mounted on a loop fiber. Data were collected using
a Bruker Venture diffractometer equipped with a Photon 100 CMOS Detector,
a Helios MX optics and a Kappa goniometer. The crystal-to-detector distance
was 4.0 cm, and the data collection was carried out in 1024 x 1024 pixel mode.
;
_diffrn_ambient_temperature     100
_diffrn_radiation_type     GaK\a
_diffrn_radiation_wavelength     1.34139
_diffrn_radiation_monochromator     'Helios MX Mirror Optics'
_diffrn_measurement_device_type     'Bruker Venture Metaljet'
_diffrn_measurement_device     'k-geometry diffractometer'
_diffrn_measurement_method     '\w and \f scans'
_diffrn_detector_area_resol_mean     10.24
_diffrn_reflns_number     24479
_diffrn_reflns_av_R_equivalents     0.0404
_diffrn_reflns_theta_min     3.035
_diffrn_reflns_theta_max     60.625
_diffrn_reflns_theta_full     53.594
_diffrn_measured_fraction_theta_max     0.993
_diffrn_measured_fraction_theta_full     0.993
_diffrn_reflns_limit_h_min     -8
_diffrn_reflns_limit_h_max     8
_diffrn_reflns_limit_k_min     -13
_diffrn_reflns_limit_k_max     13
_diffrn_reflns_limit_l_min     -17
_diffrn_reflns_limit_l_max     17
_refine_special_details     ?
_reflns_number_total     3965
_reflns_number_gt     3865
_reflns_threshold_expression     'I > 2\s(I)'
_refine_ls_structure_factor_coef     Fsqd
_refine_ls_matrix_type     full
_refine_ls_R_factor_all     0.0300
_refine_ls_R_factor_gt     0.0294
_refine_ls_wR_factor_gt     0.0783
_refine_ls_wR_factor_ref     0.0791
_refine_ls_goodness_of_fit_ref     1.066
_refine_ls_restrained_S_all     1.066
_refine_ls_number_reflns     3965
_refine_ls_number_parameters     328
_refine_ls_number_restraints     0
_refine_ls_hydrogen_treatment     refall
_refine_ls_weighting_scheme     calc
_refine_ls_weighting_details
              'w=1/[\s^2^(Fo^2^)+(0.0453P)^2^+0.2876P] where P=(Fo^2^+2Fc^2^)/3'
_atom_sites_solution_hydrogens     difmap
_atom_sites_solution_primary     direct
_atom_sites_solution_secondary     ?
_refine_ls_shift/su_max     0.001
_refine_ls_shift/su_mean     0.000
_refine_diff_density_max     0.453
_refine_diff_density_min     -0.313
_refine_ls_extinction_method     none
_refine_ls_extinction_coef     .
loop_
    _atom_type_symbol
    _atom_type_description
    _atom_type_scat_dispersion_real
    _atom_type_scat_dispersion_imag
    _atom_type_scat_source
    'C' 'C' 0.0140 0.0070
                         'International Tables Vol C Tables 4.2.6.8 and 6.1.1.4'
    'H' 'H' 0.0000 0.0000
                         'International Tables Vol C Tables 4.2.6.8 and 6.1.1.4'
    'N' 'N' 0.0250 0.0140
                         'International Tables Vol C Tables 4.2.6.8 and 6.1.1.4'
    'O' 'O' 0.0390 0.0250
                         'International Tables Vol C Tables 4.2.6.8 and 6.1.1.4'
    'S' 'S' 0.2920 0.4250
                         'International Tables Vol C Tables 4.2.6.8 and 6.1.1.4'
_computing_data_collection
;
APEX2 (Bruker, 2014)
;
_computing_cell_refinement
;
SAINT (Bruker, 2014)
;
_computing_data_reduction
;
SAINT (Bruker, 2014)
;
_computing_structure_solution
;
SHELXT (Sheldrick, 2015a)
;
_computing_structure_refinement
;
SHELXL2014 (Sheldrick, 2015b)
;
_computing_molecular_graphics
;
<i>OLEX2</i> (Dolomanov <i>et al.</i>, 2009) and
Mercury (Macrae <i>et al.</i>, 2008)
;
_computing_publication_material
;
<i>OLEX2</i> (Dolomanov <i>et al.</i>, 2009) and
<i>publCIF</i> (Westrip,  2010)
;
loop_
    _atom_site_type_symbol
    _atom_site_label
    _atom_site_fract_x
    _atom_site_fract_y
    _atom_site_fract_z
    _atom_site_U_iso_or_equiv
    _atom_site_adp_type
    _atom_site_calc_flag
    _atom_site_occupancy
    _atom_site_disorder_assembly
    _atom_site_disorder_group
    N N1 0.37120(14) 0.25575(9) 0.89793(7) 0.01709(19) Uani d 1 . .
    H H1 0.474(3) 0.2918(16) 0.8688(13) 0.027(4) Uiso d 1 . .
    N N2 0.07772(15) 0.16056(10) 0.98667(8) 0.0204(2) Uani d 1 . .
    C C1 0.44755(18) 0.15612(12) 0.94669(9) 0.0204(2) Uani d 1 . .
    H H1A 0.477(2) 0.0796(16) 0.8860(13) 0.026(4) Uiso d 1 . .
    H H1B 0.572(3) 0.1986(16) 0.9896(13) 0.026(4) Uiso d 1 . .
    C C2 0.27163(19) 0.11153(12) 1.00935(9) 0.0227(2) Uani d 1 . .
    H H2A 0.308(3) 0.1446(18) 1.0861(15) 0.036(4) Uiso d 1 . .
    H H2B 0.250(3) 0.0161(17) 0.9902(13) 0.029(4) Uiso d 1 . .
    C C3 0.19715(18) 0.18911(13) 0.81671(9) 0.0211(2) Uani d 1 . .
    H H3A 0.254(2) 0.1287(16) 0.7618(13) 0.025(4) Uiso d 1 . .
    H H3B 0.149(3) 0.2574(17) 0.7886(13) 0.032(4) Uiso d 1 . .
    C C4 0.03175(18) 0.12017(12) 0.87190(9) 0.0215(2) Uani d 1 . .
    H H4A -0.102(3) 0.1438(16) 0.8578(13) 0.028(4) Uiso d 1 . .
    H H4B 0.027(2) 0.0273(17) 0.8492(13) 0.028(4) Uiso d 1 . .
    C C5 0.29855(19) 0.36527(12) 0.98198(10) 0.0226(2) Uani d 1 . .
    H H5A 0.268(3) 0.4332(17) 0.9503(13) 0.029(4) Uiso d 1 . .
    H H5B 0.417(3) 0.3988(17) 1.0355(13) 0.030(4) Uiso d 1 . .
    C C6 0.1044(2) 0.30577(12) 1.02479(11) 0.0263(3) Uani d 1 . .
    H H6A 0.118(3) 0.3316(18) 1.1015(15) 0.037(4) Uiso d 1 . .
    H H6B -0.020(3) 0.3362(17) 0.9978(13) 0.032(4) Uiso d 1 . .
    N N3 0.32970(14) 0.27267(9) 0.50138(7) 0.01556(18) Uani d 1 . .
    H H3 0.423(3) 0.2931(16) 0.5520(13) 0.028(4) Uiso d 1 . .
    N N4 0.05427(14) 0.20524(9) 0.34935(7) 0.01749(19) Uani d 1 . .
    C C7 0.02619(17) 0.11478(11) 0.41613(9) 0.0180(2) Uani d 1 . .
    H H7A 0.050(2) 0.0289(16) 0.3785(12) 0.022(4) Uiso d 1 . .
    H H7B -0.117(2) 0.1056(15) 0.4338(11) 0.020(3) Uiso d 1 . .
    C C8 0.17326(17) 0.16570(11) 0.51711(9) 0.0182(2) Uani d 1 . .
    H H8A 0.107(2) 0.2033(15) 0.5776(12) 0.020(3) Uiso d 1 . .
    H H8B 0.248(2) 0.1029(16) 0.5297(12) 0.024(4) Uiso d 1 . .
    C C9 0.26331(18) 0.20134(12) 0.30931(9) 0.0197(2) Uani d 1 . .
    H H9A 0.265(2) 0.1127(16) 0.2591(12) 0.024(4) Uiso d 1 . .
    H H9B 0.287(2) 0.2726(16) 0.2771(13) 0.026(4) Uiso d 1 . .
    C C10 0.43012(17) 0.22308(12) 0.40030(8) 0.0185(2) Uani d 1 . .
    H H10A 0.482(2) 0.1435(16) 0.4030(12) 0.024(4) Uiso d 1 . .
    H H10B 0.540(2) 0.2897(15) 0.3999(12) 0.022(4) Uiso d 1 . .
    C C11 0.03966(18) 0.34059(11) 0.41524(9) 0.0202(2) Uani d 1 . .
    H H11A -0.091(2) 0.3368(14) 0.4464(11) 0.019(3) Uiso d 1 . .
    H H11B 0.039(2) 0.3977(16) 0.3696(13) 0.026(4) Uiso d 1 . .
    C C12 0.22526(17) 0.39014(11) 0.49767(9) 0.0188(2) Uani d 1 . .
    H H12A 0.328(3) 0.4497(16) 0.4780(13) 0.027(4) Uiso d 1 . .
    H H12B 0.184(2) 0.4274(15) 0.5693(12) 0.023(4) Uiso d 1 . .
    S S1 0.73999(4) 0.36034(2) 0.71916(2) 0.01430(8) Uani d 1 . .
    S S2 0.66847(4) 0.16633(3) 0.64755(2) 0.01940(9) Uani d 1 . .
    O O1 0.70661(12) 0.38533(8) 0.83256(6) 0.01974(17) Uani d 1 . .
    O O2 0.95658(12) 0.40399(8) 0.70450(6) 0.02108(18) Uani d 1 . .
    O O3 0.59842(12) 0.43146(8) 0.67012(6) 0.02058(17) Uani d 1 . .
    O O4 0.31661(15) 0.56983(9) 0.80581(8) 0.02666(19) Uani d 1 . .
    H H4C 0.211(3) 0.5246(19) 0.7817(15) 0.035(5) Uiso d 1 . .
    H H4D 0.402(3) 0.5326(18) 0.7700(15) 0.036(5) Uiso d 1 . .
    O O5 0.31448(14) 0.83414(9) 0.79500(7) 0.02522(19) Uani d 1 . .
    H H5C 0.196(3) 0.830(2) 0.7642(16) 0.048(5) Uiso d 1 . .
    H H5D 0.308(3) 0.751(2) 0.8025(16) 0.049(5) Uiso d 1 . .
loop_
    _atom_site_aniso_label
    _atom_site_aniso_U_11
    _atom_site_aniso_U_22
    _atom_site_aniso_U_33
    _atom_site_aniso_U_12
    _atom_site_aniso_U_13
    _atom_site_aniso_U_23
    N1 0.0159(4) 0.0205(4) 0.0158(4) 0.0012(3) 0.0031(3) 0.0069(3)
    N2 0.0205(5) 0.0199(5) 0.0201(5) 0.0000(4) 0.0066(4) 0.0045(4)
    C1 0.0186(5) 0.0246(6) 0.0204(5) 0.0038(4) 0.0005(4) 0.0097(4)
    C2 0.0251(6) 0.0253(6) 0.0199(5) -0.0001(5) 0.0018(4) 0.0115(4)
    C3 0.0180(5) 0.0295(6) 0.0151(5) 0.0022(4) -0.0008(4) 0.0059(4)
    C4 0.0161(5) 0.0236(6) 0.0226(5) -0.0003(4) -0.0005(4) 0.0042(4)
    C5 0.0256(6) 0.0174(5) 0.0236(5) 0.0005(4) 0.0064(5) 0.0040(4)
    C6 0.0272(6) 0.0209(6) 0.0284(6) 0.0019(5) 0.0132(5) 0.0020(5)
    N3 0.0135(4) 0.0200(4) 0.0134(4) 0.0025(3) 0.0005(3) 0.0049(3)
    N4 0.0154(4) 0.0190(4) 0.0191(4) 0.0021(3) -0.0008(3) 0.0072(3)
    C7 0.0156(5) 0.0160(5) 0.0230(5) 0.0014(4) 0.0014(4) 0.0069(4)
    C8 0.0175(5) 0.0201(5) 0.0201(5) 0.0033(4) 0.0031(4) 0.0104(4)
    C9 0.0178(5) 0.0263(6) 0.0143(5) 0.0013(4) 0.0009(4) 0.0052(4)
    C10 0.0138(5) 0.0256(5) 0.0154(5) 0.0041(4) 0.0030(4) 0.0039(4)
    C11 0.0178(5) 0.0181(5) 0.0269(6) 0.0047(4) 0.0001(4) 0.0091(4)
    C12 0.0194(5) 0.0156(5) 0.0211(5) 0.0029(4) 0.0029(4) 0.0043(4)
    S1 0.01214(13) 0.01792(14) 0.01419(13) 0.00319(9) 0.00261(9) 0.00605(9)
    S2 0.01877(14) 0.01794(14) 0.02064(14) 0.00461(10) 0.00074(10) 0.00317(10)
    O1 0.0211(4) 0.0228(4) 0.0144(4) 0.0000(3) 0.0044(3) 0.0044(3)
    O2 0.0139(4) 0.0256(4) 0.0247(4) 0.0016(3) 0.0051(3) 0.0085(3)
    O3 0.0199(4) 0.0209(4) 0.0228(4) 0.0063(3) -0.0010(3) 0.0081(3)
    O4 0.0197(4) 0.0269(5) 0.0302(5) 0.0071(4) -0.0005(4) 0.0015(4)
    O5 0.0196(4) 0.0290(5) 0.0251(4) 0.0034(3) -0.0016(3) 0.0047(3)
_geom_special_details
;
 All esds (except the esd in the dihedral angle between two l.s. planes)
 are estimated using the full covariance matrix.  The cell esds are taken
 into account individually in the estimation of esds in distances, angles
 and torsion angles; correlations between esds in cell parameters are only
 used when they are defined by crystal symmetry.  An approximate (isotropic)
 treatment of cell esds is used for estimating esds involving l.s. planes.
;
loop_
    _geom_bond_atom_site_label_1
    _geom_bond_atom_site_label_2
    _geom_bond_site_symmetry_2
    _geom_bond_distance
    _geom_bond_publ_flag
    N1 H1 . 0.887(17) ?
    N1 C1 . 1.4988(14) ?
    N1 C3 . 1.4984(14) ?
    N1 C5 . 1.5025(14) ?
    N2 C2 . 1.4694(16) ?
    N2 C4 . 1.4668(15) ?
    N2 C6 . 1.4691(15) ?
    C1 H1A . 1.013(16) ?
    C1 H1B . 0.959(17) ?
    C1 C2 . 1.5421(16) ?
    C2 H2A . 0.988(18) ?
    C2 H2B . 0.964(17) ?
    C3 H3A . 0.942(16) ?
    C3 H3B . 0.975(18) ?
    C3 C4 . 1.5469(16) ?
    C4 H4A . 0.960(17) ?
    C4 H4B . 0.943(17) ?
    C5 H5A . 0.962(17) ?
    C5 H5B . 0.992(17) ?
    C5 C6 . 1.5424(16) ?
    C6 H6A . 0.972(18) ?
    C6 H6B . 0.993(17) ?
    N3 H3 . 0.850(18) ?
    N3 C8 . 1.4985(14) ?
    N3 C10 . 1.4969(13) ?
    N3 C12 . 1.4958(14) ?
    N4 C7 . 1.4720(14) ?
    N4 C9 . 1.4778(14) ?
    N4 C11 . 1.4746(14) ?
    C7 H7A . 0.942(16) ?
    C7 H7B . 0.967(15) ?
    C7 C8 . 1.5428(15) ?
    C8 H8A . 0.933(15) ?
    C8 H8B . 0.916(16) ?
    C9 H9A . 0.991(16) ?
    C9 H9B . 0.963(17) ?
    C9 C10 . 1.5401(15) ?
    C10 H10A . 0.952(16) ?
    C10 H10B . 0.947(16) ?
    C11 H11A . 0.960(15) ?
    C11 H11B . 0.964(17) ?
    C11 C12 . 1.5380(16) ?
    C12 H12A . 0.958(17) ?
    C12 H12B . 0.979(16) ?
    S1 S2 . 2.0047(4) ?
    S1 O1 . 1.4761(8) ?
    S1 O2 . 1.4688(8) ?
    S1 O3 . 1.4898(8) ?
    O4 H4C . 0.79(2) ?
    O4 H4D . 0.81(2) ?
    O5 H5C . 0.85(2) ?
    O5 H5D . 0.91(2) ?
loop_
    _geom_angle_atom_site_label_1
    _geom_angle_atom_site_label_2
    _geom_angle_atom_site_label_3
    _geom_angle_site_symmetry_1
    _geom_angle_site_symmetry_3
    _geom_angle
    _geom_angle_publ_flag
    C1 N1 H1 . . 109.6(10) ?
    C1 N1 C5 . . 109.73(9) ?
    C3 N1 H1 . . 110.5(11) ?
    C3 N1 C1 . . 109.37(9) ?
    C3 N1 C5 . . 110.23(9) ?
    C5 N1 H1 . . 107.4(11) ?
    C4 N2 C2 . . 108.23(9) ?
    C4 N2 C6 . . 108.88(10) ?
    C6 N2 C2 . . 109.51(10) ?
    N1 C1 H1A . . 106.3(9) ?
    N1 C1 H1B . . 106.9(10) ?
    N1 C1 C2 . . 107.31(9) ?
    H1A C1 H1B . . 111.4(13) ?
    C2 C1 H1A . . 110.7(9) ?
    C2 C1 H1B . . 113.7(10) ?
    N2 C2 C1 . . 111.18(9) ?
    N2 C2 H2A . . 108.2(10) ?
    N2 C2 H2B . . 109.3(10) ?
    C1 C2 H2A . . 111.0(11) ?
    C1 C2 H2B . . 108.9(10) ?
    H2A C2 H2B . . 108.2(14) ?
    N1 C3 H3A . . 107.1(10) ?
    N1 C3 H3B . . 106.8(10) ?
    N1 C3 C4 . . 107.21(9) ?
    H3A C3 H3B . . 108.1(14) ?
    C4 C3 H3A . . 112.5(10) ?
    C4 C3 H3B . . 114.6(10) ?
    N2 C4 C3 . . 111.11(9) ?
    N2 C4 H4A . . 107.9(10) ?
    N2 C4 H4B . . 106.8(10) ?
    C3 C4 H4A . . 110.0(10) ?
    C3 C4 H4B . . 111.5(10) ?
    H4A C4 H4B . . 109.5(14) ?
    N1 C5 H5A . . 108.0(10) ?
    N1 C5 H5B . . 105.4(10) ?
    N1 C5 C6 . . 107.54(9) ?
    H5A C5 H5B . . 110.3(14) ?
    C6 C5 H5A . . 111.7(10) ?
    C6 C5 H5B . . 113.5(10) ?
    N2 C6 C5 . . 110.75(9) ?
    N2 C6 H6A . . 108.4(11) ?
    N2 C6 H6B . . 107.4(10) ?
    C5 C6 H6A . . 109.9(11) ?
    C5 C6 H6B . . 108.8(10) ?
    H6A C6 H6B . . 111.6(14) ?
    C8 N3 H3 . . 108.5(11) ?
    C10 N3 H3 . . 108.3(11) ?
    C10 N3 C8 . . 109.88(9) ?
    C12 N3 H3 . . 110.8(11) ?
    C12 N3 C8 . . 109.71(8) ?
    C12 N3 C10 . . 109.52(8) ?
    C7 N4 C9 . . 108.87(9) ?
    C7 N4 C11 . . 108.26(9) ?
    C11 N4 C9 . . 108.68(9) ?
    N4 C7 H7A . . 110.5(9) ?
    N4 C7 H7B . . 109.8(9) ?
    N4 C7 C8 . . 110.60(9) ?
    H7A C7 H7B . . 105.1(13) ?
    C8 C7 H7A . . 110.1(9) ?
    C8 C7 H7B . . 110.6(9) ?
    N3 C8 C7 . . 107.51(8) ?
    N3 C8 H8A . . 106.7(9) ?
    N3 C8 H8B . . 105.6(10) ?
    C7 C8 H8A . . 113.8(9) ?
    C7 C8 H8B . . 113.4(10) ?
    H8A C8 H8B . . 109.2(13) ?
    N4 C9 H9A . . 107.4(9) ?
    N4 C9 H9B . . 106.9(9) ?
    N4 C9 C10 . . 110.83(9) ?
    H9A C9 H9B . . 113.4(13) ?
    C10 C9 H9A . . 109.4(9) ?
    C10 C9 H9B . . 108.9(10) ?
    N3 C10 C9 . . 107.32(9) ?
    N3 C10 H10A . . 106.7(9) ?
    N3 C10 H10B . . 105.8(9) ?
    C9 C10 H10A . . 112.9(9) ?
    C9 C10 H10B . . 112.7(9) ?
    H10A C10 H10B . . 111.0(13) ?
    N4 C11 H11A . . 106.2(9) ?
    N4 C11 H11B . . 108.1(10) ?
    N4 C11 C12 . . 110.79(9) ?
    H11A C11 H11B . . 109.1(13) ?
    C12 C11 H11A . . 113.0(9) ?
    C12 C11 H11B . . 109.4(10) ?
    N3 C12 C11 . . 107.39(9) ?
    N3 C12 H12A . . 105.8(10) ?
    N3 C12 H12B . . 105.9(9) ?
    C11 C12 H12A . . 112.4(10) ?
    C11 C12 H12B . . 113.0(9) ?
    H12A C12 H12B . . 111.7(13) ?
    O1 S1 S2 . . 109.01(3) ?
    O1 S1 O3 . . 109.73(5) ?
    O2 S1 S2 . . 110.12(4) ?
    O2 S1 O1 . . 110.48(5) ?
    O2 S1 O3 . . 109.98(5) ?
    O3 S1 S2 . . 107.47(4) ?
    H4C O4 H4D . . 103.3(18) ?
    H5C O5 H5D . . 100.6(18) ?
loop_
    _geom_torsion_atom_site_label_1
    _geom_torsion_atom_site_label_2
    _geom_torsion_atom_site_label_3
    _geom_torsion_atom_site_label_4
    _geom_torsion_site_symmetry_1
    _geom_torsion_site_symmetry_2
    _geom_torsion_site_symmetry_3
    _geom_torsion_site_symmetry_4
    _geom_torsion
    _geom_torsion_publ_flag
    N1 C1 C2 N2 . . . . 10.05(13) ?
    N1 C3 C4 N2 . . . . 10.16(13) ?
    N1 C5 C6 N2 . . . . 11.29(14) ?
    C1 N1 C3 C4 . . . . 55.01(12) ?
    C1 N1 C5 C6 . . . . -66.86(12) ?
    C2 N2 C4 C3 . . . . -65.61(12) ?
    C2 N2 C6 C5 . . . . 52.04(13) ?
    C3 N1 C1 C2 . . . . -66.56(11) ?
    C3 N1 C5 C6 . . . . 53.66(12) ?
    C4 N2 C2 C1 . . . . 53.54(12) ?
    C4 N2 C6 C5 . . . . -66.11(13) ?
    C5 N1 C1 C2 . . . . 54.47(12) ?
    C5 N1 C3 C4 . . . . -65.72(12) ?
    C6 N2 C2 C1 . . . . -65.02(12) ?
    C6 N2 C4 C3 . . . . 53.35(12) ?
    N4 C7 C8 N3 . . . . -13.10(12) ?
    N4 C9 C10 N3 . . . . -13.22(13) ?
    N4 C11 C12 N3 . . . . -14.10(12) ?
    C7 N4 C9 C10 . . . . -51.09(12) ?
    C7 N4 C11 C12 . . . . 67.80(11) ?
    C8 N3 C10 C9 . . . . 67.72(11) ?
    C8 N3 C12 C11 . . . . -52.05(11) ?
    C9 N4 C7 C8 . . . . 66.64(11) ?
    C9 N4 C11 C12 . . . . -50.30(12) ?
    C10 N3 C8 C7 . . . . -52.78(11) ?
    C10 N3 C12 C11 . . . . 68.63(11) ?
    C11 N4 C7 C8 . . . . -51.34(11) ?
    C11 N4 C9 C10 . . . . 66.62(12) ?
    C12 N3 C8 C7 . . . . 67.68(11) ?
    C12 N3 C10 C9 . . . . -52.85(11) ?
loop_
    _geom_hbond_atom_site_label_D
    _geom_hbond_atom_site_label_H
    _geom_hbond_atom_site_label_A
    _geom_hbond_site_symmetry_A
    _geom_hbond_distance_DH
    _geom_hbond_distance_HA
    _geom_hbond_distance_DA
    _geom_hbond_angle_DHA
    _geom_hbond_publ_flag
    N1 H1 O1 . 0.887(17) 1.861(17) 2.7380(12) 169.6(15) y
    N3 H3 O3 . 0.850(18) 2.030(17) 2.8003(12) 150.4(15) y
    O4 H4C O2 1_455 0.79(2) 2.02(2) 2.8121(13) 173.4(18) y
    O4 H4D O3 . 0.81(2) 2.04(2) 2.8511(13) 175.1(18) y
    O5 H5C N4 2_566 0.85(2) 2.10(2) 2.9273(13) 163.9(19) y
    O5 H5D O4 . 0.91(2) 1.94(2) 2.8449(14) 173.2(19) y
_shelx_hkl_file
;
  -1   0   0   18.10    1.10
  -1   0   0   19.40    1.00
  -1   0   0   19.70    1.10
  -1   0   0   18.70    1.00
   1   0   0   20.70    1.10
   1   0   0   19.60    1.00
   1   0   0   20.10    1.20
   1   0   0   18.50    0.90
   1   0   0   18.40    1.00
  -2   0   0 2449.95  131.39
   2   0   0 2431.06  129.69
  -4   0   0  422.46   21.00
  -4   0   0  435.56   20.20
   4   0   0  414.16   20.20
   4   0   0  425.26   20.40
   4   0   0  455.35   20.20
   4   0   0  431.56   20.20
   4   0   0  431.86   20.20
   4   0   0  401.56   20.40
   4   0   0  428.56   20.70
   4   0   0  443.86   20.20
   4   0   0  431.66   20.30
   4   0   0  422.96   20.30
   4   0   0  433.56   20.20
  -5   0   0  340.17   18.70
  -5   0   0  365.36   17.70
   5   0   0  386.66   17.80
   5   0   0  371.86   17.80
   5   0   0  389.16   17.70
   5   0   0  385.26   17.80
   5   0   0  374.06   18.00
   5   0   0  384.96   18.00
   5   0   0  373.06   17.80
   5   0   0  389.36   17.80
   5   0   0  359.76   18.40
  -6   0   0    9.30    1.20
   6   0   0    9.40    1.10
   6   0   0   10.60    1.20
   6   0   0   10.50    1.10
   6   0   0    9.00    1.10
   6   0   0    8.20    1.30
   7   0   0   16.20    1.40
   7   0   0   14.20    1.30
   7   0   0   13.80    1.70
   8   0   0  115.89    5.80
   8   0   0  116.79    5.80
   8   0   0  120.29    6.10
   8  -1   0   29.00    1.80
   8  -1   0   30.30    1.80
   8  -1   0   30.70    2.10
   7  -1   0    2.00    0.70
   7  -1   0    2.00    0.80
   7  -1   0    2.90    0.70
  -7   1   0    2.60    4.50
   6  -1   0  824.82   38.70
   6  -1   0  801.92   38.70
   6  -1   0  824.22   38.70
   6  -1   0  809.22   39.00
   6  -1   0  864.61   38.70
   6  -1   0  816.32   38.80
   6  -1   0  834.92   38.70
   5  -1   0  214.98   10.40
   5  -1   0  219.08   10.40
   5  -1   0  212.98   11.10
   5  -1   0  224.38   10.50
   5  -1   0  218.68   10.40
   5  -1   0  223.68   10.40
   5  -1   0  224.58   10.50
  -5   1   0  197.88   11.50
  -5   1   0  204.78   10.50
  -5   1   0  219.78   10.30
   4  -1   0  601.04   29.30
   4  -1   0  628.34   29.30
   4  -1   0  551.14   29.20
   4  -1   0  639.74   29.40
   4  -1   0  670.23   29.30
   4  -1   0  620.24   29.30
   4  -1   0  639.74   29.80
   4  -1   0  628.34   29.50
   4  -1   0  661.53   29.20
   4  -1   0  630.44   29.30
  -4   1   0  599.54   29.20
  -4   1   0  632.04   29.30
  -4   1   0  596.74   30.10
   3  -1   0  730.23   35.60
   3  -1   0  816.12   35.80
   3  -1   0  798.52   36.00
   3  -1   0  816.52   35.60
   3  -1   0  713.03   35.70
   3  -1   0  750.12   35.70
   3  -1   0  718.93   35.70
   3  -1   0  712.33   35.80
  -3   1   0  765.22   36.10
  -3   1   0  790.42   35.70
  -3   1   0  784.02   36.70
   1  -1   0 1552.24   80.89
   0  -1   0  566.64   32.50
   0   1   0  537.05   32.20
  -1  -1   0   89.79    4.40
  -1  -1   0   87.29    4.20
  -1  -1   0   85.59    4.40
   1   1   0   81.09    4.20
   1   1   0  100.59    4.20
   1   1   0   88.19    4.40
   1   1   0   74.59    4.40
   1   1   0  101.09    4.20
   1   1   0   92.29    4.20
  -2  -1   0  443.56   21.20
  -2  -1   0  457.45   20.90
  -2  -1   0  471.35   20.90
  -2  -1   0  429.26   21.20
  -2  -1   0  449.86   21.00
   2   1   0  451.25   20.90
   2   1   0  447.16   20.90
   2   1   0  430.66   21.40
   2   1   0  444.06   21.10
  -3  -1   0 2321.07  103.39
   3   1   0 2192.48  102.69
   3   1   0 2058.79  104.79
   3   1   0 2200.28  102.49
   3   1   0 2097.99  102.49
   3   1   0 2125.99  102.59
   3   1   0 2419.76  102.59
  -4  -1   0   93.39    5.40
   4   1   0   98.69    4.70
   4   1   0   91.29    5.10
   4   1   0   94.79    4.80
   4   1   0   93.49    4.70
   4   1   0   90.19    4.90
   4   1   0   99.39    4.80
   4   1   0   91.99    7.50
   4   1   0   94.19    4.80
   4   1   0  101.09    4.80
  -5  -1   0  127.89    8.10
  -5  -1   0  143.89    7.10
   5   1   0  144.59    7.20
   5   1   0  155.98    7.50
   5   1   0  148.29    7.10
   5   1   0  144.59    7.20
   5   1   0  149.99    7.20
   5   1   0  135.99    7.70
   5   1   0  154.08    7.20
  -6  -1   0    1.50    0.70
   6   1   0    1.20    0.70
   6   1   0    0.50    0.60
   6   1   0    0.70    0.60
   6   1   0    1.20    0.90
   6   1   0    0.80    0.70
   7   1   0   67.89    4.00
   7   1   0   69.39    3.80
   7   1   0   67.19    3.70
   7   1   0   68.69    3.70
  -8  -1   0   59.89   11.80
   8   1   0   69.39    4.70
   8   1   0   71.29    3.60
   8   1   0   67.39    3.60
   8  -2   0  774.02   33.90
   8  -2   0  718.13   33.60
   8  -2   0  739.93   33.60
  -8   2   0  640.54   46.60
   7  -2   0   37.50    2.00
   7  -2   0   29.30    5.00
   7  -2   0   35.70    2.30
   7  -2   0   35.50    2.00
   7  -2   0   36.50    2.30
   7  -2   0   29.20    3.40
  -7   2   0   30.80    9.20
   6  -2   0    4.60    0.90
   6  -2   0    5.90    1.00
   6  -2   0    4.60    0.90
   6  -2   0    7.30    0.90
   6  -2   0    4.80    0.70
  -6   2   0    4.00    4.40
   5  -2   0 3007.00  138.59
   5  -2   0 2780.52  139.29
   5  -2   0 3041.50  138.89
   5  -2   0 3065.99  138.69
   5  -2   0 3099.99  138.69
   5  -2   0 3211.58  138.59
   5  -2   0 3089.89  138.59
   5  -2   0 3006.00  138.59
  -5   2   0 2647.94  139.69
  -5   2   0 2809.02  138.69
   4  -2   0   49.50    2.60
   4  -2   0   49.10    2.80
   4  -2   0   51.89    2.60
   4  -2   0   50.59    2.90
   4  -2   0   50.29    3.20
   4  -2   0   52.39    2.70
   4  -2   0   47.60    2.60
   4  -2   0   50.69    2.80
  -4   2   0   50.49    2.70
  -4   2   0   50.19    3.60
   3  -2   0  134.79    7.00
   3  -2   0  143.89    6.90
   3  -2   0  130.29    6.60
   3  -2   0  129.19    6.60
   3  -2   0  132.59    6.70
   3  -2   0  137.79    6.70
  -3   2   0  149.88    7.30
  -3   2   0  142.89    6.80
  -3   2   0  136.59    6.70
   2  -2   0  835.12   37.30
   2  -2   0  771.72   37.10
   2  -2   0  818.82   37.10
  -2   2   0  730.33   37.10
  -2   2   0  814.52   37.10
  -1   2   0 2506.65  131.39
  -1  -2   0 1651.93  101.79
   1   2   0 1960.20  101.09
  -2  -2   0   45.60    3.00
  -2  -2   0   44.90    2.60
  -2  -2   0   48.20    2.90
  -2  -2   0   45.00    6.60
   2   2   0   40.50    3.10
   2   2   0   47.50    2.60
   2   2   0   47.80    2.80
  -3  -2   0   78.79    4.00
  -3  -2   0   72.49    9.70
  -3  -2   0   87.49    4.50
   3   2   0   83.89    4.10
   3   2   0   83.69    4.10
   3   2   0   86.79    4.10
   3   2   0   79.69    4.30
   3   2   0   87.69    4.10
   3   2   0   80.39    4.10
   3   2   0   85.79    4.30
   3   2   0   73.29    6.20
  -4  -2   0   71.29    3.90
  -4  -2   0   72.59    4.50
   4   2   0   75.99    3.90
   4   2   0   74.89    4.20
   4   2   0   71.99    6.60
   4   2   0   81.09    3.90
   4   2   0   70.79    3.90
   4   2   0   83.39    4.00
   4   2   0   80.79    3.90
   4   2   0   75.39    4.20
   5   2   0 1197.28   56.39
   5   2   0 1206.38   56.39
   5   2   0 1116.19   60.59
   5   2   0 1220.28   56.69
   5   2   0 1179.88   56.29
   5   2   0 1183.68   56.29
   5   2   0 1313.27   56.99
   5   2   0 1218.58   56.39
  -6  -2   0   12.40    1.40
   6   2   0   15.60    1.50
   6   2   0   14.20    1.40
   6   2   0   12.20    1.40
   6   2   0   12.90    1.80
   6   2   0   14.50    1.40
  -7  -2   0  200.98   10.00
   7   2   0  203.48   10.10
   7   2   0  211.28   10.40
   7   2   0  207.68   10.00
   7   2   0  196.88    9.90
  -8  -2   0  193.18   21.40
   8   2   0  245.38   10.80
   8   2   0  224.48   11.00
   8   2   0  233.38   10.70
   8  -3   0  252.57   11.90
   8  -3   0  252.17   11.90
  -8   3   0  249.68   20.60
   7  -3   0  111.79    5.60
   7  -3   0  114.19    5.60
   7  -3   0  114.79    5.40
   7  -3   0   99.69    8.40
   7  -3   0  107.79    5.60
   7  -3   0  112.19    5.30
   7  -3   0  102.29    6.80
  -7   3   0   99.89   14.40
   6  -3   0  383.56   17.20
   6  -3   0  384.96   17.10
   6  -3   0  361.76   17.10
   6  -3   0  382.06   16.90
   6  -3   0  378.26   16.90
   6  -3   0  335.17   18.10
   6  -3   0  306.77   19.60
  -6   3   0  320.87   28.50
   5  -3   0    0.90    0.60
   5  -3   0    0.70    0.40
   5  -3   0    1.00    0.60
   5  -3   0   -0.30    1.10
   5  -3   0    1.80    0.50
  -5   3   0    0.10    1.80
  -5   3   0    0.40    3.00
  -5   3   0    0.30    1.00
   4  -3   0   41.60    2.10
   4  -3   0   39.80    2.20
   4  -3   0   37.50    2.10
   4  -3   0   40.50    2.10
   4  -3   0   40.70    2.30
   4  -3   0   43.30    2.40
   4  -3   0   38.40    2.30
   4  -3   0   43.80    2.40
   4  -3   0   36.80    2.70
   4  -3   0   41.10    2.80
  -4   3   0   39.00    2.30
  -4   3   0   32.40    7.20
  -4   3   0   34.40    3.10
   3  -3   0  706.83   33.20
   3  -3   0  698.53   33.20
   3  -3   0  723.53   33.20
   3  -3   0  712.63   33.30
   3  -3   0  723.13   33.30
   3  -3   0  687.43   33.30
   3  -3   0  715.93   33.40
   3  -3   0  744.63   33.60
  -3   3   0  703.63   34.00
  -3   3   0  659.53   33.20
  -3   3   0  733.23   33.30
   2  -3   0  629.84   28.70
   2  -3   0  685.73   28.90
   2  -3   0  619.74   28.60
   2  -3   0  577.94   29.50
   2  -3   0  544.15   28.90
   2  -3   0  624.04   28.60
  -2   3   0  641.84   28.60
  -2   3   0  520.85   34.90
  -2   3   0  655.03   28.70
   1  -3   0 1407.26  101.29
  -1   3   0 1259.17   90.69
   0  -3   0 4203.78  209.98
   0   3   0 3835.02  208.08
  -1  -3   0 4471.75  261.27
   1   3   0 5631.24  260.27
  -2  -3   0 1285.67   57.29
  -2  -3   0 1252.47   57.69
  -2  -3   0 1402.46   57.59
   2   3   0 1218.38   57.89
   2   3   0 1316.57   57.39
   2   3   0 1093.69   69.59
   2   3   0 1199.68   57.29
   2   3   0 1273.07   57.29
   2   3   0 1046.60   59.09
   2   3   0 1189.88   57.29
  -3  -3   0   11.40    1.20
  -3  -3   0    9.50    4.80
   3   3   0    8.60    7.30
   3   3   0    9.40    0.80
   3   3   0    9.30    1.20
   3   3   0    8.90    1.00
   3   3   0    9.60    1.00
   3   3   0    8.10    3.00
   3   3   0    7.80    1.10
   3   3   0    9.50    1.20
   3   3   0   11.20    1.00
  -4  -3   0 1010.20   47.10
  -4  -3   0  957.20   46.60
  -4  -3   0  882.11   58.69
   4   3   0  945.71   50.29
   4   3   0  995.70   46.60
   4   3   0 1002.30   46.60
   4   3   0  987.10   46.60
   4   3   0 1034.40   46.70
   4   3   0 1001.40   46.70
   4   3   0 1076.59   47.00
   4   3   0 1010.20   46.90
   4   3   0 1046.30   46.60
   5   3   0    8.00    1.10
   5   3   0    5.20    1.20
   5   3   0    6.30    0.90
   5   3   0    5.60    1.00
   5   3   0    4.90    0.90
   5   3   0    5.60    0.90
   5   3   0    5.50    3.00
  -6  -3   0  423.16   21.10
   6   3   0  462.25   21.50
   6   3   0  446.36   21.00
   6   3   0  423.66   20.90
   6   3   0  446.36   21.10
  -7  -3   0   11.10    1.60
   7   3   0    9.60    1.30
   7   3   0   11.80    1.40
   7   3   0   10.10    1.90
   7   3   0   10.80    1.30
   8  -4   0   14.70    1.10
   8  -4   0   14.90    1.00
  -8   4   0   12.10    6.30
   7  -4   0   33.30    1.90
   7  -4   0   34.50    1.90
   7  -4   0   34.60    2.40
   7  -4   0   33.40    2.20
   7  -4   0   32.50    3.40
   7  -4   0   34.90    2.10
   7  -4   0   32.80    4.90
  -7   4   0   30.60    8.60
   6  -4   0    6.70    2.00
   6  -4   0    7.10    3.10
   6  -4   0    7.70    1.00
   6  -4   0    8.70    0.90
   6  -4   0    9.50    1.20
   6  -4   0    8.70    1.30
   6  -4   0    8.70    0.90
  -6   4   0    7.30    6.00
   5  -4   0   95.29    4.80
   5  -4   0  104.69    5.20
   5  -4   0  107.09    5.10
   5  -4   0  106.09    5.10
   5  -4   0  102.09    4.90
   5  -4   0   93.99    5.90
   5  -4   0   89.39    6.10
   5  -4   0   99.29    5.20
   5  -4   0   85.49    7.00
  -5   4   0  107.39    6.60
  -5   4   0   97.19   12.80
   4  -4   0    0.40    0.90
   4  -4   0    0.40    0.40
   4  -4   0    0.00    0.50
   4  -4   0    0.00    0.70
   4  -4   0   -0.10    0.60
   4  -4   0    0.50    0.40
   4  -4   0    0.70    0.30
   4  -4   0    0.00    0.50
   4  -4   0    0.50    1.10
   4  -4   0    0.10    1.00
  -4   4   0   -0.40    0.60
  -4   4   0    0.40    2.70
   3  -4   0  214.78   11.80
   3  -4   0  224.08   10.50
   3  -4   0  219.48   10.30
   3  -4   0  231.98   10.90
   3  -4   0  220.98   10.60
   3  -4   0  231.38   10.50
   3  -4   0  223.38   10.40
   3  -4   0  215.68   10.30
   3  -4   0  201.78   10.90
   3  -4   0  215.88   10.40
  -3   4   0  226.68   10.60
  -3   4   0  194.78   16.20
   2  -4   0  353.56   17.40
   2  -4   0  369.56   17.40
   2  -4   0  347.47   17.30
   2  -4   0  353.86   17.30
   2  -4   0  366.36   17.20
   2  -4   0  402.66   17.40
   2  -4   0  386.96   18.30
   2  -4   0  386.26   17.70
  -2   4   0  335.27   23.60
  -2   4   0  374.26   17.40
   1  -4   0    0.50    0.30
   1  -4   0    0.60    0.30
   1  -4   0    1.10    2.00
  -1   4   0    0.70    0.20
  -1   4   0    1.00    0.30
  -1   4   0    0.60    1.00
  -1   4   0    0.50    0.20
   0   4   0 9999.00  496.25
  -1  -4   0 2152.88  104.29
  -1  -4   0 2369.96  104.49
   1   4   0 2313.07  104.69
   1   4   0 2118.49  104.29
  -2  -4   0 4428.66  197.68
   2   4   0 4109.49  215.68
   2   4   0 4094.59  197.58
   2   4   0 4335.77  197.38
  -3  -4   0 1048.00   52.39
  -3  -4   0 1231.28   52.79
  -3  -4   0 1212.98   63.89
   3   4   0 1177.98   52.79
   3   4   0  958.00   70.69
   3   4   0 1050.09   52.49
   3   4   0 1133.59   52.59
   3   4   0 1101.69   52.49
   3   4   0 1148.79   52.49
   3   4   0 1012.40   55.59
   3   4   0 1227.18   52.69
   3   4   0 1172.98   52.49
  -4  -4   0 3962.60  200.78
  -4  -4   0 3847.31  185.48
  -4  -4   0 4101.79  185.98
   4   4   0 4105.69  185.78
   4   4   0 3902.51  185.48
   4   4   0 3805.82  189.88
   4   4   0 3970.80  185.48
   4   4   0 4123.39  185.48
   4   4   0 4227.58  185.88
   4   4   0 3952.50  185.38
   4   4   0 3825.62  185.58
  -5  -4   0 1047.90   52.49
   5   4   0 1126.39   57.89
   5   4   0 1107.49   52.59
   5   4   0 1181.28   52.59
   5   4   0 1123.09   52.59
   5   4   0 1093.89   52.49
   5   4   0 1125.99   52.99
   5   4   0 1163.38   52.69
  -6  -4   0   30.20    2.20
   6   4   0   31.10    2.20
   6   4   0   30.30    2.70
   6   4   0   32.40    2.30
   6   4   0   31.30    2.10
  -7  -4   0  381.66   19.10
   7   4   0  414.66   19.10
   7   4   0  384.36   19.30
   7   4   0  399.66   19.00
   7   4   0  417.76   19.00
   8  -5   0  249.58   11.90
   8  -5   0  258.37   11.90
   8  -5   0  248.88   12.20
  -8   5   0  251.37   20.20
   7  -5   0   50.79    4.10
   7  -5   0   50.29    2.60
   7  -5   0   50.19    3.10
   7  -5   0   49.80    2.60
   7  -5   0   54.59    2.90
   7  -5   0   48.90    5.50
  -7   5   0   43.50    9.40
   6  -5   0  161.78    7.60
   6  -5   0  157.48   10.40
   6  -5   0  159.28    7.60
   6  -5   0  170.38    8.00
   6  -5   0  153.68    8.20
   6  -5   0  154.28    8.90
  -6   5   0  150.38   16.00
   5  -5   0  158.18    7.50
   5  -5   0  150.58    8.50
   5  -5   0  163.98    7.90
   5  -5   0  155.58    7.40
   5  -5   0  149.59    9.80
   5  -5   0  159.28    8.00
   5  -5   0  161.68    7.70
   5  -5   0  154.48    7.80
  -5   5   0  143.19   15.10
   4  -5   0  601.44   29.30
   4  -5   0  636.34   28.90
   4  -5   0  595.64   29.00
   4  -5   0  640.34   28.90
   4  -5   0  611.04   29.50
   4  -5   0  603.64   28.50
   4  -5   0  622.54   28.60
   4  -5   0  636.44   28.80
   4  -5   0  618.44   30.70
  -4   5   0  588.84   29.00
  -4   5   0  584.04   36.90
  -4   5   0  589.24   30.10
   3  -5   0  143.79    7.80
   3  -5   0  164.18    7.90
   3  -5   0  159.48    7.60
   3  -5   0  165.08    8.20
   3  -5   0  163.78    7.70
   3  -5   0  164.48    7.90
   3  -5   0  166.48    9.20
   3  -5   0  166.28    8.10
   3  -5   0  158.78    7.90
   3  -5   0  159.58    8.30
  -3   5   0  161.88   13.30
  -3   5   0  163.18    8.00
   2  -5   0 3313.27  160.38
   2  -5   0 3554.54  160.28
   2  -5   0 3472.05  160.48
   1  -5   0  272.47   13.60
   1  -5   0  310.27   13.80
   1  -5   0  243.78   21.80
   1  -5   0  298.57   13.80
   1  -5   0  267.17   13.50
  -1   5   0  282.07   13.50
  -1   5   0  291.57   16.60
  -1   5   0  319.57   19.70
  -1   5   0  293.77   13.40
  -1   5   0  278.77   13.60
   0  -5   0 3114.99  152.98
   0   5   0 3460.35  153.28
  -1  -5   0  913.41   44.60
  -1  -5   0 1012.70   44.90
   1   5   0  973.60   46.90
   1   5   0 1039.80   44.50
   1   5   0  900.71   44.70
   1   5   0  888.61   58.59
   1   5   0  950.30   44.60
   1   5   0 1058.79   44.70
   1   5   0  855.01   54.19
  -2  -5   0   46.30    4.70
  -2  -5   0   40.90    2.40
  -2  -5   0   51.39    7.40
   2   5   0   41.10    4.80
   2   5   0   44.60    2.40
   2   5   0   48.00    2.60
   2   5   0   46.40    2.50
   2   5   0   43.00    2.60
   2   5   0   42.80    2.80
   2   5   0   46.40    2.50
  -3  -5   0 1221.28   55.89
  -3  -5   0 1163.48   55.79
   3   5   0 1164.28   56.19
   3   5   0 1242.98   55.89
   3   5   0 1163.78   55.89
   3   5   0 1250.07   55.89
   3   5   0 1251.47   55.99
   3   5   0 1269.67   55.99
   3   5   0 1176.08   59.89
   3   5   0 1050.09   78.49
  -4  -5   0   76.69    4.20
   4   5   0   86.99    4.30
   4   5   0   82.19    4.70
   4   5   0   82.59    4.20
   4   5   0   77.69    4.30
   4   5   0   82.99    4.40
   4   5   0   82.79    4.30
   4   5   0   80.99    8.20
  -5  -5   0   24.90    2.00
   5   5   0   25.10    1.90
   5   5   0   29.90    2.60
   5   5   0   24.90    5.80
   5   5   0   27.70    1.90
   5   5   0   26.30    2.10
   5   5   0   24.60    1.80
  -6  -5   0   16.20    1.60
   6   5   0   16.30    1.60
   6   5   0   17.20    1.90
   6   5   0   13.70    2.20
   6   5   0   16.50    1.50
  -7  -5   0   24.00    2.20
   7   5   0   27.40    2.40
   7   5   0   26.70    2.20
   7   5   0   23.30    2.60
   7   5   0   25.30    1.80
   7  -6   0    3.70    2.60
   7  -6   0    3.10    1.00
   7  -6   0    2.90    0.50
   7  -6   0    4.10    0.60
   7  -6   0    3.30    1.70
  -7   6   0    3.70    4.00
   6  -6   0  156.48   10.10
   6  -6   0  152.88    7.40
   6  -6   0  155.28    7.40
   6  -6   0  147.29    7.90
   6  -6   0  160.18    7.90
   6  -6   0  157.88    7.70
   6  -6   0  160.48    8.60
  -6   6   0  139.79   16.60
   5  -6   0  593.54   29.60
   5  -6   0  572.54   27.40
   5  -6   0  602.94   27.50
   5  -6   0  547.65   27.60
   5  -6   0  590.14   27.00
   5  -6   0  600.64   27.30
   5  -6   0  571.24   27.00
   5  -6   0  603.74   28.10
  -5   6   0  511.85   37.80
  -5   6   0  574.94   35.70
   4  -6   0  145.99    8.60
   4  -6   0  141.19    6.60
   4  -6   0  137.29    6.80
   4  -6   0  136.89    6.90
   4  -6   0  131.09    6.50
   4  -6   0  144.49    7.50
   4  -6   0  136.49    6.90
   4  -6   0  133.99    7.40
  -4   6   0  121.79    8.70
  -4   6   0  124.59   14.00
  -4   6   0  136.09   12.70
  -4   6   0  155.28    8.30
   3  -6   0  119.79    6.20
   3  -6   0  111.49    6.10
   3  -6   0  115.39    5.50
   3  -6   0  115.99    6.10
   3  -6   0  103.39    5.70
   3  -6   0  110.79    5.80
   3  -6   0  126.59    7.20
   3  -6   0  114.89    5.80
   3  -6   0  110.89    5.70
   3  -6   0  115.89    5.50
  -3   6   0  116.99   10.70
  -3   6   0  113.19    5.90
  -3   6   0  111.89   12.00
   2  -6   0  196.38    9.80
   2  -6   0  192.28    9.70
   2  -6   0  197.88    9.40
   2  -6   0  191.98    9.60
   2  -6   0  200.38    9.70
   2  -6   0  205.48    9.90
   2  -6   0  187.18    9.60
  -2   6   0  199.08    9.80
  -2   6   0  230.58   16.80
  -2   6   0  208.88   14.80
  -2   6   0  199.68    9.50
   1  -6   0    8.30    1.00
   1  -6   0    9.50    1.00
   1  -6   0    9.20    0.90
   1  -6   0   10.40    1.20
   1  -6   0    9.30    0.70
   1  -6   0    8.80    5.00
   1  -6   0   10.30    1.20
  -1   6   0   11.90    4.20
  -1   6   0    9.20    0.70
  -1   6   0   11.60    4.40
  -1   6   0   11.90    1.60
  -1   6   0    7.90    0.90
   0  -6   0  454.95   21.80
   0  -6   0  468.15   21.90
   0  -6   0  463.95   31.70
   0  -6   0  433.26   21.90
   0   6   0  515.45   32.90
   0   6   0  479.25   21.80
   0   6   0  464.25   21.80
   0   6   0  428.56   29.60
   0   6   0  466.45   23.40
  -1  -6   0  436.76   20.60
  -1  -6   0  433.46   20.60
   1   6   0  471.95   20.50
   1   6   0  383.86   30.10
   1   6   0  439.96   20.70
   1   6   0  451.35   20.60
   1   6   0  432.76   20.50
   1   6   0  442.66   20.70
   1   6   0  414.76   20.50
   1   6   0  452.95   35.80
   1   6   0  445.36   23.20
  -2  -6   0  188.78    8.90
  -2  -6   0  200.68    8.90
  -2  -6   0  214.08   17.40
   2   6   0  162.18   23.50
   2   6   0  187.28    9.00
   2   6   0  179.88    8.90
   2   6   0  168.78   11.90
   2   6   0  179.28    8.90
   2   6   0  180.48    9.20
  -3  -6   0   83.69    4.40
  -3  -6   0   84.69    4.30
  -3  -6   0   92.89   12.70
   3   6   0   79.39    4.40
   3   6   0   85.99    4.30
   3   6   0   79.09    7.90
   3   6   0   87.39    4.70
   3   6   0   81.09    4.70
   3   6   0   80.19    4.30
  -4  -6   0  258.57   12.30
   4   6   0  247.38   17.10
   4   6   0  253.17   12.80
   4   6   0  261.47   12.30
   4   6   0  245.38   12.50
   4   6   0  262.17   12.30
   4   6   0  258.07   12.30
  -5  -6   0   27.60    2.10
   5   6   0   25.90    1.90
   5   6   0   24.00    2.20
   5   6   0   27.70    2.00
   5   6   0   30.60    2.80
   5   6   0   25.40    6.10
  -6  -6   0    1.40    0.80
   6   6   0   -0.30    1.00
   6   6   0    0.80    1.40
   6   6   0    2.70    0.80
   6   6   0    2.00    0.70
   7  -7   0  177.18    9.10
  -7   7   0  189.98   17.50
   6  -7   0  390.16   19.80
   6  -7   0  429.06   19.90
   6  -7   0  410.26   19.70
   6  -7   0  392.36   19.40
   6  -7   0  415.46   19.40
  -6   7   0  440.96   31.40
   5  -7   0  223.58   10.90
   5  -7   0  199.48    9.80
   5  -7   0  221.48   12.30
   5  -7   0  202.58   10.30
   5  -7   0  205.58    9.80
   5  -7   0  203.58   10.30
   5  -7   0  202.28   10.10
   5  -7   0  187.58   10.50
  -5   7   0  214.28   19.80
   4  -7   0 1384.26   68.29
   4  -7   0 1417.96   68.79
   4  -7   0 1419.56   68.59
   4  -7   0 1477.75   68.79
   4  -7   0 1542.45   68.39
  -4   7   0 1539.95   80.99
  -4   7   0 1490.85   76.19
   3  -7   0  343.17   15.40
   3  -7   0  337.17   15.70
   3  -7   0  322.17   15.70
   3  -7   0  348.47   15.80
   3  -7   0  312.27   15.60
   3  -7   0  318.37   16.10
  -3   7   0  315.17   15.90
   2  -7   0 2356.96  104.69
   2  -7   0 2175.48  105.39
   2  -7   0 2179.48  104.89
   2  -7   0 2195.68  104.99
   2  -7   0 2203.78  104.89
   2  -7   0 2289.37  105.19
  -2   7   0 2132.59  105.09
  -2   7   0 2471.85  114.49
   1  -7   0  435.76   20.90
   1  -7   0  451.45   21.00
   1  -7   0  396.16   33.90
   1  -7   0  471.55   21.10
   1  -7   0  507.85   21.60
   1  -7   0  393.96   21.20
  -1   7   0  470.45   21.10
  -1   7   0  445.56   20.90
  -1   7   0  433.36   28.60
   0  -7   0  148.89    7.30
   0  -7   0  148.39   16.70
   0  -7   0  153.48    7.40
   0  -7   0  147.19    8.40
   0   7   0  151.88    7.30
   0   7   0  154.08    7.30
   0   7   0  155.78   17.10
   0   7   0  153.68    9.20
   0   7   0  139.99   14.90
  -1  -7   0    7.60    1.10
  -1  -7   0    6.20    0.90
  -1  -7   0    6.20    0.80
  -1  -7   0    7.70    4.80
   1   7   0    5.90    2.50
   1   7   0    6.60    0.90
   1   7   0    6.30    6.30
   1   7   0    5.40    0.70
  -2  -7   0  223.08   10.70
  -2  -7   0  225.98   10.70
   2   7   0  220.78   14.40
   2   7   0  213.88   28.00
   2   7   0  207.08   10.70
   2   7   0  232.18   10.70
   2   7   0  236.18   11.00
  -3  -7   0   24.90    1.70
  -3  -7   0   25.20    1.90
   3   7   0   30.20    2.40
   3   7   0   26.00    1.80
   3   7   0   28.60    5.30
   3   7   0   29.30    1.80
   3   7   0   21.40   13.20
   3   7   0   24.00    1.90
  -4  -7   0  210.28    9.80
   4   7   0  197.48   14.80
   4   7   0  203.88    9.80
   4   7   0  189.08   10.00
   4   7   0  193.08    9.70
   4   7   0  211.08   10.30
  -5  -7   0  153.88    7.60
   5   7   0  142.79    7.70
   5   7   0  149.39    7.50
   5   7   0  148.79   12.40
   5   7   0  159.78    8.00
   5   7   0  149.29    7.40
  -6  -7   0  375.96   16.70
   6   7   0  365.06   16.90
   6   7   0  339.37   16.60
   6   7   0  330.67   16.80
   6   7   0  338.27   16.60
  -7   8   0  108.49   18.20
   6  -8   0  170.78    9.10
   6  -8   0  173.68    9.00
  -6   8   0  195.88   18.20
   5  -8   0   35.30    2.40
   5  -8   0   29.70    3.00
   5  -8   0   34.20    2.50
   5  -8   0   32.80    2.20
   5  -8   0   35.00    1.90
  -5   8   0   37.70    8.30
   4  -8   0    0.70    0.70
   4  -8   0    2.40    0.50
   4  -8   0    2.50    1.20
   4  -8   0    1.30    0.80
   4  -8   0    1.20    0.60
  -4   8   0    1.50    3.10
   3  -8   0   12.40    1.10
   3  -8   0    8.30    1.30
   3  -8   0    9.90    1.40
   3  -8   0   11.50    0.90
   3  -8   0   10.60    1.30
   2  -8   0   39.40    2.40
   2  -8   0   40.10    2.50
   2  -8   0   38.90    2.40
  -2   8   0   39.60    8.00
  -2   8   0   41.30    2.80
   1  -8   0   18.60    1.80
   1  -8   0   22.20    1.50
   1  -8   0   16.30    9.20
   1  -8   0   22.40    1.60
   1  -8   0   20.90    1.50
  -1   8   0   20.60    2.70
  -1   8   0   22.70    7.00
  -1   8   0   22.90    1.90
  -1   8   0   19.40    6.90
   0  -8   0   19.80    1.50
   0  -8   0   22.30    2.50
   0  -8   0   20.10    1.40
   0  -8   0   22.60    1.70
   0   8   0   21.50    8.10
   0   8   0   21.00    1.60
   0   8   0   20.50    3.00
   0   8   0   20.80    1.40
   0   8   0   17.10    7.30
  -1  -8   0   80.59    4.00
  -1  -8   0   77.99    4.10
   1   8   0   75.79    6.70
   1   8   0   82.69    4.20
   1   8   0   73.49   15.10
  -2  -8   0  405.36   18.90
  -2  -8   0  386.96   18.90
   2   8   0  398.26   18.80
   2   8   0  379.56   22.80
   2   8   0  416.66   19.10
   2   8   0  416.96   19.00
   2   8   0  379.96   39.50
  -3  -8   0  141.19    7.10
  -3  -8   0  150.68    7.10
   3   8   0  152.98    7.50
   3   8   0  144.69    7.10
   3   8   0  138.59   11.40
   3   8   0  122.99   24.10
   3   8   0  136.39    7.00
   3   8   0  144.79    7.20
  -4  -8   0 1183.68   56.99
   4   8   0 1218.78   62.29
   4   8   0 1229.88   56.89
   4   8   0 1235.58   57.29
   4   8   0 1214.18   56.99
   4   8   0 1222.38   57.19
  -5  -8   0    6.10    0.90
  -5  -8   0    6.40    1.10
   5   8   0    9.10    1.70
   5   8   0    5.90    3.90
   5   8   0    3.90    1.10
   5   8   0    6.00    1.00
   5   8   0    7.70    1.00
  -6  -8   0   11.40    1.20
   6   8   0   10.10    1.10
   6   8   0   12.80    1.60
   6  -9   0   82.79    4.50
   6  -9   0   75.29    4.60
  -6   9   0   89.89   11.60
   5  -9   0    2.30    0.90
   5  -9   0    1.70    0.90
   5  -9   0    1.60    1.50
  -5   9   0    2.20    3.60
   4  -9   0  123.19    7.20
   4  -9   0  127.19    6.80
   4  -9   0  128.09    7.00
  -4   9   0  145.89    8.60
  -4   9   0  142.69   15.90
   3  -9   0  147.69    8.00
   3  -9   0  147.59    8.10
   3  -9   0  148.69    8.00
  -3   9   0  181.18    9.90
  -3   9   0  176.58   17.90
   2  -9   0   70.19    4.00
   2  -9   0   69.69    4.00
   2  -9   0   72.89    4.10
  -2   9   0   78.09   12.30
  -2   9   0   76.89    5.60
   1  -9   0    4.10    0.80
   1  -9   0    2.40    0.80
  -1   9   0    3.10    4.60
  -1   9   0    1.60    4.60
  -1   9   0    1.80    1.40
   0  -9   0  273.17   13.00
   0  -9   0  282.37   13.10
   0  -9   0  275.57   13.10
   0   9   0  262.37   15.70
   0   9   0  260.77   27.20
   0   9   0  267.77   13.00
  -1  -9   0  316.27   14.60
  -1  -9   0  320.17   14.60
   1   9   0  319.37   14.70
   1   9   0  289.17   17.90
   1   9   0  275.37   30.90
  -2  -9   0  711.93   31.40
  -2  -9   0  690.23   31.40
   2   9   0  616.14   35.30
   2   9   0  612.04   53.89
   2   9   0  708.33   31.40
   2   9   0  648.34   31.50
  -3  -9   0  504.15   23.10
  -3  -9   0  512.05   23.10
   3   9   0  479.05   23.00
   3   9   0  501.85   23.40
   3   9   0  479.65   27.70
   3   9   0  516.75   23.20
   3   9   0  418.06   44.90
  -4  -9   0   40.40    2.50
   4   9   0   40.40    6.50
   4   9   0   42.30    2.70
   4   9   0   38.30    2.60
  -5  -9   0  332.27   16.00
  -5  -9   0  332.57   15.90
   5   9   0  367.86   16.20
   5   9   0  330.07   19.60
   5   9   0  311.67   15.90
   6 -10   0   37.20    2.50
   6 -10   0   33.40    2.70
  -6  10   0   41.20    8.30
  -6  10   0   43.40    3.70
   5 -10   0  162.58    9.20
   5 -10   0  171.78    8.80
   5 -10   0  163.28    8.90
  -5  10   0  188.88   18.10
  -5  10   0  195.78   10.50
   4 -10   0  349.57   17.50
   4 -10   0  338.47   17.10
   4 -10   0  345.07   17.20
   4 -10   0  318.77   17.10
  -4  10   0  387.06   29.30
  -4  10   0  395.26   19.10
   3 -10   0  234.98   12.00
   3 -10   0  227.58   11.90
   3 -10   0  240.88   11.90
  -3  10   0  255.47   14.00
  -3  10   0  263.07   24.20
   2 -10   0   23.10    2.00
   2 -10   0   22.00    2.10
  -2  10   0   25.90    5.40
  -2  10   0   26.40   11.10
   1 -10   0  569.14   27.70
   1 -10   0  596.54   27.90
   1 -10   0  605.94   27.90
  -1  10   0  588.64   44.80
  -1  10   0  582.24   27.70
  -1  10   0  590.44   30.60
   0 -10   0  121.39    6.00
   0 -10   0  124.39    6.10
   0 -10   0  118.69    5.90
   0  10   0  116.99    6.00
   0  10   0  117.19    8.90
   0  10   0  102.49   18.10
  -1 -10   0   14.30    1.40
  -1 -10   0   15.40    1.50
   1  10   0   14.40    2.60
   1  10   0   11.10   10.10
  -2 -10   0  182.48    8.60
  -2 -10   0  178.68    8.50
   2  10   0  178.98    9.30
   2  10   0  167.18   12.30
   2  10   0  147.69   24.10
   2  10   0  177.68    8.50
  -3 -10   0    5.20    1.30
  -3 -10   0    1.60    0.80
   3  10   0    2.90    7.90
   3  10   0    4.10    3.40
   3  10   0    2.80    0.80
  -4 -10   0   56.79    3.10
  -4 -10   0   58.69    3.20
   4  10   0   54.89    3.20
   5 -11   0   70.99    4.50
   5 -11   0   71.19    3.90
   5 -11   0   70.99    4.10
  -5  11   0   72.29    6.90
   4 -11   0  306.97   14.50
   4 -11   0  290.57   14.30
   4 -11   0  303.57   14.80
   4 -11   0  274.17   14.80
  -4  11   0  308.07   16.30
  -4  11   0  304.17   26.00
   3 -11   0    5.00    1.40
   3 -11   0    6.20    1.10
   3 -11   0    5.00    1.10
  -3  11   0    6.60    7.30
  -3  11   0    5.50    2.40
   2 -11   0 1150.58   53.39
   2 -11   0 1162.38   53.39
  -2  11   0 1108.99   70.99
  -2  11   0 1144.09   53.19
  -2  11   0 1117.59   55.99
   1 -11   0   96.69    4.80
   1 -11   0   85.69    4.70
   1 -11   0   88.09    4.80
  -1  11   0   88.09    4.70
  -1  11   0   83.39    7.20
  -1  11   0   83.09   16.20
   0 -11   0  277.67   12.40
   0 -11   0  259.27   12.20
   0  11   0  230.08   27.60
   0  11   0  243.48   15.40
  -1 -11   0  575.44   25.60
  -1 -11   0  564.64   25.50
   1  11   0  512.55   29.00
   1  11   0  472.05   43.70
   1  11   0  566.94   25.40
  -2 -11   0  165.98    7.80
  -2 -11   0  163.58    7.80
   2  11   0  142.19   11.10
   2  11   0  153.98    7.70
  -3 -11   0  189.18    8.70
  -3 -11   0  188.38    8.60
   3  11   0  154.58   13.70
   3  11   0  174.88    8.70
   4 -12   0   47.80    3.30
   4 -12   0   43.00    3.40
  -4  12   0   43.80    4.40
  -4  12   0   40.80   10.20
   3 -12   0   82.59    4.40
   3 -12   0   76.89    4.30
   3 -12   0   86.69    4.70
  -3  12   0   73.19   13.50
  -3  12   0   73.99    6.20
   2 -12   0   12.60    1.70
   2 -12   0   11.70    2.10
   2 -12   0    9.20    1.50
  -2  12   0   10.00    3.40
  -2  12   0    8.30    9.00
   1 -12   0  146.59    7.10
   1 -12   0  145.29    7.20
   1 -12   0  156.88    7.50
  -1  12   0  126.39   19.50
  -1  12   0  130.49    9.70
   0 -12   0   23.20    1.90
   0 -12   0   25.40    1.90
   0 -12   0   24.60    2.70
   0  12   0   22.50    4.50
   0  12   0   18.70   10.90
  -1 -12   0    6.40    1.00
  -1 -12   0    7.40    1.00
   1  12   0    6.60    3.30
   1  12   0    6.30    7.80
   1  12   0    7.60    1.10
  -2 -12   0    1.40    0.80
  -2 -12   0    0.00    0.90
   2  12   0    0.90    3.10
   2  12   0    2.40    7.90
   2 -13   0   14.80    2.20
   2 -13   0   13.50    1.50
   2 -13   0   14.80    1.90
  -2  13   0   12.40    9.80
  -2  13   0   11.70    3.90
   1 -13   0   10.00    1.70
   1 -13   0    8.90    1.30
  -1  13   0    8.50    9.90
  -1  13   0    8.20    3.20
   0 -13   0    9.10    2.10
   0 -13   0    8.90    1.40
   0  13   0    7.40    7.90
   0  13   0    8.80    3.50
   0  13   0    8.50    1.20
   1  13  -1   14.20   11.30
   1  13  -1   17.90    1.40
   1  13  -1   15.10    4.70
  -1 -13   1   13.90    1.70
  -1 -13   1   17.40    1.70
   0  13  -1    1.80    1.00
   0  13  -1    2.90    7.10
   0  13  -1    2.00    2.70
   0 -13   1    2.80    1.60
   0 -13   1    2.80    0.90
   0 -13   1    5.00    2.10
  -1  13  -1   15.70    3.90
  -1  13  -1   16.20   11.50
   1 -13   1   18.10    1.70
   1 -13   1   19.60    2.50
  -2  13  -1    0.20    2.00
  -2  13  -1    0.00    6.00
   2 -13   1    0.60    1.10
   2 -13   1    1.10    1.50
   2 -13   1    0.60    0.90
  -3  13  -1    5.00    2.30
  -3  13  -1    3.40    6.50
   3 -13   1    5.20    1.10
   3 -13   1    5.20    1.50
   3 -13   1    4.20    1.20
   2  12  -1  183.28    8.90
   2  12  -1  170.28   14.60
  -2 -12   1  188.38    9.00
  -2 -12   1  190.98    9.00
   1  12  -1   10.90    4.20
   1  12  -1   11.80    1.30
   1  12  -1    8.80    8.60
  -1 -12   1   11.70    1.50
  -1 -12   1   11.30    1.40
   0  12  -1   69.09   16.00
   0  12  -1   75.79    7.10
   0 -12   1   79.49    4.30
   0 -12   1   86.99    4.80
   0 -12   1   85.59    4.30
  -1  12  -1  145.59   20.90
  -1  12  -1  143.79   10.60
   1 -12   1  167.78    8.00
   1 -12   1  169.18    8.10
   1 -12   1  177.18    8.40
  -2  12  -1  126.09    9.10
  -2  12  -1  120.99   18.20
   2 -12   1  135.19    6.80
   2 -12   1  143.09    7.50
   2 -12   1  135.49    6.70
  -3  12  -1  188.78   21.40
  -3  12  -1  197.28   12.10
   3 -12   1  203.98   10.00
   3 -12   1  208.48   10.10
   3 -12   1  221.18   10.40
  -4  12  -1   52.79   11.70
   4 -12   1   60.99    3.40
   4 -12   1   58.39    3.90
   3  11  -1   31.40    2.20
   3  11  -1   32.00    5.60
  -3 -11   1   32.90    2.20
  -3 -11   1   34.10    2.10
   2  11  -1  111.99    5.60
   2  11  -1  105.09    9.10
  -2 -11   1  108.59    5.60
  -2 -11   1  109.29    5.60
   1  11  -1   94.49    8.50
   1  11  -1   88.99   18.30
  -1 -11   1  104.59    5.30
  -1 -11   1  109.19    5.40
  -1 -11   1  117.09    6.00
   0  11  -1   23.70   11.60
   0  11  -1   26.00    4.50
   0 -11   1   28.10    2.00
   0 -11   1   29.10    2.00
   0 -11   1   30.20    2.60
  -1  11  -1  505.95   27.00
  -1  11  -1  473.95   40.60
   1 -11   1  495.75   23.80
   1 -11   1  524.65   24.00
   1 -11   1  517.35   24.00
  -2  11  -1  248.58   14.90
  -2  11  -1  254.97   26.20
   2 -11   1  252.37   12.40
   2 -11   1  259.97   12.50
  -3  11  -1   73.29   13.30
  -3  11  -1   71.19    5.90
   3 -11   1   79.49    4.50
   3 -11   1   68.09    4.10
   3 -11   1   71.49    4.20
   3 -11   1   78.29    4.60
  -4  11  -1   97.39    6.80
  -4  11  -1   96.49   13.90
   4 -11   1  102.29    5.60
   4 -11   1   94.39    5.30
   4 -11   1   95.19    5.20
   4 -11   1   88.99    5.00
  -5  11  -1    0.60    4.30
  -5  11  -1    0.20    1.30
   5 -11   1    0.60    1.20
   5 -11   1    0.10    1.60
   4  10  -1  109.99    5.50
   4  10  -1  100.89    9.20
  -4 -10   1  109.39    5.40
  -4 -10   1  108.79    5.50
   3  10  -1  390.26   18.00
   3  10  -1  338.17   37.70
   3  10  -1  375.26   17.90
   3  10  -1  367.86   22.20
  -3 -10   1  388.86   18.00
  -3 -10   1  400.96   18.00
   2  10  -1  370.36   22.20
   2  10  -1  333.07   37.20
   2  10  -1  400.26   18.00
  -2 -10   1  396.66   18.00
  -2 -10   1  386.46   18.10
   1  10  -1   45.70   16.50
   0  10  -1  311.07   18.60
   0  10  -1  303.07   31.20
   0 -10   1  325.87   15.60
   0 -10   1  351.96   15.70
   0 -10   1  329.57   15.50
  -1  10  -1    0.50    1.50
  -1  10  -1    0.70    0.80
   1 -10   1    0.90    0.70
   1 -10   1   -0.40    0.80
   1 -10   1    0.40    0.80
  -2  10  -1  351.26   30.20
  -2  10  -1  369.76   19.30
   2 -10   1  339.67   16.90
   2 -10   1  342.67   16.90
  -3  10  -1   18.50    7.60
  -3  10  -1   18.40    2.80
   3 -10   1   16.90    1.80
   3 -10   1   15.70    1.80
   3 -10   1   16.40    2.20
   3 -10   1   19.10    1.90
  -4  10  -1   38.80    3.80
  -4  10  -1   42.60    9.40
   4 -10   1   37.30    2.90
   4 -10   1   34.70    2.50
   4 -10   1   35.90    2.70
   4 -10   1   38.80    3.10
  -5  10  -1  189.58   18.10
  -5  10  -1  196.48   10.70
   5 -10   1  173.48    9.00
   5 -10   1  173.88    9.40
   5 -10   1  173.68    9.10
  -6  10  -1   29.30    7.60
  -6  10  -1   28.00    3.80
   6 -10   1   22.10    3.50
   6 -10   1   26.70    2.30
   5   9  -1   73.69    4.30
   5   9  -1   85.69    4.40
   5   9  -1   80.49    8.30
  -5  -9   1   82.39    4.40
  -5  -9   1   85.39    4.20
   4   9  -1  595.24   27.40
   4   9  -1  568.84   32.00
   4   9  -1  560.64   27.20
  -4  -9   1  581.84   27.30
   3   9  -1   16.70    5.10
   3   9  -1   18.80    1.70
   3   9  -1   21.60    1.80
   3   9  -1   18.20   13.90
  -3  -9   1   18.60    1.60
  -3  -9   1   18.10    2.00
   2   9  -1   86.39    4.50
   2   9  -1   82.39    8.00
   2   9  -1   87.29    5.10
   2   9  -1   77.59   18.30
  -2  -9   1   85.69    4.40
  -2  -9   1   86.29    4.50
   1   9  -1  150.78    7.90
   1   9  -1  147.29   21.90
   1   9  -1  150.38   10.90
  -1  -9   1  166.18    7.80
  -1  -9   1  170.08    7.80
   0   9  -1  171.68    8.40
   0   9  -1  169.98   11.00
   0   9  -1  159.98   20.60
   0   9  -1  170.08    8.30
   0  -9   1  174.98    8.50
   0  -9   1  179.48    8.50
   0  -9   1  173.18    8.40
  -1   9  -1  102.29   14.80
  -1   9  -1  105.19    7.20
   1  -9   1   94.49    5.10
   1  -9   1  101.49    5.30
   1  -9   1   95.89    5.20
  -2   9  -1  184.18   11.00
  -2   9  -1  174.48   18.20
   2  -9   1  155.28    8.20
   2  -9   1  162.88    8.40
   2  -9   1  156.18    8.20
  -3   9  -1  217.08   19.70
  -3   9  -1  223.78   11.60
   3  -9   1  176.78    9.50
   3  -9   1  182.08    9.20
   3  -9   1  179.48    9.60
   3  -9   1  190.48    9.70
   4  -9   1    8.80    0.90
   4  -9   1    9.90    1.50
  -5   9  -1    1.80    3.60
   5  -9   1    1.70    0.80
   5  -9   1    1.30    1.40
   5  -9   1    2.00    0.60
   5  -9   1    1.10    1.00
  -6   9  -1  318.47   23.30
   6  -9   1  284.37   13.50
   6  -9   1  271.87   13.60
   6  -9   1  238.58   13.90
   6   8  -1  153.08    8.20
   6   8  -1  172.08    8.40
  -6  -8   1  183.18    8.30
   5   8  -1    1.70    0.80
   5   8  -1    2.70    0.80
   5   8  -1    1.20    1.00
   5   8  -1    1.20    3.30
  -5  -8   1    2.40    0.70
  -5  -8   1    2.70    1.00
   4   8  -1    1.30    3.30
   4   8  -1    2.30    0.90
   4   8  -1    1.80    0.90
   4   8  -1    1.10    0.80
   4   8  -1    1.30    1.50
  -4  -8   1    3.10    0.80
   3   8  -1 1252.17   63.69
   3   8  -1 1264.77   58.59
   3   8  -1 1086.79   85.99
   3   8  -1 1277.97   58.49
  -3  -8   1 1281.67   58.39
  -3  -8   1 1314.37   58.39
   2   8  -1  129.19    6.50
   2   8  -1  118.69    9.80
   2   8  -1  112.99   21.20
  -2  -8   1  128.79    6.30
  -2  -8   1  130.39    6.20
   1   8  -1    2.90    1.00
   1   8  -1    3.20    5.80
   1   8  -1    4.50    0.80
   1   8  -1    4.20    2.20
   1   8  -1    2.60    0.80
  -1  -8   1    1.30    4.30
  -1  -8   1    2.50    0.60
  -1  -8   1    2.70    0.60
   0   8  -1   50.39    4.70
   0   8  -1   51.99   11.20
   0   8  -1   50.79    2.80
   0   8  -1   50.89    2.80
   0  -8   1   44.80   10.40
   0  -8   1   52.99    2.80
   0  -8   1   52.49    2.90
   0  -8   1   52.89    3.50
   0  -8   1   53.99    3.00
  -1   8  -1  488.55   23.60
  -1   8  -1  493.15   23.70
  -1   8  -1  426.26   31.80
  -1   8  -1  540.05   25.60
  -1   8  -1  550.54   35.90
   1  -8   1  488.35   23.60
   1  -8   1  508.35   23.80
   1  -8   1  498.55   23.70
   1  -8   1  511.25   23.70
  -2   8  -1  630.74   37.10
  -2   8  -1  496.65   25.70
   2  -8   1  515.55   25.50
   2  -8   1  554.64   25.30
   2  -8   1  512.75   25.50
   2  -8   1  534.95   25.90
   2  -8   1  539.65   25.70
  -3   8  -1 1978.10   96.09
   3  -8   1 1820.72   83.09
   3  -8   1 1678.83   83.39
   3  -8   1 1741.63   83.59
   3  -8   1 1707.03   83.39
  -4   8  -1   93.09   11.90
   4  -8   1   85.29    4.80
   4  -8   1   85.79    4.60
   4  -8   1   84.29    5.10
   4  -8   1   84.39    4.20
   4  -8   1   83.49    4.70
  -5   8  -1   41.80    8.50
   5  -8   1   37.30    2.60
   5  -8   1   39.00    3.30
   5  -8   1   39.20    2.80
   5  -8   1   37.00    2.00
  -6   8  -1   63.09   10.10
   6  -8   1   58.49    3.70
   6  -8   1   49.99    4.40
   6  -8   1   54.69    2.90
   6  -8   1   59.09    3.40
  -7   8  -1  202.58   22.90
   7  -8   1  160.18    8.40
   7  -8   1  172.48    8.80
   6   7  -1   75.59    8.50
   6   7  -1   69.59    3.80
   6   7  -1   65.19    4.10
   6   7  -1   70.59    3.70
  -6  -7   1   76.29    3.90
   5   7  -1  302.37   14.50
   5   7  -1  274.37   14.70
   5   7  -1  318.17   14.90
   5   7  -1  307.17   20.10
   5   7  -1  298.47   14.40
  -5  -7   1  295.47   14.60
  -5  -7   1  319.37   14.60
   4   7  -1    5.20    0.90
   4   7  -1    4.30    1.10
   4   7  -1    5.80    3.80
   4   7  -1    5.40    0.90
  -4  -7   1    5.90    1.00
   3   7  -1  194.48   10.00
   3   7  -1  209.68   10.30
   3   7  -1  200.88   14.40
   3   7  -1  199.08    9.80
  -3  -7   1  213.98    9.90
  -3  -7   1  205.88   10.00
   2   7  -1  179.78   25.80
   2   7  -1  183.98    9.20
   2   7  -1  184.08    9.00
   2   7  -1  181.58    9.20
   2   7  -1  177.78   12.60
   2   7  -1  189.88    9.30
  -2  -7   1  180.88    9.10
  -2  -7   1  191.38    9.10
  -2  -7   1  217.28   18.80
   1   7  -1   68.19    3.50
   1   7  -1   64.99    5.90
   1   7  -1   70.89    3.50
   1   7  -1   66.59   13.80
   1   7  -1   69.19    3.70
  -1  -7   1   68.59    3.70
  -1  -7   1   63.89    3.50
  -1  -7   1   70.39   10.00
   0   7  -1  296.57   14.20
   0   7  -1  294.07   14.10
   0   7  -1  322.37   36.00
   0   7  -1  299.07   16.00
   0   7  -1  297.47   14.00
   0   7  -1  294.27   14.00
   0  -7   1  296.07   14.20
   0  -7   1  287.37   14.10
   0  -7   1  282.97   23.90
   0  -7   1  291.77   14.00
  -1   7  -1 2480.45  113.19
  -1   7  -1 2174.98  120.69
  -1   7  -1 2452.75  113.09
   1  -7   1 2614.54  113.19
   1  -7   1 2402.26  112.99
   1  -7   1 2307.87  112.99
   1  -7   1 2596.44  113.39
   1  -7   1 2337.57  113.09
   1  -7   1 2464.55  113.19
  -2   7  -1   80.39    4.30
   2  -7   1   85.39    4.60
   2  -7   1   90.09    4.00
   2  -7   1   78.69    4.30
   2  -7   1   80.59    4.40
   2  -7   1   77.29    4.20
  -3   7  -1  317.67   22.40
  -3   7  -1  263.67   13.60
   3  -7   1  273.67   13.80
   3  -7   1  287.17   13.10
   3  -7   1  266.97   13.40
   3  -7   1  273.67   13.40
   3  -7   1  278.37   13.50
   3  -7   1  271.67   13.40
  -4   7  -1  832.92   49.30
   4  -7   1  763.62   38.70
   4  -7   1  832.32   38.60
   4  -7   1  804.92   38.40
   4  -7   1  799.72   38.50
   4  -7   1  846.72   38.20
   4  -7   1  834.72   38.10
  -5   7  -1  163.48   16.80
   5  -7   1  163.58    8.20
   5  -7   1  175.68    8.90
   5  -7   1  170.18   10.20
   5  -7   1  164.18    8.30
   5  -7   1  154.28    7.70
   5  -7   1  158.18    7.80
   5  -7   1  147.39    8.50
   5  -7   1  161.78    8.10
  -6   7  -1 1236.58   68.09
   6  -7   1 1190.68   55.19
   6  -7   1 1144.69   54.69
   6  -7   1 1214.08   54.69
   6  -7   1 1078.49   55.09
  -7   7  -1    1.60    3.50
   7  -7   1    0.70    0.80
   7  -7   1    0.70    0.50
   7  -7   1   -0.20    0.40
   7   6  -1   72.49    4.20
   7   6  -1   77.29    4.00
  -7  -6   1   81.89    4.10
   6   6  -1   92.89    4.90
   6   6  -1   98.59    5.30
   6   6  -1   84.89    5.10
   6   6  -1   93.19    4.80
   6   6  -1   99.69   10.00
  -6  -6   1   98.59    5.00
   5   6  -1  103.89   10.50
   5   6  -1  104.49    5.50
   5   6  -1  103.69    5.70
   5   6  -1  109.79    6.00
   5   6  -1  110.19    5.40
  -5  -6   1  101.79    5.60
   4   6  -1    1.20    1.10
   4   6  -1    2.20    1.20
   4   6  -1    1.60    0.60
   4   6  -1    1.00    0.70
   4   6  -1    1.10    2.80
   4   6  -1    1.50    0.80
  -4  -6   1    2.80    0.80
   3   6  -1  211.58   10.10
   3   6  -1  211.78    9.90
   3   6  -1  199.28   14.10
   3   6  -1  210.28   10.10
   3   6  -1  211.58   10.00
   3   6  -1  192.28   10.10
   3   6  -1  204.58   10.30
  -3  -6   1  210.88   10.00
   2   6  -1  861.61   44.10
   2   6  -1  931.11   47.70
   2   6  -1  966.60   44.00
   2   6  -1  964.40   44.10
   2   6  -1  923.11   44.00
   2   6  -1  884.11   44.20
  -2  -6   1  939.61   44.00
  -2  -6   1  946.41   44.00
  -2  -6   1 1049.09   49.50
   1   6  -1  631.84   29.10
   1   6  -1  640.84   29.20
   1   6  -1  641.54   28.90
   1   6  -1  604.14   29.00
   1   6  -1  600.64   29.10
   1   6  -1  630.84   31.70
   1   6  -1  599.44   44.40
   1   6  -1  611.94   29.00
  -1  -6   1  660.23   33.80
  -1  -6   1  623.54   29.10
  -1  -6   1  611.34   29.00
  -1  -6   1  594.74   39.50
  -1  -6   1  593.94   29.10
   0   6  -1  132.09   13.90
   0   6  -1  161.38    7.30
   0   6  -1  172.78   16.30
   0   6  -1  162.18    7.30
   0   6  -1  162.38    7.50
   0  -6   1  142.19    7.30
   0  -6   1  161.08   14.80
   0  -6   1  155.58    7.50
   0  -6   1  142.19    7.40
   0  -6   1  152.68    7.40
   0  -6   1  134.99   11.80
  -1   6  -1  243.88   11.30
  -1   6  -1  229.18   11.20
  -1   6  -1  236.78   11.10
   1  -6   1  222.48   11.20
   1  -6   1  233.68   11.10
   1  -6   1  260.67   11.50
   1  -6   1  205.58   11.10
   1  -6   1  240.58   11.00
   1  -6   1  225.98   11.20
   1  -6   1  236.58   11.30
  -2   6  -1 2021.30  100.59
  -2   6  -1 1985.60   95.19
  -2   6  -1 2114.89   95.29
   2  -6   1 1987.00   95.19
   2  -6   1 2037.30   95.29
   2  -6   1 2069.29   94.99
   2  -6   1 1938.01   95.19
   2  -6   1 2021.70   95.19
   2  -6   1 2101.89   95.29
   2  -6   1 2133.49   95.39
  -3   6  -1  138.19    7.10
  -3   6  -1  136.79   13.40
   3  -6   1  132.39    7.20
   3  -6   1  132.89    7.20
   3  -6   1  139.59    7.00
   3  -6   1  157.08    8.50
   3  -6   1  154.28    7.50
   3  -6   1  140.69    6.90
   3  -6   1  131.99    6.90
   3  -6   1  138.19    7.00
   3  -6   1  141.29    6.70
   3  -6   1  149.69    6.70
  -4   6  -1  544.55   29.20
  -4   6  -1  514.15   36.40
  -4   6  -1  552.24   27.70
   4  -6   1  601.04   27.20
   4  -6   1  592.64   27.20
   4  -6   1  630.74   29.50
   4  -6   1  622.44   27.60
   4  -6   1  540.25   27.80
   4  -6   1  611.74   27.50
   4  -6   1  608.14   28.10
   4  -6   1  573.04   27.70
   4  -6   1  583.94   27.60
  -5   6  -1   60.29   10.10
   5  -6   1   68.89    3.90
   5  -6   1   67.99    3.40
   5  -6   1   71.79    4.30
   5  -6   1   74.49    5.90
   5  -6   1   66.09    4.50
   5  -6   1   67.69    3.40
   5  -6   1   66.79    3.90
   5  -6   1   73.29    3.80
  -6   6  -1   33.30    8.40
   6  -6   1   38.10    2.10
   6  -6   1   37.40    2.40
   6  -6   1   42.00    2.10
   6  -6   1   40.00    2.70
   6  -6   1   39.20    4.60
   6  -6   1   41.10    3.30
   6  -6   1   38.40    3.00
  -7   6  -1    5.60    5.40
   7  -6   1    8.10    3.70
   7  -6   1    5.60    0.80
   7  -6   1    7.90    2.30
   7  -6   1    6.50    1.10
   7  -6   1    7.00    0.70
   7   5  -1   61.59    3.30
   7   5  -1   59.59    3.70
   7   5  -1   56.69    3.70
  -7  -5   1   61.59    3.50
   6   5  -1   25.90    2.50
   6   5  -1   23.90    6.30
   6   5  -1   24.60    2.20
   6   5  -1   24.60    1.90
   6   5  -1   25.50    1.80
  -6  -5   1   23.80    1.90
   5   5  -1    0.40    0.60
   5   5  -1    0.20    1.20
   5   5  -1    0.90    0.90
   5   5  -1    0.80    0.60
   5   5  -1    0.40    2.60
   5   5  -1    1.20    0.80
  -5  -5   1    0.60    0.90
   4   5  -1 1608.44   81.19
   4   5  -1 1609.64   76.09
   4   5  -1 1652.03   76.09
   4   5  -1 1698.73   76.09
   4   5  -1 1610.94   76.39
   4   5  -1 1613.44   76.19
   4   5  -1 1641.54   76.19
  -4  -5   1 1600.24   76.09
   3   5  -1  315.67   14.90
   3   5  -1  314.67   15.00
   3   5  -1  316.67   15.00
   3   5  -1  298.27   18.60
   3   5  -1  313.77   14.90
   3   5  -1  327.07   15.00
   3   5  -1  309.27   15.20
   3   5  -1  281.77   32.30
  -3  -5   1  353.86   24.90
  -3  -5   1  303.37   14.90
   2   5  -1 2007.30   96.29
   2   5  -1 1998.00   93.19
   2   5  -1 1738.23  111.59
   2   5  -1 1925.61   92.99
   2   5  -1 2094.99   92.99
   2   5  -1 2036.60   92.99
   2   5  -1 2132.69   93.09
  -2  -5   1 1975.30   92.99
  -2  -5   1 2047.90   92.99
   1   5  -1  598.54   30.10
   1   5  -1  660.23   30.20
   1   5  -1  611.74   32.30
   1   5  -1  675.23   30.30
   1   5  -1  654.93   30.10
  -1  -5   1  597.34   30.20
  -1  -5   1  727.63   34.10
  -1  -5   1  628.24   30.40
  -1  -5   1  630.24   30.20
   0   5  -1  150.78    8.00
   0   5  -1  150.08   14.00
   0   5  -1  139.99    6.60
   0   5  -1  137.59    6.70
   0   5  -1  137.69    6.60
   0   5  -1  118.29   12.40
   0  -5   1  125.89    6.60
   0  -5   1  135.49   10.80
   0  -5   1  143.69    6.70
   0  -5   1  123.29    6.60
   0  -5   1  153.98   12.70
   1  -5   1 2850.41  135.69
   1  -5   1 2981.90  135.79
  -2   5  -1  123.89    6.20
  -2   5  -1  122.89    5.90
  -2   5  -1  125.19    6.10
  -2   5  -1  124.09   11.20
   2  -5   1  130.49    6.20
   2  -5   1  128.79    6.00
   2  -5   1  141.59    7.20
   2  -5   1  121.19    6.10
   2  -5   1  122.79    6.20
   2  -5   1  106.89    6.10
   2  -5   1  142.09    6.50
   2  -5   1  125.49    5.90
   2  -5   1  118.99    6.20
   2  -5   1  118.89    6.20
  -3   5  -1   91.29    4.60
  -3   5  -1   81.59    9.00
   3  -5   1   81.49    4.50
   3  -5   1   90.69    4.60
   3  -5   1   92.79    4.70
   3  -5   1   88.99    4.50
   3  -5   1   93.09    5.80
   3  -5   1   87.79    4.30
   3  -5   1   90.09    4.50
   3  -5   1   86.49    4.70
   3  -5   1   90.89    4.30
   3  -5   1   88.29    4.90
  -4   5  -1  130.19   12.90
  -4   5  -1  126.49    8.10
  -4   5  -1  130.69    6.80
   4  -5   1  137.99    6.40
   4  -5   1  131.19    6.60
   4  -5   1  139.19    6.90
   4  -5   1  135.99    7.10
   4  -5   1  137.19    6.40
   4  -5   1  139.09    6.60
   4  -5   1  133.79    8.40
   4  -5   1  128.59    7.20
   4  -5   1  129.49    6.90
   4  -5   1  133.39    6.70
   4  -5   1  137.89    6.70
  -5   5  -1 1005.80   59.99
   5  -5   1 1072.19   50.29
   5  -5   1 1034.90   50.69
   5  -5   1 1156.58   50.59
   5  -5   1 1131.39   50.29
   5  -5   1 1042.90   52.89
   5  -5   1 1061.19   51.39
   5  -5   1 1072.89   50.59
   5  -5   1 1052.09   50.49
   5  -5   1 1142.09   50.69
  -6   5  -1  192.08   18.50
   6  -5   1  206.48   11.00
   6  -5   1  211.18   10.20
   6  -5   1  204.08   10.10
   6  -5   1  196.18   12.50
   6  -5   1  208.78   10.00
   6  -5   1  200.98    9.70
   6  -5   1  212.18    9.80
   7  -5   1    3.30    0.60
   7  -5   1    4.10    0.60
   7  -5   1    3.10    1.50
   7  -5   1    4.80    2.50
   7  -5   1    4.90    1.00
  -8   5  -1    0.30    3.10
   8  -5   1    0.20    0.40
   8  -5   1    1.60    1.10
   8  -5   1    0.70    0.40
   7   4  -1   -0.40    1.10
   7   4  -1    2.10    1.00
   7   4  -1    1.40    0.80
  -7  -4   1    1.40    0.90
   6   4  -1  304.77   15.10
   6   4  -1  315.87   15.50
   6   4  -1  307.07   15.10
   6   4  -1  305.47   15.00
   6   4  -1  340.07   15.30
  -6  -4   1  311.87   15.20
   5   4  -1  114.99    5.80
   5   4  -1  112.89    6.10
   5   4  -1  113.89    5.70
   5   4  -1  109.79   10.10
   5   4  -1  107.09    5.70
  -5  -4   1  112.09    5.80
   4   4  -1  460.55   21.60
   4   4  -1  444.46   21.80
   4   4  -1  482.45   21.60
   4   4  -1  444.66   25.70
   4   4  -1  468.25   21.60
   4   4  -1  453.35   21.60
   4   4  -1  461.75   21.60
   4   4  -1  463.65   21.60
   4   4  -1  470.45   21.90
  -4  -4   1  456.15   22.00
  -4  -4   1  443.16   21.50
  -4  -4   1  420.46   33.00
   3   4  -1  234.28   11.10
   3   4  -1  231.68   11.60
   3   4  -1  206.48   24.80
   3   4  -1  236.48   11.40
   3   4  -1  240.68   11.20
   3   4  -1  227.68   11.10
   3   4  -1  222.78   14.20
   3   4  -1  232.08   11.20
   3   4  -1  244.88   11.20
  -3  -4   1  257.37   11.50
  -3  -4   1  237.48   19.60
  -3  -4   1  220.58   11.10
   2   4  -1   86.19    4.40
   2   4  -1  103.99    4.80
   2   4  -1   97.49    4.50
   2   4  -1   86.69    4.90
   2   4  -1   82.59   14.10
   2   4  -1   90.89    4.50
   2   4  -1   84.29    6.70
   2   4  -1   92.19    4.50
   2   4  -1   86.69    4.50
  -2  -4   1   98.69    9.80
  -2  -4   1   88.79    4.90
  -2  -4   1   85.59    4.50
   1   4  -1  550.44   28.80
   1   4  -1  612.94   28.40
   1   4  -1  608.34   28.40
   1   4  -1  621.84   28.30
  -1  -4   1  601.84   28.60
  -1  -4   1  601.04   31.30
  -1  -4   1  686.03   34.00
  -1  -4   1  575.54   28.50
   0   4  -1   23.30    1.50
   0   4  -1   17.60    1.20
   0   4  -1   19.90    4.30
   0   4  -1   19.20    1.20
   0  -4   1   19.40    1.20
   0  -4   1   24.20    4.10
   0  -4   1   23.00    3.60
  -1   4  -1 4212.18  238.88
   1  -4   1 4792.72  237.58
  -2   4  -1  617.64   26.30
  -2   4  -1  608.74   26.20
  -2   4  -1  499.05   32.10
  -2   4  -1  530.45   33.10
   2  -4   1  551.34   26.30
   2  -4   1  550.24   26.20
   2  -4   1  525.15   26.20
   2  -4   1  532.15   26.20
   2  -4   1  566.34   26.60
   2  -4   1  569.24   27.20
   2  -4   1  548.25   26.10
   2  -4   1  606.84   26.40
   2  -4   1  559.44   26.30
  -3   4  -1 1188.58   54.89
   3  -4   1 1185.18   54.79
   3  -4   1 1163.18   54.69
   3  -4   1 1196.78   54.79
   3  -4   1 1218.98   54.89
   3  -4   1 1094.69   56.19
   3  -4   1 1175.88   54.59
   3  -4   1 1244.38   55.09
   3  -4   1 1182.98   54.79
   3  -4   1 1122.39   54.79
   3  -4   1 1135.59   55.29
   3  -4   1 1149.78   54.69
  -4   4  -1   83.09    5.50
  -4   4  -1   74.89   10.30
  -4   4  -1   88.69    4.60
   4  -4   1   88.09    4.30
   4  -4   1   83.09    4.60
   4  -4   1   87.09    4.20
   4  -4   1   91.49    4.70
   4  -4   1   87.49    4.50
   4  -4   1   88.49    4.40
   4  -4   1   91.59    4.50
   4  -4   1   85.89    4.90
  -5   4  -1 1166.08   58.99
  -5   4  -1 1128.99   69.49
   5  -4   1 1339.37   58.69
   5  -4   1 1259.37   58.79
   5  -4   1 1346.27   58.89
   5  -4   1 1223.18   59.79
   5  -4   1 1198.38   59.39
   5  -4   1 1185.78   61.19
   5  -4   1 1337.47   58.99
   5  -4   1 1339.57   58.59
   5  -4   1 1297.97   58.89
  -6   4  -1   32.40    8.80
   6  -4   1   37.80    3.30
   6  -4   1   36.30    2.50
   6  -4   1   38.10    2.30
   6  -4   1   35.10    4.60
   6  -4   1   38.90    2.10
   6  -4   1   38.30    2.10
   6  -4   1   35.30    2.30
  -7   4  -1  726.83   46.60
   7  -4   1  761.02   35.60
   7  -4   1  723.63   38.30
   7  -4   1  781.12   35.30
   7  -4   1  744.83   35.50
   7  -4   1  746.03   36.60
   7  -4   1  792.02   35.30
   8  -4   1  145.49    7.20
   7   3  -1  163.58    8.60
   7   3  -1  165.88    8.30
   7   3  -1  166.58    8.20
   7   3  -1  169.58    8.30
   7   3  -1  176.68    8.40
  -7  -3   1  163.18    8.30
   6   3  -1  627.94   26.90
   6   3  -1  503.55   27.20
   5   3  -1   47.40    2.80
   5   3  -1   46.10    6.20
   5   3  -1   49.50    2.90
   5   3  -1   49.99    3.20
   5   3  -1   57.99    4.10
   5   3  -1   48.90    2.80
   5   3  -1   45.20    2.80
   4   3  -1  945.31   44.90
   4   3  -1  963.80   45.00
   4   3  -1  923.31   45.30
   4   3  -1 1011.20   45.20
   4   3  -1 1003.80   45.00
   4   3  -1  963.60   45.00
   4   3  -1  901.71   48.60
   4   3  -1  968.10   45.00
  -4  -3   1  980.20   44.90
  -4  -3   1  940.21   45.50
   3   3  -1  923.51   42.90
   3   3  -1  916.11   42.90
   3   3  -1  934.41   43.00
   3   3  -1  929.91   43.00
   3   3  -1  965.40   43.20
   3   3  -1  834.22   45.60
   3   3  -1  935.51   42.90
   3   3  -1  896.51   43.10
  -3  -3   1 1004.40   43.40
  -3  -3   1  840.82   52.29
  -3  -3   1  887.11   42.90
  -3  -3   1  949.11   42.90
   2   3  -1   47.90    2.60
   2   3  -1   53.49    2.50
   2   3  -1   52.39    3.40
   2   3  -1   51.89    2.60
   2   3  -1   52.29    2.70
   2   3  -1   51.19    2.60
  -2  -3   1   52.19    3.00
  -2  -3   1   46.50    6.50
  -2  -3   1   52.89    2.80
  -2  -3   1   50.99    3.50
  -2  -3   1   49.90    2.60
   1   3  -1   16.70    1.10
   1   3  -1   19.00    1.50
   1   3  -1   15.80    1.10
  -1  -3   1   16.30    3.20
  -1  -3   1   16.80    1.10
  -1  -3   1   16.00    1.20
   0   3  -1 1944.41  106.89
   0  -3   1 1764.22  106.79
   1  -3   1 1090.99   50.39
   1  -3   1 1068.29   50.39
   2  -3   1 2079.79   96.89
  -3   3  -1  810.02   36.90
  -3   3  -1  805.92   37.60
   3  -3   1  748.73   36.90
   3  -3   1  760.32   36.90
   3  -3   1  836.52   37.20
   3  -3   1  800.52   37.00
   3  -3   1  775.32   36.80
   3  -3   1  772.52   36.70
   3  -3   1  745.13   36.90
   3  -3   1  819.42   36.90
  -4   3  -1  491.15   23.70
  -4   3  -1  480.05   24.60
   4  -3   1  505.65   23.50
   4  -3   1  511.05   23.60
   4  -3   1  497.35   24.20
   4  -3   1  498.55   23.70
   4  -3   1  513.95   23.70
   4  -3   1  520.85   23.70
   4  -3   1  506.05   23.70
   4  -3   1  505.25   23.50
   4  -3   1  485.85   23.80
   4  -3   1  506.15   23.80
  -5   3  -1  167.38   10.50
  -5   3  -1  184.48    9.40
  -5   3  -1  162.08   17.70
   5  -3   1  195.58    9.10
   5  -3   1  204.38    9.30
   5  -3   1  198.28    9.40
   5  -3   1  193.78   10.00
   5  -3   1  200.78    9.20
   5  -3   1  180.48    9.60
   5  -3   1  202.68    9.40
   5  -3   1  195.68    9.10
  -6   3  -1  615.84   45.80
   6  -3   1  781.62   33.90
   6  -3   1  666.93   34.90
   6  -3   1  739.13   33.80
   6  -3   1  650.13   36.60
   6  -3   1  776.32   34.00
   6  -3   1  766.42   34.00
   6  -3   1  756.02   33.70
  -7   3  -1   19.10    8.20
   7  -3   1   20.70    1.60
   7  -3   1   21.00    1.40
   7  -3   1   19.50    4.30
   7  -3   1   19.40    2.80
   7  -3   1   20.90    1.40
   7  -3   1   20.70    1.90
   8  -3   1   56.49    2.80
   8  -3   1   55.59    2.90
   8  -3   1   53.99    3.10
   8   2  -1  174.28    8.10
   8   2  -1  176.28    8.20
   8   2  -1  167.08    8.30
  -8  -2   1  151.18   18.70
   7   2  -1   32.80    2.20
   7   2  -1   32.70    2.60
   7   2  -1   32.10    2.30
   7   2  -1   33.10    2.20
  -7  -2   1   35.00    2.30
   6   2  -1  125.99    6.40
   6   2  -1  125.89    6.40
   6   2  -1  126.79    6.40
   6   2  -1  129.59    6.80
   6   2  -1  131.69    6.40
  -6  -2   1  121.59    6.40
   5   2  -1  173.48   12.50
   5   2  -1  181.88    8.90
   5   2  -1  173.38    8.60
   5   2  -1  179.58    8.70
   5   2  -1  180.08    8.70
  -5  -2   1  170.28    8.60
   4   2  -1   42.20    2.70
   4   2  -1   51.49    2.60
   4   2  -1   45.60    2.60
   4   2  -1   45.30    2.50
   4   2  -1   45.70    2.50
   4   2  -1   52.99    2.90
   4   2  -1   48.20    2.50
   4   2  -1   40.20    5.20
   4   2  -1   45.80    2.90
  -4  -2   1   45.60    2.60
  -4  -2   1   45.50    3.10
   3   2  -1 1310.77   58.69
   3   2  -1 1292.17   58.79
   3   2  -1 1262.27   58.89
   3   2  -1 1251.17   58.79
   3   2  -1 1114.59   60.99
   3   2  -1 1267.67   58.79
   3   2  -1 1235.18   59.09
   3   2  -1 1231.68   58.79
  -3  -2   1 1282.47   59.29
  -3  -2   1 1345.47   58.69
   2   2  -1  283.17   12.10
   2   2  -1  253.07   12.70
   2   2  -1  256.47   12.40
   2   2  -1  261.07   12.20
   2   2  -1  272.87   12.10
  -2  -2   1  253.57   12.70
  -2  -2   1  223.38   12.30
  -2  -2   1  250.37   12.50
  -2  -2   1  259.17   12.50
   1   2  -1 1456.95   80.39
  -1  -2   1 1227.78   80.19
   0  -2   1 3530.95  178.98
  -1   2  -1  546.25   24.90
  -1   2  -1  552.54   24.90
   1  -2   1  571.14   25.00
   1  -2   1  564.24   24.90
   1  -2   1  467.15   29.50
   1  -2   1  532.65   25.50
   1  -2   1  503.55   25.10
  -2   2  -1 1901.51   88.49
  -3   2  -1   38.80    2.00
  -3   2  -1   38.30    2.60
   3  -2   1   35.10    2.20
   3  -2   1   38.50    2.10
   3  -2   1   37.60    2.00
   3  -2   1   37.00    2.30
   3  -2   1   34.20    2.00
   3  -2   1   39.30    2.10
   3  -2   1   35.80    2.00
   3  -2   1   34.00    2.00
   3  -2   1   37.20    2.10
  -4   2  -1 3596.24  164.88
  -4   2  -1 3382.76  165.78
   4  -2   1 3579.74  165.38
   4  -2   1 3488.35  164.88
   4  -2   1 3677.53  165.08
   4  -2   1 3525.75  164.78
  -5   2  -1   11.10    2.30
  -5   2  -1    9.40    1.40
   5  -2   1   10.10    1.20
   5  -2   1    9.90    2.00
   5  -2   1   10.30    0.90
   5  -2   1    9.50    0.90
   5  -2   1    7.60    1.00
   5  -2   1    9.80    1.10
   5  -2   1    8.60    1.00
   5  -2   1    7.10    1.20
   6  -2   1  542.85   24.90
   6  -2   1  507.25   24.80
   6  -2   1  541.35   24.90
   6  -2   1  523.85   25.00
   6  -2   1  510.05   25.10
   6  -2   1  536.75   24.80
  -7   2  -1  475.85   37.50
   7  -2   1  509.75   26.30
   7  -2   1  561.44   25.00
   7  -2   1  577.64   25.20
   7  -2   1  479.75   28.00
   7  -2   1  569.84   24.90
  -8   2  -1   24.80    8.90
   8  -2   1   29.20    1.90
   8  -2   1   28.10    1.70
   8  -2   1   28.30    1.70
   8   1  -1   45.00    2.50
   8   1  -1   41.60    2.60
   8   1  -1   46.80    3.40
   7   1  -1  198.58    9.60
   7   1  -1  207.38    9.90
   7   1  -1  191.58    9.60
   7   1  -1  194.18    9.60
  -7  -1   1  189.98    9.60
   6   1  -1   85.49    4.50
   6   1  -1   82.69    4.40
   6   1  -1   86.19    4.70
   6   1  -1   84.99    4.50
   6   1  -1   85.79    4.50
  -6  -1   1   86.49    4.40
   5   1  -1   97.69    4.90
   5   1  -1  101.29    5.20
   5   1  -1   98.79    4.90
   5   1  -1  103.39    4.90
   5   1  -1   99.39    5.00
   5   1  -1   92.89    5.60
  -5  -1   1   86.29    5.90
  -5  -1   1   95.09    4.90
   4   1  -1    1.20    0.60
   4   1  -1    0.80    0.50
   4   1  -1    1.30    0.80
   4   1  -1    1.70    1.80
   4   1  -1    0.60    0.40
   4   1  -1    0.80    0.40
   4   1  -1    0.80    0.40
   4   1  -1    0.50    0.50
   4   1  -1    2.30    0.50
  -4  -1   1    1.00    0.80
   3   1  -1  491.95   23.10
   3   1  -1  473.15   23.10
   3   1  -1  478.25   23.10
   3   1  -1  498.55   23.10
   3   1  -1  534.75   23.10
   3   1  -1  489.75   23.50
   3   1  -1  461.15   23.10
   3   1  -1  494.15   23.30
   3   1  -1  444.56   25.30
   3   1  -1  450.55   23.10
  -3  -1   1  548.25   24.60
  -3  -1   1  507.95   23.70
  -3  -1   1  530.75   23.10
   2   1  -1 1213.18   58.19
  -2  -1   1 1215.48   57.99
  -2  -1   1 1297.37   57.79
  -2  -1   1 1227.78   58.19
   1   1  -1  277.47   13.30
   1   1  -1  279.37   13.00
   1   1  -1  292.87   13.00
   1   1  -1  265.67   13.10
  -1  -1   1  250.37   13.30
  -1  -1   1  282.17   13.20
  -1  -1   1  292.77   13.30
  -1  -1   1  288.47   13.00
   0   1  -1  813.52   43.40
   0  -1   1  741.93   43.00
  -2   1  -1 1107.79   51.99
  -2   1  -1  943.11   58.09
  -2   1  -1 1172.18   52.19
  -2   1  -1 1177.88   51.89
   2  -1   1 1157.18   51.89
  -3   1  -1    5.20    0.80
  -3   1  -1    4.80    1.00
  -3   1  -1    5.20    0.50
   3  -1   1    7.00    0.70
   3  -1   1    6.10    0.70
   3  -1   1    4.20    0.80
   3  -1   1    4.30    0.70
   3  -1   1    4.50    0.70
   3  -1   1    5.90    0.60
   3  -1   1    4.60    0.80
   3  -1   1    5.40    0.50
  -4   1  -1  115.39    6.40
  -4   1  -1  101.79    5.50
  -4   1  -1  109.69    5.50
   4  -1   1  110.29    5.50
   4  -1   1  109.29    5.60
   4  -1   1  110.79    5.50
   4  -1   1  110.29    5.90
   4  -1   1  114.49    5.50
   4  -1   1  115.59    5.50
   4  -1   1  111.79    5.60
   4  -1   1  123.49    5.40
   4  -1   1  113.89    5.50
   4  -1   1  109.69    5.70
  -5   1  -1  445.96   24.20
   5  -1   1  508.85   23.20
   5  -1   1  480.85   23.80
   5  -1   1  508.55   23.20
   5  -1   1  492.75   23.20
   5  -1   1  500.75   23.10
   5  -1   1  511.75   23.20
   5  -1   1  480.85   23.10
   5  -1   1  486.75   23.20
   5  -1   1  493.75   23.40
   6  -1   1  185.28    9.20
   6  -1   1  182.08    9.00
   6  -1   1  186.38    8.90
   6  -1   1  179.08    8.90
   7  -1   1  196.68    9.80
   7  -1   1  209.28   10.20
   7  -1   1  205.38    9.90
   7  -1   1  201.38    9.80
  -8   1  -1    3.00    5.10
   8  -1   1    3.10    0.70
   8  -1   1    2.60    0.80
   8  -1   1    3.30    0.60
   8   0  -1  154.58    7.40
   8   0  -1  167.18    7.70
  -8   0   1  136.69   17.00
   7   0  -1   19.40    1.50
   7   0  -1   20.10    1.60
   7   0  -1   19.20    1.80
   6   0  -1   89.89    4.70
   6   0  -1   87.69    4.70
   6   0  -1   93.69    4.70
   6   0  -1   91.69    4.90
   6   0  -1   94.29    4.70
   6   0  -1   95.09    5.00
  -6   0   1   88.19    4.70
   5   0  -1  166.78    7.80
   5   0  -1  154.58    7.90
   5   0  -1  158.08    7.70
   5   0  -1  157.28    7.80
   5   0  -1  172.98    7.80
   5   0  -1  167.98    7.80
   5   0  -1  145.39    8.40
   5   0  -1  159.08    7.80
  -5   0   1  154.18    7.70
  -5   0   1  148.69    8.80
   4   0  -1  462.05   22.10
   4   0  -1  509.35   22.00
   4   0  -1  485.25   22.60
   4   0  -1  482.95   22.30
   4   0  -1  452.95   22.10
   4   0  -1  469.45   22.20
   4   0  -1  457.25   22.10
  -4   0   1  459.15   22.10
  -4   0   1  448.66   22.80
  -4   0   1  461.65   22.00
   3   0  -1   55.39    3.10
   3   0  -1   57.49    5.10
   3   0  -1   59.29    3.00
   3   0  -1   56.09    3.00
   3   0  -1   59.59    3.20
   3   0  -1   62.89    2.90
   3   0  -1   55.79    3.00
   3   0  -1   62.69    3.40
  -3   0   1   61.19    3.60
  -3   0   1   61.89    3.20
  -3   0   1   58.09    3.50
  -3   0   1   59.19    3.00
  -3   0   1   66.69    3.00
   2   0  -1  159.88    7.70
   2   0  -1  158.28    7.70
   2   0  -1  159.28    7.90
   2   0  -1  163.28    7.60
   2   0  -1  161.28    8.10
  -2   0   1  163.08    8.00
  -2   0   1  149.88    7.70
  -2   0   1  154.78    8.00
  -2   0   1  153.58    7.70
   1   0  -1 1276.47   74.49
  -1   0   1 1414.36   76.09
   0   0  -1  239.58   15.50
   0   0   1  242.88   15.60
  -2   0  -1   33.60    2.00
  -2   0  -1   29.60    1.60
  -2   0  -1   31.90    1.90
  -2   0  -1   32.00    1.70
  -2   0  -1   31.20    1.70
   2   0   1   30.60    1.50
   2   0   1   31.00    1.80
   2   0   1   29.90    1.60
  -3   0  -1   21.10    1.20
  -3   0  -1   19.90    1.70
  -3   0  -1   20.80    1.40
  -3   0  -1   22.30    1.80
   3   0   1   18.20    1.30
   3   0   1   22.00    1.50
   3   0   1   20.60    1.20
   3   0   1   18.20    1.40
   3   0   1   20.90    1.30
   3   0   1   16.50    3.10
   3   0   1   20.20    1.10
  -4   0  -1  675.43   31.00
  -4   0  -1  674.93   31.90
   4   0   1  684.83   31.00
   4   0   1  657.73   31.10
   4   0   1  651.53   31.30
   4   0   1  665.43   31.00
   4   0   1  643.84   31.00
   4   0   1  669.93   31.10
   4   0   1  657.43   31.50
   4   0   1  692.73   31.10
   4   0   1  614.54   31.00
  -5   0  -1 1468.95   76.49
  -5   0  -1 1543.05   75.39
   5   0   1 1618.64   75.49
   5   0   1 1652.33   75.59
   5   0   1 1720.73   75.49
   5   0   1 1698.03   75.79
   5   0   1 1483.95   75.99
   5   0   1 1639.64   75.49
   5   0   1 1733.03   75.59
  -6   0  -1   51.59    3.00
   6   0   1   52.99    2.90
   6   0   1   51.59    2.90
   6   0   1   54.09    3.00
   6   0   1   51.69    3.00
   6   0   1   51.79    3.20
   7   0   1  147.49    7.40
   7   0   1  149.19    7.40
   7   0   1  153.78    7.70
   7   0   1  145.59    7.30
  -8   0  -1   41.50   10.20
   8   0   1   54.19    3.00
   8   0   1   47.70    2.70
   8   0   1   49.00    2.60
   8  -1  -1   61.39    3.20
   8  -1  -1   60.29    3.10
   8  -1  -1   67.19    3.40
  -8   1   1   53.79   10.70
   7  -1  -1    5.20    0.80
   7  -1  -1    6.70    0.90
  -7   1   1    4.30    4.90
   6  -1  -1  354.46   16.40
   6  -1  -1  352.06   16.30
   6  -1  -1  326.87   16.30
   6  -1  -1  337.47   16.30
   6  -1  -1  345.57   16.50
   6  -1  -1  338.57   16.40
   5  -1  -1  214.58   10.20
   5  -1  -1  219.98   10.10
   5  -1  -1  214.08   10.30
   5  -1  -1  216.68   10.20
   5  -1  -1  212.58   10.10
   5  -1  -1  206.78   10.10
   5  -1  -1  202.58   10.80
   5  -1  -1  227.48   10.10
  -5   1   1  197.28   10.20
  -5   1   1  197.58   11.20
  -5   1   1  191.18   10.10
   4  -1  -1  335.67   15.60
   4  -1  -1  337.57   16.10
   4  -1  -1  357.16   15.80
   4  -1  -1  324.27   15.60
   4  -1  -1  325.37   15.50
   4  -1  -1  341.07   15.70
   4  -1  -1  329.67   15.50
   4  -1  -1  318.17   15.50
  -4   1   1  315.47   15.50
  -4   1   1  301.07   16.30
  -4   1   1  332.77   15.60
   3  -1  -1   94.69    4.80
   3  -1  -1  100.19    4.80
   3  -1  -1  108.79    4.70
   3  -1  -1   95.49    4.80
   3  -1  -1   92.39    4.80
   3  -1  -1   98.59    5.20
   3  -1  -1  102.79    4.90
   3  -1  -1   91.29    4.90
  -3   1   1   98.79    5.40
  -3   1   1  101.39    4.80
  -3   1   1   99.69    5.20
  -3   1   1   90.49    4.90
   2  -1  -1  737.83   34.90
   2  -1  -1  758.52   34.90
   2  -1  -1  763.22   35.10
  -2   1   1  764.82   35.20
  -2   1   1  733.03   34.90
  -2   1   1  716.23   34.90
   1  -1  -1  394.06   17.90
   1  -1  -1  371.86   17.80
  -1   1   1  379.86   17.80
  -1  -1  -1    1.90    0.40
  -1  -1  -1    1.10    1.20
  -1  -1  -1    1.30    0.20
   1   1   1    2.10    0.30
   1   1   1    1.50    0.20
  -2  -1  -1   -0.40    0.40
  -2  -1  -1   -0.20    0.20
  -2  -1  -1   -0.20    0.50
  -2  -1  -1   -0.50    0.20
   2   1   1   -0.10    0.30
   2   1   1    0.50    0.30
   2   1   1   -0.10    0.60
  -3  -1  -1  112.59    6.00
  -3  -1  -1  103.69    5.50
  -3  -1  -1  115.69    5.50
   3   1   1  114.79    5.70
   3   1   1  125.79    5.50
   3   1   1  108.89    5.50
   3   1   1  107.29    7.70
   3   1   1  111.19    5.60
   3   1   1  119.79    5.80
  -4  -1  -1    2.20    3.60
  -4  -1  -1    1.90    0.90
   4   1   1    3.50    0.80
   4   1   1    3.00    0.50
   4   1   1    3.30    0.80
   4   1   1    2.60    2.10
   4   1   1    2.50    0.60
   4   1   1    2.30    0.50
   4   1   1    4.70    0.60
  -5  -1  -1  828.52   76.79
  -5  -1  -1  855.01   45.90
   5   1   1  968.40   45.10
   5   1   1 1032.80   45.20
   5   1   1  987.50   45.20
   5   1   1  996.60   45.50
   5   1   1  981.80   45.10
   5   1   1 1052.59   45.20
  -6  -1  -1   27.70    1.80
   6   1   1   24.20    1.80
   6   1   1   23.40    1.80
   6   1   1   27.60    1.90
   7   1   1   33.10    2.20
   7   1   1   36.70    2.60
   7   1   1   34.40    2.30
   7   1   1   36.20    2.30
  -8  -1  -1  465.05   36.80
   8   1   1  558.34   25.20
   8   1   1  537.75   25.20
   8   1   1  579.64   25.50
   8  -2  -1  624.84   29.30
   8  -2  -1  637.44   29.30
  -8   2   1  614.24   47.80
   7  -2  -1   14.00    1.70
   7  -2  -1   16.50    1.50
   7  -2  -1   15.50    1.80
   7  -2  -1   17.60    1.30
   7  -2  -1   15.80    1.30
  -7   2   1   14.70    7.40
   6  -2  -1 1608.54   74.69
   6  -2  -1 1565.64   74.79
   6  -2  -1 1634.74   74.69
   6  -2  -1 1579.14   74.89
   6  -2  -1 1627.14   74.69
   6  -2  -1 1584.24   74.79
   5  -2  -1   45.90    2.70
   5  -2  -1   48.20    2.50
   5  -2  -1   49.50    2.80
   5  -2  -1   49.20    2.60
   5  -2  -1   48.80    2.70
   5  -2  -1   41.90    3.60
   5  -2  -1   47.20    2.50
  -5   2   1   41.70    4.00
  -5   2   1   43.50    2.80
   4  -2  -1  435.36   20.70
   4  -2  -1  436.46   20.90
   4  -2  -1  450.65   20.90
   4  -2  -1  444.96   20.70
   4  -2  -1  461.45   20.90
   4  -2  -1  472.55   21.40
   4  -2  -1  430.96   20.70
   4  -2  -1  439.16   20.70
   4  -2  -1  437.06   20.80
  -4   2   1  414.06   21.30
  -4   2   1  430.16   21.60
  -4   2   1  426.56   20.70
   3  -2  -1   38.30    2.20
   3  -2  -1   45.20    2.60
   3  -2  -1   39.90    2.10
   3  -2  -1   40.60    2.20
   3  -2  -1   35.60    2.10
   3  -2  -1   43.40    2.30
   3  -2  -1   38.20    2.20
   3  -2  -1   40.80    2.10
  -3   2   1   40.40    2.20
  -3   2   1   40.70    2.80
  -3   2   1   40.10    2.40
   2  -2  -1   11.10    0.60
   2  -2  -1   11.00    0.90
   2  -2  -1   11.40    0.80
   2  -2  -1   11.60    0.80
  -2   2   1   11.10    0.70
  -2   2   1    9.20    0.90
  -2   2   1   10.00    1.10
   1  -2  -1    3.60    0.40
   1  -2  -1    3.20    0.30
   1  -2  -1    2.90    0.70
  -1   2   1    3.70    0.40
  -1   2   1    3.40    0.20
  -1   2   1    3.30    1.60
  -1   2   1    3.80    0.40
   0  -2  -1  976.00   57.39
   0   2   1  867.81   56.79
  -1  -2  -1  285.67   13.20
  -1  -2  -1  286.97   13.00
  -1  -2  -1  295.57   17.00
  -1  -2  -1  268.37   13.00
   1   2   1  279.07   13.00
   1   2   1  230.68   13.20
  -2  -2  -1  245.88   17.90
  -2  -2  -1  252.17   12.60
  -2  -2  -1  263.27   12.20
  -2  -2  -1  262.07   12.40
   2   2   1  261.77   12.30
   2   2   1  262.17   12.20
   2   2   1  251.07   12.20
   2   2   1  265.57   12.70
  -3  -2  -1    2.60    2.90
  -3  -2  -1    3.20    0.90
  -3  -2  -1    3.50    0.60
   3   2   1    2.30    0.40
   3   2   1    2.00    0.60
   3   2   1    4.10    0.60
   3   2   1    1.30    1.70
   3   2   1    4.50    0.60
   3   2   1    2.90    0.50
   3   2   1    3.20    0.80
  -4  -2  -1  250.47   12.70
  -4  -2  -1  243.58   12.00
  -4  -2  -1  219.68   21.60
   4   2   1  258.47   12.10
   4   2   1  259.57   12.40
   4   2   1  265.67   12.10
   4   2   1  235.88   15.10
   4   2   1  247.08   12.10
   4   2   1  257.27   12.10
   4   2   1  266.17   12.40
   4   2   1  262.07   12.10
   4   2   1  267.37   12.10
   5   2   1    7.40    0.90
   5   2   1    9.10    1.10
   5   2   1   10.00    1.10
   5   2   1    6.10    1.30
   5   2   1    5.70    3.00
   5   2   1    7.60    1.10
   5   2   1   10.20    1.20
   5   2   1    6.40    1.20
  -6  -2  -1  528.95   25.40
   6   2   1  550.24   25.80
   6   2   1  537.85   25.40
   6   2   1  531.45   25.40
   6   2   1  527.15   25.20
  -7  -2  -1  182.98    8.80
   7   2   1  175.08    8.70
   7   2   1  165.68    8.70
   7   2   1  174.78    8.70
   7   2   1  185.48    9.10
  -8  -2  -1   58.19   11.90
   8   2   1   70.49    3.90
   8   2   1   71.29    3.60
   8   2   1   70.49    3.50
   8  -3  -1  147.19    7.30
  -8   3   1  147.39   15.00
   7  -3  -1    9.80    2.50
   7  -3  -1    9.80    1.70
   7  -3  -1    9.20    1.40
   7  -3  -1    8.80    1.10
   7  -3  -1    5.80    2.80
   7  -3  -1    7.60    0.90
   7  -3  -1    7.00    1.00
  -7   3   1    9.80    6.70
   6  -3  -1  179.08    9.10
   6  -3  -1  187.88    8.90
   6  -3  -1  195.38    9.10
   6  -3  -1  194.48    8.90
  -6   3   1  162.28   18.90
   5  -3  -1  508.15   23.10
   5  -3  -1  456.25   23.90
   5  -3  -1  527.35   23.30
   5  -3  -1  504.65   23.20
   5  -3  -1  520.25   23.00
   5  -3  -1  470.05   23.40
   5  -3  -1  509.35   23.00
   5  -3  -1  502.95   23.30
  -5   3   1  474.65   25.10
  -5   3   1  440.06   34.10
  -5   3   1  463.55   23.30
   4  -3  -1   38.80    2.10
   4  -3  -1   42.00    2.90
   4  -3  -1   42.00    2.10
   4  -3  -1   39.30    2.70
   4  -3  -1   39.60    2.40
   4  -3  -1   41.70    2.50
   4  -3  -1   44.20    2.40
  -4   3   1   38.00    3.20
  -4   3   1   34.20    7.30
  -4   3   1   40.20    2.40
   3  -3  -1    8.40    0.80
   3  -3  -1    8.20    0.90
   3  -3  -1    9.10    0.70
   3  -3  -1    8.10    1.00
   3  -3  -1    7.10    0.70
   3  -3  -1    9.40    0.80
   3  -3  -1    9.50    1.00
   3  -3  -1    7.20    0.80
   3  -3  -1    7.40    1.10
  -3   3   1    9.10    0.80
  -3   3   1    8.30    0.90
  -3   3   1    6.20    4.00
  -3   3   1    9.30    1.40
   2  -3  -1   41.90    2.10
   2  -3  -1   38.90    2.10
   2  -3  -1   40.50    2.40
   2  -3  -1   34.40    2.80
   2  -3  -1   42.60    2.20
   2  -3  -1   45.00    2.30
  -2   3   1   44.10    2.20
  -2   3   1   36.60    6.20
  -2   3   1   32.40    5.90
  -2   3   1   35.90    2.30
   1  -3  -1 1180.58   53.99
   1  -3  -1 1087.99   53.89
  -1   3   1 1201.28   53.99
   0  -3  -1 2856.41  143.29
   0   3   1 2257.37  139.69
  -1  -3  -1  858.01   42.40
  -1  -3  -1  942.61   42.60
   1   3   1  951.20   42.50
   1   3   1  882.31   42.70
  -2  -3  -1   68.89    3.40
  -2  -3  -1   67.09    7.80
  -2  -3  -1   61.99    3.20
   2   3   1   61.89    3.90
   2   3   1   62.59    3.30
   2   3   1   61.69    3.20
   2   3   1   66.69    3.30
   2   3   1   54.89    5.10
   2   3   1   64.59    3.30
   2   3   1   67.79    3.50
   2   3   1   66.79    3.30
   2   3   1   64.99    3.20
  -3  -3  -1  754.72   33.70
  -3  -3  -1  727.93   43.40
  -3  -3  -1  686.53   33.30
   3   3   1  745.13   33.40
   3   3   1  750.42   33.60
   3   3   1  642.24   36.00
   3   3   1  723.63   33.90
   3   3   1  743.33   33.40
   3   3   1  627.14   48.50
   3   3   1  652.23   33.30
   3   3   1  754.02   33.40
   3   3   1  733.83   33.40
   3   3   1  710.53   33.40
  -4  -3  -1    1.40    4.00
  -4  -3  -1    0.30    0.90
  -4  -3  -1    1.90    0.70
   4   3   1    0.80    0.60
   4   3   1    0.90    0.60
   4   3   1    0.70    2.00
   4   3   1    0.80    0.50
   4   3   1    0.60    0.80
   4   3   1    0.30    0.70
   4   3   1    1.60    0.90
   4   3   1    0.20    0.50
   4   3   1    0.30    0.70
   4   3   1   -0.10    0.40
   5   3   1  800.32   35.00
   5   3   1  725.93   34.60
   5   3   1  731.73   34.50
   5   3   1  723.13   34.50
   5   3   1  696.03   34.40
   5   3   1  701.73   39.10
   5   3   1  755.42   34.60
  -6  -3  -1   32.60    2.20
   6   3   1   28.80    2.10
   6   3   1   29.30    2.00
   6   3   1   26.70    2.10
   6   3   1   30.30    2.70
  -7  -3  -1  133.59    7.10
   7   3   1  145.29    7.10
   7   3   1  139.89    7.00
   7   3   1  140.09    7.40
   7   3   1  141.19    7.00
   8  -4  -1  148.99    6.90
   8  -4  -1  151.08    6.90
  -8   4   1  135.39   16.30
   7  -4  -1    7.60    2.50
   7  -4  -1    4.80    1.00
   7  -4  -1    6.40    1.20
   7  -4  -1    5.50    0.70
   7  -4  -1    8.70    3.90
   7  -4  -1    6.50    0.80
  -7   4   1    5.50    4.80
   6  -4  -1  111.79    5.30
   6  -4  -1  110.29    5.50
   6  -4  -1   95.99    7.90
   6  -4  -1  106.29    5.20
   6  -4  -1  108.99    5.60
   6  -4  -1  101.19    6.50
   6  -4  -1  116.59    5.60
  -6   4   1  100.39   13.90
   5  -4  -1    3.80    0.50
   5  -4  -1    5.60    1.00
   5  -4  -1    3.40    1.20
   5  -4  -1    5.40    1.00
   5  -4  -1    4.90    0.90
   5  -4  -1    5.10    2.40
   5  -4  -1    6.10    0.70
   5  -4  -1    4.70    0.80
  -5   4   1    4.50    4.10
   4  -4  -1   57.29    3.30
   4  -4  -1   59.09    3.10
   4  -4  -1   59.39    3.20
   4  -4  -1   55.99    2.80
   4  -4  -1   55.79    2.80
   4  -4  -1   49.70    5.00
   4  -4  -1   59.99    3.10
   4  -4  -1   49.40    3.80
   4  -4  -1   62.09    3.80
  -4   4   1   57.99    3.20
  -4   4   1   54.19    4.20
  -4   4   1   49.20    8.40
   3  -4  -1    1.10    0.40
   3  -4  -1    0.90    0.60
   3  -4  -1    1.50    0.50
   3  -4  -1    1.20    0.80
   3  -4  -1    1.50    0.50
   3  -4  -1    1.20    0.60
   3  -4  -1    1.20    0.90
   3  -4  -1    1.60    0.50
  -3   4   1    2.10    0.90
  -3   4   1    0.90    2.30
   2  -4  -1  115.09    6.00
   2  -4  -1  116.09    5.70
   2  -4  -1  116.79    5.60
   2  -4  -1  113.09    5.70
   2  -4  -1  123.79    5.80
   2  -4  -1  121.59    6.60
   2  -4  -1  124.59    6.00
   2  -4  -1  114.39    5.80
  -2   4   1  122.39    5.80
  -2   4   1  102.49   10.20
   1  -4  -1  372.76   16.30
   1  -4  -1  328.37   15.90
   1  -4  -1  303.47   15.90
  -1   4   1  336.87   15.80
  -1   4   1  334.37   20.90
  -1   4   1  348.47   15.90
   0  -4  -1  180.98   14.10
   0  -4  -1  159.58    7.50
   0  -4  -1  169.28    7.70
   0  -4  -1  141.59    7.60
   0   4   1  146.59    7.60
   0   4   1  139.99   12.70
   0   4   1  178.28    7.80
   0   4   1  155.98    7.60
  -1  -4  -1 1157.88   57.39
  -1  -4  -1 1286.87   57.69
   1   4   1 1149.58   69.89
   1   4   1 1194.58   67.19
   1   4   1 1333.47   57.89
   1   4   1 1263.57   57.39
  -2  -4  -1 1153.18   57.19
   2   4   1 1133.49   73.79
   2   4   1 1312.37   57.29
   2   4   1 1165.48   57.19
   2   4   1 1288.17   57.29
   2   4   1 1278.17   57.29
   2   4   1 1178.38   57.39
   2   4   1 1154.58   59.69
   2   4   1 1393.46   57.39
   2   4   1 1202.98   57.19
  -3  -4  -1   72.29   10.00
   3   4   1   66.09    3.60
   3   4   1   67.89    3.50
   3   4   1   68.29    3.50
   3   4   1   68.69    3.50
   3   4   1   66.49    3.60
   3   4   1   63.19    6.30
   3   4   1   64.99    3.80
   3   4   1   65.89    3.50
  -4  -4  -1  870.81   39.10
  -4  -4  -1  898.21   55.69
  -4  -4  -1  773.42   38.60
   4   4   1  836.32   39.10
   4   4   1  826.92   38.70
   4   4   1  839.42   38.60
   4   4   1  827.62   38.70
   4   4   1  825.92   38.70
   4   4   1  770.32   38.80
   4   4   1  764.52   42.60
  -5  -4  -1   44.70    3.00
   5   4   1   47.70    6.60
   5   4   1   50.69    2.90
   5   4   1   52.39    3.00
   5   4   1   53.29    2.90
   5   4   1   46.40    2.90
   5   4   1   50.09    3.40
  -6  -4  -1    1.50    0.90
   6   4   1    1.10    0.70
   6   4   1    1.00    0.70
   6   4   1    0.60    0.80
   6   4   1   -0.20    1.30
  -7  -4  -1    0.30    1.00
   7   4   1    0.90    0.90
   7   4   1    0.10    0.70
   7   4   1   -0.10    1.20
   7   4   1    0.50    0.70
   8  -5  -1  114.99    5.50
   8  -5  -1  115.39    5.50
   8  -5  -1  112.29    5.90
  -8   5   1  118.09   12.80
   7  -5  -1   68.39    4.90
   7  -5  -1   70.69    3.70
   7  -5  -1   65.39    6.40
   7  -5  -1   68.99    3.40
   7  -5  -1   68.19    3.40
   7  -5  -1   69.09    3.90
  -7   5   1   69.49   10.50
  -7   5   1   60.09   10.70
   6  -5  -1  503.75   23.20
   6  -5  -1  480.05   26.10
   6  -5  -1  506.85   24.50
  -6   5   1  486.55   34.80
   5  -5  -1  516.85   27.30
   5  -5  -1  541.35   24.80
   5  -5  -1  522.95   25.90
   5  -5  -1  512.35   24.70
   5  -5  -1  518.65   25.20
   5  -5  -1  544.25   25.20
   5  -5  -1  518.25   25.10
   5  -5  -1  549.05   25.10
  -5   5   1  529.85   35.10
   4  -5  -1  296.87   14.50
   4  -5  -1  297.47   13.90
   4  -5  -1  286.37   14.10
   4  -5  -1  286.57   13.60
   4  -5  -1  290.27   13.90
   4  -5  -1  306.77   13.60
   4  -5  -1  282.97   14.50
   4  -5  -1  287.67   15.60
   4  -5  -1  287.67   13.80
  -4   5   1  295.47   21.70
  -4   5   1  262.87   15.10
  -4   5   1  275.07   14.00
   3  -5  -1    4.60    0.90
   3  -5  -1    4.30    0.80
   3  -5  -1    4.40    0.70
   3  -5  -1    4.50    1.10
   3  -5  -1    4.70    1.50
   3  -5  -1    4.70    0.60
   3  -5  -1    6.00    1.00
   3  -5  -1    5.30    0.50
  -3   5   1    4.90    3.40
  -3   5   1    5.80    1.00
   2  -5  -1 1021.40   51.79
   2  -5  -1 1165.38   52.09
   2  -5  -1 1066.69   51.89
   2  -5  -1 1076.99   51.89
   2  -5  -1 1211.68   52.29
  -2   5   1 1144.29   57.69
  -2   5   1 1150.78   59.49
  -2   5   1 1137.59   51.99
  -2   5   1 1023.40   58.29
   1  -5  -1    1.00    0.50
   1  -5  -1    1.40    0.60
   1  -5  -1    2.00    0.50
   1  -5  -1    1.50    3.20
  -1   5   1    1.60    0.50
  -1   5   1    2.40    2.90
  -1   5   1    1.50    0.40
  -1   5   1    2.50    2.40
   0  -5  -1 2146.69   98.39
   0  -5  -1 1944.31   98.29
   0  -5  -1 1985.00   98.29
   0   5   1 2218.88   99.69
   0   5   1 2230.78  106.69
   0   5   1 2139.29   98.59
  -1  -5  -1    4.80    0.70
   1   5   1    5.30    5.00
   1   5   1    5.00    0.70
   1   5   1    5.00    0.90
   1   5   1    4.70    1.90
   1   5   1    4.70    5.00
   1   5   1    5.10    0.60
   1   5   1    5.90    0.70
   1   5   1    6.40    0.70
  -2  -5  -1  499.45   25.10
  -2  -5  -1  619.74   34.60
   2   5   1  475.45   42.00
   2   5   1  553.64   25.20
   2   5   1  568.74   25.30
   2   5   1  505.05   28.00
   2   5   1  449.86   25.40
   2   5   1  579.94   25.20
   2   5   1  572.34   25.40
   2   5   1  532.95   25.20
  -3  -5  -1  105.59    5.40
  -3  -5  -1  123.19   13.60
   3   5   1  117.79    5.40
   3   5   1  111.29    5.40
   3   5   1   99.99    5.80
   3   5   1  109.39    8.90
   3   5   1  106.59    5.40
   3   5   1  109.69    5.60
   3   5   1  106.89    5.50
   3   5   1   90.09   18.70
  -4  -5  -1  122.59    6.00
   4   5   1  123.09    6.20
   4   5   1  112.79   10.00
   4   5   1  118.39    6.00
   4   5   1  109.09    6.50
   4   5   1  127.79    6.00
   4   5   1  124.59    6.00
   5   5   1    1.00    0.60
   5   5   1    0.30    0.70
   5   5   1    1.30    3.20
   5   5   1    0.10    0.70
   5   5   1    0.10    0.80
   5   5   1    0.00    1.20
  -6  -5  -1    6.60    1.10
   6   5   1    6.70    1.60
   6   5   1    4.90    1.10
   6   5   1    6.70    1.00
   6   5   1    7.70    1.00
  -7  -5  -1   12.10    1.60
   7   5   1    9.00    1.30
   7   5   1   12.40    1.40
   7   5   1   12.40    2.00
   7   5   1    8.70    1.30
   7  -6  -1   92.59    4.70
   7  -6  -1   87.89    4.40
   7  -6  -1   84.69    4.40
   7  -6  -1   94.69    5.00
  -7   6   1   94.39   12.60
   6  -6  -1  328.87   18.00
   6  -6  -1  334.07   15.80
   6  -6  -1  315.77   15.30
   6  -6  -1  333.07   15.40
   6  -6  -1  325.47   16.50
   6  -6  -1  317.07   15.80
   6  -6  -1  336.87   15.70
  -6   6   1  312.87   26.60
  -6   6   1  325.97   24.10
   5  -6  -1  532.25   24.50
   5  -6  -1  499.35   24.50
   5  -6  -1  535.05   25.20
   5  -6  -1  556.14   26.70
   5  -6  -1  527.25   24.10
   5  -6  -1  489.25   24.60
   5  -6  -1  472.05   24.00
   5  -6  -1  524.15   24.40
  -5   6   1  519.25   33.20
  -5   6   1  482.05   35.40
   4  -6  -1 1247.28   56.09
   4  -6  -1 1176.88   55.49
   4  -6  -1 1197.58   55.59
   4  -6  -1 1105.29   56.09
   4  -6  -1 1206.68   55.59
   4  -6  -1 1207.78   57.29
   4  -6  -1 1099.19   55.89
   4  -6  -1 1161.88   55.19
   4  -6  -1 1198.28   55.19
  -4   6   1 1254.07   58.79
  -4   6   1 1199.78   63.99
  -4   6   1 1156.98   66.69
   3  -6  -1  777.42   38.50
   3  -6  -1  897.31   38.40
   3  -6  -1  805.12   38.90
   3  -6  -1  821.22   38.60
   3  -6  -1  813.82   38.30
   3  -6  -1  789.62   38.60
   3  -6  -1  772.62   38.50
   3  -6  -1  798.32   39.40
  -3   6   1  920.71   46.30
  -3   6   1  883.71   48.70
  -3   6   1  756.42   38.70
   2  -6  -1  876.11   42.20
   2  -6  -1  884.61   41.90
   2  -6  -1  900.51   42.40
   2  -6  -1  893.41   41.70
   2  -6  -1  849.61   42.10
   2  -6  -1  844.62   41.90
  -2   6   1  897.31   41.80
  -2   6   1  927.91   48.40
  -2   6   1  961.30   53.19
  -2   6   1  922.81   42.10
   1  -6  -1  111.09    5.70
   1  -6  -1  123.89    6.40
   1  -6  -1  104.59    5.70
   1  -6  -1   99.99   14.50
   1  -6  -1  112.09    5.80
  -1   6   1  116.69    5.80
  -1   6   1  135.59   12.50
  -1   6   1  136.19    7.00
  -1   6   1  118.09   11.00
  -1   6   1  115.09    5.70
   0  -6  -1  245.88   21.20
   0  -6  -1  228.18   11.30
   0  -6  -1  225.68   11.30
   0  -6  -1  261.87   12.00
   0   6   1  206.78   11.20
   0   6   1  259.67   21.30
   0   6   1  248.38   11.30
   0   6   1  228.28   18.80
   0   6   1  238.98   12.90
   0   6   1  230.78   11.30
  -1  -6  -1    2.80    0.50
  -1  -6  -1    2.00    2.60
   1   6   1    2.60    0.60
   1   6   1    1.90    0.40
   1   6   1    3.10    1.80
   1   6   1    1.80    3.30
   1   6   1    2.50    0.70
   1   6   1    2.90    0.50
  -2  -6  -1   13.70    1.10
   2   6   1   16.00    3.70
   2   6   1   13.50    1.20
   2   6   1   17.40    1.60
   2   6   1   11.50    9.10
   2   6   1   14.60    1.10
   2   6   1   16.10    1.30
  -3  -6  -1  155.28    7.70
  -3  -6  -1  163.58    7.70
   3   6   1  162.18    8.10
   3   6   1  162.38    7.70
   3   6   1  151.58    7.80
   3   6   1  139.19   24.60
   3   6   1  162.48    7.70
   3   6   1  155.38   11.70
   3   6   1  159.38    7.70
  -4  -6  -1    5.50    0.80
   4   6   1    3.40    0.90
   4   6   1    3.40    0.80
   4   6   1    3.00    0.70
   4   6   1    3.30    3.20
   4   6   1    3.90    0.80
   4   6   1    2.40    1.20
  -5  -6  -1   47.20    3.00
   5   6   1   48.10    3.20
   5   6   1   52.39    2.90
   5   6   1   52.29    7.50
   5   6   1   51.89    2.90
   5   6   1   53.99    3.70
   5   6   1   49.30    3.00
  -6  -6  -1   64.79    3.40
   6   6   1   56.29    3.20
   6   6   1   56.49    3.20
   6   6   1   53.39    3.50
   6   6   1   61.39    3.90
   7  -7  -1   33.70    2.50
  -7   7   1   37.00    7.80
   6  -7  -1   -0.90    1.10
   6  -7  -1    1.60    0.70
   6  -7  -1    0.40    0.80
  -6   7   1    0.50    3.10
   5  -7  -1  349.57   17.50
   5  -7  -1  339.67   18.20
   5  -7  -1  384.76   18.00
   5  -7  -1  368.16   17.90
   5  -7  -1  374.46   18.00
  -5   7   1  396.96   29.20
  -5   7   1  398.86   25.90
   4  -7  -1   64.09    3.20
   4  -7  -1   65.29    3.80
   4  -7  -1   63.49    3.60
   4  -7  -1   63.49    3.70
  -4   7   1   67.89    8.90
  -4   7   1   69.49   10.30
   3  -7  -1   74.99    4.00
   3  -7  -1   73.39    3.90
   3  -7  -1   77.09    3.60
   3  -7  -1   62.49    4.70
   3  -7  -1   77.89    4.00
   3  -7  -1   68.49    3.90
  -3   7   1   68.39    4.20
  -3   7   1   77.99    9.10
  -3   7   1   78.59   10.40
   2  -7  -1   31.00    2.00
   2  -7  -1   36.70    2.50
   2  -7  -1   29.60    1.90
   2  -7  -1   30.10    1.90
   2  -7  -1   31.10    2.00
  -2   7   1   31.50    2.20
  -2   7   1   30.90    7.70
   1  -7  -1   87.89    4.50
   1  -7  -1   88.99    4.60
   1  -7  -1   74.49   13.80
   1  -7  -1   88.29    4.60
  -1   7   1   85.39    4.50
  -1   7   1   90.69    4.60
  -1   7   1   88.69   10.60
  -1   7   1  100.59   11.90
  -1   7   1  100.59    6.00
   0  -7  -1   14.50    6.70
   0  -7  -1   17.20    1.90
   0  -7  -1   15.60    1.30
   0  -7  -1   15.20    1.20
   0   7   1   13.10    5.70
   0   7   1   13.70    2.50
   0   7   1   16.60    1.30
   0   7   1   14.10    6.30
   0   7   1   15.10    1.20
  -1  -7  -1  145.09   16.30
  -1  -7  -1  134.09    6.70
   1   7   1  132.59    9.30
   1   7   1  147.29    7.30
   1   7   1  119.29   15.30
   1   7   1  148.29    6.90
   1   7   1  136.29    6.70
   1   7   1  136.49   19.10
   1   7   1  137.79    6.90
  -2  -7  -1  109.89    5.40
  -2  -7  -1  108.59    5.40
   2   7   1  107.39    5.40
   2   7   1  106.29    8.90
   2   7   1  113.39    5.50
   2   7   1   99.39   19.30
   2   7   1  115.59    5.80
   2   7   1  105.99    5.40
  -3  -7  -1  612.34   29.60
  -3  -7  -1  654.23   29.70
   3   7   1  539.45   53.59
   3   7   1  627.44   29.80
   3   7   1  694.53   30.10
   3   7   1  612.54   34.20
   3   7   1  626.84   29.60
   3   7   1  646.34   29.70
   3   7   1  652.33   29.60
  -4  -7  -1    3.30    1.30
   4   7   1    5.30    0.80
   4   7   1    3.10    1.10
   4   7   1    7.30    5.80
  -5  -7  -1  368.26   18.00
   5   7   1  356.86   18.10
   5   7   1  385.56   17.90
   5   7   1  367.76   22.80
   5   7   1  372.76   17.90
   5   7   1  410.26   18.40
  -6  -7  -1   88.89    4.30
   6   7   1   80.19    4.20
   6   7   1   79.89    4.30
   6   7   1   81.49    4.50
   6   7   1   82.69    4.70
   7  -8  -1    0.10    0.80
  -7   8   1    1.00    3.10
   6  -8  -1   35.80    2.70
   6  -8  -1   35.60    2.50
  -6   8   1   37.50    8.10
   5  -8  -1  248.78   13.20
   5  -8  -1  261.27   12.90
   5  -8  -1  251.47   12.70
   5  -8  -1  265.17   12.90
  -5   8   1  285.87   23.30
   4  -8  -1   21.60    1.60
   4  -8  -1   18.70    2.10
   4  -8  -1   22.00    1.80
   4  -8  -1   25.00    1.90
  -4   8   1   22.20    6.30
  -4   8   1   23.40    6.70
   3  -8  -1  391.56   18.80
   3  -8  -1  371.16   18.60
   3  -8  -1  379.46   18.70
   3  -8  -1  376.06   18.60
  -3   8   1  451.75   30.30
  -3   8   1  379.26   26.30
   2  -8  -1  126.89    6.60
   2  -8  -1  122.29    6.40
   2  -8  -1  123.39    6.50
  -2   8   1  148.79   15.50
  -2   8   1  141.09    8.00
  -2   8   1  124.99   13.30
  -2   8   1  114.69    6.70
   1  -8  -1   14.70   13.30
   1  -8  -1   16.50    1.30
   1  -8  -1   15.60    1.50
   1  -8  -1   14.00    1.30
  -1   8   1   17.40    1.80
  -1   8   1   17.70    6.40
  -1   8   1   17.60    6.60
  -1   8   1   18.10    2.60
   0  -8  -1  377.76   17.70
   0  -8  -1  380.56   18.60
   0  -8  -1  384.46   17.60
   0  -8  -1  376.06   17.70
   0   8   1  328.57   27.60
   0   8   1  372.86   31.80
   0   8   1  374.66   20.10
   0   8   1  377.36   17.70
   0   8   1  370.66   17.60
  -1  -8  -1  186.08    8.90
  -1  -8  -1  190.08    8.90
   1   8   1  176.18    8.80
   1   8   1  174.38   23.10
   1   8   1  176.18   11.90
   1   8   1  192.78    9.00
  -2  -8  -1   56.59    3.20
  -2  -8  -1   60.59    3.20
   2   8   1   64.89    3.50
   2   8   1   63.29    3.30
   2   8   1   56.29    6.60
   2   8   1   55.29    3.10
   2   8   1   51.19   15.10
  -3  -8  -1  237.58   11.00
  -3  -8  -1  222.98   11.00
   3   8   1  200.58   30.60
   3   8   1  237.58   11.40
   3   8   1  224.48   15.40
   3   8   1  228.48   10.90
   3   8   1  224.78   11.10
   3   8   1  237.48   11.00
   3   8   1  227.98   11.00
  -4  -8  -1  191.48    9.20
   4   8   1  195.18    9.60
   4   8   1  187.18   13.80
   4   8   1  191.78    9.40
   4   8   1  178.98    9.10
   4   8   1  186.88    9.20
  -5  -8  -1   97.59    5.10
   5   8   1   94.09    4.90
   5   8   1   97.49    9.40
   5   8   1   95.59    5.00
   5   8   1  100.79    5.40
   5   8   1   99.89    5.20
   6  -9  -1   15.60    1.70
   6  -9  -1   17.30    2.00
  -6   9   1   18.50    2.60
  -6   9   1   16.80    6.20
   5  -9  -1    0.00    0.80
   5  -9  -1    2.10    1.00
   5  -9  -1    0.50    1.40
  -5   9   1   -0.10    3.00
   4  -9  -1    1.50    1.20
  -4   9   1    1.20    1.30
  -4   9   1    2.40    3.60
   3  -9  -1  133.49    7.20
   3  -9  -1  128.19    7.10
   3  -9  -1  142.39    7.10
  -3   9   1  130.59   14.50
  -3   9   1  157.68    8.90
  -3   9   1  158.08   17.20
   2  -9  -1 1108.39   52.79
   2  -9  -1 1109.19   52.59
   2  -9  -1 1073.49   52.69
  -2   9   1 1006.50   62.79
  -2   9   1 1256.87   69.09
  -2   9   1 1184.78   54.79
   1  -9  -1   28.60    1.90
   1  -9  -1   29.50    1.90
   1  -9  -1   28.70    2.10
  -1   9   1   30.20    9.30
  -1   9   1   25.30    8.20
  -1   9   1   29.60    3.70
   0  -9  -1  300.17   13.90
   0  -9  -1  308.77   14.00
   0  -9  -1  312.97   14.00
   0   9   1  248.98   24.10
   0   9   1  298.17   13.90
   0   9   1  275.97   28.60
   0   9   1  285.87   16.70
  -1  -9  -1   28.30    1.90
  -1  -9  -1   29.90    1.90
   1   9   1   28.10    4.60
   1   9   1   29.50    2.10
   1   9   1   24.50   10.90
   2   9   1  838.02   39.60
  -3  -9  -1   58.49    3.20
  -3  -9  -1   57.49    3.40
   3   9   1   48.90   16.30
   3   9   1   54.39    7.10
   3   9   1   58.99    3.30
   3   9   1   60.29    3.70
  -4  -9  -1  216.78   10.60
   4   9   1  209.08   14.60
   4   9   1  224.08   10.70
   4   9   1  220.08   10.80
  -5  -9  -1  346.47   15.50
  -5  -9  -1  314.47   15.50
   5   9   1  333.77   15.60
   5   9   1  312.57   19.00
   6 -10  -1   13.80    1.80
   6 -10  -1   15.10    1.60
  -6  10   1   17.30    2.60
  -6  10   1   16.20    6.30
   5 -10  -1   10.30    1.60
   5 -10  -1    8.60    1.50
   5 -10  -1    7.50    1.80
  -5  10   1    8.20    2.20
  -5  10   1    9.80    5.90
   4 -10  -1   89.59    5.00
   4 -10  -1   85.99    4.90
   4 -10  -1   91.79    5.40
   4 -10  -1   83.19    5.00
  -4  10   1   98.89   13.80
  -4  10   1  101.49    6.60
   3 -10  -1    9.90    1.50
   3 -10  -1    6.30    1.20
   3 -10  -1   10.00    1.50
  -3  10   1    7.70    2.40
  -3  10   1    9.40    6.70
   2 -10  -1  255.27   12.50
   2 -10  -1  263.47   12.70
  -2  10   1  260.87   25.90
  -2  10   1  251.67   14.70
   1 -10  -1   12.40    1.50
   1 -10  -1   15.30    1.70
   1 -10  -1   16.40    2.40
  -1  10   1   14.00    1.50
  -1  10   1   11.80    8.90
   0 -10  -1  363.16   16.10
   0 -10  -1  367.76   16.50
   0 -10  -1  330.97   16.30
   0  10   1  299.47   19.30
   0  10   1  311.37   32.30
  -1 -10  -1  100.39    4.90
  -1 -10  -1   93.89    4.80
   1  10   1   81.89   17.40
   1  10   1   88.39    8.00
   1  10   1   93.59    5.00
  -2 -10  -1   -1.30    0.80
  -2 -10  -1   -0.10    0.70
   2  10   1    1.00    6.60
   2  10   1    0.90    1.10
   2  10   1    0.00    2.70
   2  10   1    0.70    0.70
  -3 -10  -1  134.49    6.20
  -3 -10  -1  127.29    6.30
   3  10   1  127.49    6.20
   3  10   1  118.89   10.00
   3  10   1  125.69    6.50
   3  10   1  103.99   20.40
  -4 -10  -1   12.90    1.90
   4  10   1   12.90    5.80
   4  10   1   12.90    1.60
   5 -11  -1   16.00    2.10
   5 -11  -1   17.10    1.70
   5 -11  -1   15.50    1.70
  -5  11   1   17.00    2.90
  -5  11   1   18.70    7.30
   4 -11  -1   86.29    4.70
   4 -11  -1   85.89    4.60
   4 -11  -1   88.99    5.10
  -4  11   1   82.39    6.20
  -4  11   1   89.69   13.50
   3 -11  -1  440.06   20.60
   3 -11  -1  420.36   20.40
  -3  11   1  413.46   22.50
  -3  11   1  441.66   34.80
   2 -11  -1   52.99    3.20
   2 -11  -1   53.69    3.10
  -2  11   1   47.10    5.10
  -2  11   1   48.00   12.20
  -2  11   1   51.29    2.90
   1 -11  -1   42.20    2.80
   1 -11  -1   46.70    2.90
   1 -11  -1   45.50    2.70
  -1  11   1   40.90    2.60
  -1  11   1   43.50   12.60
  -1  11   1   40.60    5.10
   0 -11  -1  142.49    6.70
   0 -11  -1  137.89    6.60
   0  11   1  137.99    6.70
   0  11   1  122.89    9.60
   0  11   1  114.29   19.40
  -1 -11  -1    3.90    0.90
  -1 -11  -1    3.20    0.90
   1  11   1    5.90    1.50
   1  11   1    4.20    3.10
   1  11   1    2.50    6.70
   1  11   1    4.30    0.80
  -2 -11  -1    0.80    0.80
   2  11   1    0.10    6.40
   2  11   1    0.80    0.70
   2  11   1    1.10    3.20
   3  11   1   60.79    7.50
   3  11   1   72.69    4.30
   4 -12  -1    1.80    1.00
   4 -12  -1    1.40    1.40
  -4  12   1    1.90    4.80
  -4  12   1    0.60    2.00
   3 -12  -1   78.19    4.50
   3 -12  -1   77.19    4.30
   3 -12  -1   79.49    4.20
  -3  12   1   72.19    6.20
  -3  12   1   68.49   13.10
   2 -12  -1   63.69    3.50
   2 -12  -1   64.19    3.60
   2 -12  -1   67.09    3.90
  -2  12   1   54.19    5.70
  -2  12   1   55.49   13.00
   1 -12  -1   10.60    1.40
   1 -12  -1   12.50    1.60
  -1  12   1    9.20    3.90
  -1  12   1    9.30    9.40
   0 -12  -1    3.40    0.80
   0 -12  -1    4.00    1.10
   0  12   1    4.00    0.80
   0  12   1    3.00    3.00
   0  12   1    1.60    6.40
  -1 -12  -1   12.40    1.50
   1  12   1    9.10    3.90
   1  12   1    9.70   10.00
   1  12   1   12.60    1.30
  -2 -12  -1    6.40    1.20
  -2 -12  -1    9.10    1.30
   2  12   1    8.10    1.20
   2  12   1    6.40    7.60
   1  13  -2   65.89    6.70
   1  13  -2   55.79   15.10
   1  13  -2   70.99    3.60
  -1 -13   2   69.99    3.70
  -1 -13   2   73.79    3.70
   0  13  -2   97.69   17.90
   0 -13   2  115.99    6.00
   0 -13   2  132.89    6.70
   0 -13   2  123.89    6.00
  -1  13  -2   15.70    3.90
   1 -13   2   19.50    1.70
  -2  13  -2    6.10    7.60
  -2  13  -2    5.70    3.30
   2 -13   2    7.90    1.30
   2 -13   2    8.30    2.30
   2 -13   2    6.50    1.40
  -3  13  -2   24.80    3.80
  -3  13  -2   19.10   11.00
   3 -13   2   27.90    2.10
   3 -13   2   26.20    2.60
   3 -13   2   26.00    2.20
   3  12  -2    0.10    2.80
   3  12  -2    0.70    0.80
  -3 -12   2    0.70    0.80
   2  12  -2  209.18   14.20
   2  12  -2  227.38   10.90
  -2 -12   2  230.48   10.90
  -2 -12   2  238.68   11.40
   1  12  -2  391.56   23.30
   1  12  -2  429.96   19.90
  -1 -12   2  433.56   20.00
  -1 -12   2  424.56   19.90
   0  12  -2    5.40    2.80
   0  12  -2    5.90    8.00
   0 -12   2    9.20    1.80
   0 -12   2    7.30    1.20
   0 -12   2    6.40    1.00
  -1  12  -2  108.89   18.50
  -1  12  -2  120.49    9.10
   1 -12   2  130.09    6.40
   1 -12   2  136.79    6.80
   1 -12   2  126.59    6.50
  -2  12  -2  735.33   37.50
  -2  12  -2  660.93   49.90
   2 -12   2  750.92   34.80
   2 -12   2  757.22   34.70
   2 -12   2  774.52   35.10
  -3  12  -2  212.98   22.90
  -3  12  -2  233.78   13.60
   3 -12   2  231.28   11.30
   3 -12   2  250.17   11.70
   3 -12   2  230.88   11.40
  -4  12  -2  288.17   27.00
  -4  12  -2  336.47   17.60
   4 -12   2  348.87   16.00
   4 -12   2  330.57   15.70
   4  11  -2   90.79    8.20
   4  11  -2   97.59    5.00
   4  11  -2   93.69    5.00
  -4 -11   2   96.49    4.90
  -4 -11   2  103.89    4.90
   3  11  -2    1.50    2.80
   3  11  -2    1.70    0.90
   3  11  -2    1.70    0.80
  -3 -11   2    1.90    0.90
  -3 -11   2    0.20    0.80
   2  11  -2  230.88   11.10
   2  11  -2  217.78   14.90
  -2 -11   2  233.28   11.10
  -2 -11   2  230.78   11.20
  -2 -11   2  232.98   11.00
   1  11  -2    3.50    2.60
   1  11  -2    2.20    7.10
  -1 -11   2    4.40    0.90
  -1 -11   2    1.80    1.90
  -1 -11   2    3.50    0.90
   0  11  -2  699.83   37.40
   0  11  -2  625.34   51.69
   0 -11   2  744.13   34.10
   0 -11   2  767.62   34.30
   0 -11   2  758.82   34.10
   0 -11   2  729.03   33.90
  -1  11  -2   24.50    4.00
  -1  11  -2   24.50   11.10
  -1  11  -2   23.40    1.90
   1 -11   2   26.00    2.00
   1 -11   2   27.50    2.20
   1 -11   2   24.30    2.20
   1 -11   2   26.40    2.60
  -2  11  -2  348.67   18.90
  -2  11  -2  309.17   29.70
   2 -11   2  346.47   16.60
   2 -11   2  332.57   16.20
   2 -11   2  340.27   16.30
  -3  11  -2  510.75   38.90
  -3  11  -2  568.74   28.00
   3 -11   2  550.34   26.00
   3 -11   2  521.65   25.60
   3 -11   2  539.65   25.50
   3 -11   2  542.75   25.70
  -4  11  -2   46.30   10.40
  -4  11  -2   53.39    4.60
   4 -11   2   48.70    3.10
   4 -11   2   49.99    3.60
   4 -11   2   47.10    3.40
   4 -11   2   46.20    2.90
  -5  11  -2   10.20   10.90
  -5  11  -2   12.90    2.40
   5 -11   2   11.10    1.50
   5 -11   2   11.90    1.60
   5 -11   2   10.80    1.80
   4  10  -2  126.29    6.70
   4  10  -2  128.79   10.60
   4  10  -2  144.19    6.90
  -4 -10   2  136.09    6.80
  -4 -10   2  141.19    6.70
   3  10  -2  296.97   35.60
   3  10  -2  334.87   16.00
   3  10  -2  321.27   20.40
   3  10  -2  355.96   16.10
  -3 -10   2  352.26   16.00
  -3 -10   2  352.66   16.10
  -3 -10   2  336.57   16.10
   2  10  -2  931.61   42.30
   2  10  -2  789.32   64.69
   2  10  -2  891.91   46.80
  -2 -10   2  947.41   42.40
  -2 -10   2  939.41   42.30
   1  10  -2  274.47   31.50
   1  10  -2  285.97   18.00
  -1 -10   2  312.77   14.50
  -1 -10   2  319.47   14.80
  -1 -10   2  310.97   14.50
   0  10  -2   61.19    3.40
   0  10  -2   64.19    6.10
   0  10  -2   57.79   13.90
   0 -10   2   62.39    3.40
   0 -10   2   65.49    3.70
   0 -10   2   62.99    3.50
  -1  10  -2 1269.77   79.09
  -1  10  -2 1353.46   64.59
   1 -10   2 1277.67   61.59
   1 -10   2 1324.27   61.69
   1 -10   2 1357.76   61.79
  -2  10  -2   12.00    7.10
  -2  10  -2   12.60    2.60
   2 -10   2   12.40    1.50
   2 -10   2    9.60    1.50
   3 -10   2    8.90    1.50
   3 -10   2    7.20    1.50
   3 -10   2    6.20    1.80
  -4  10  -2   97.89    6.40
  -4  10  -2   94.19   13.00
   4 -10   2   77.89    4.20
   4 -10   2   80.49    4.70
   4 -10   2   75.59    4.80
   4 -10   2   79.69    5.10
   4 -10   2   84.19    4.60
  -5  10  -2   25.60    3.00
  -5  10  -2   25.20    7.50
   5 -10   2   19.50    2.00
   5 -10   2   21.40    1.80
   5 -10   2   20.70    2.70
   5 -10   2   19.80    1.40
  -6  10  -2    7.00    2.00
  -6  10  -2    8.10    6.10
   6 -10   2    5.00    1.00
   6 -10   2    5.50    1.30
   6 -10   2    7.30    2.10
   5   9  -2  671.23   36.70
   5   9  -2  711.43   32.40
   5   9  -2  669.83   32.30
  -5  -9   2  666.63   32.40
  -5  -9   2  718.73   32.30
   4   9  -2  142.39   12.00
   4   9  -2  143.99    7.30
   4   9  -2  149.59    7.50
  -4  -9   2  153.08    7.40
  -4  -9   2  149.29    7.40
   3   9  -2  171.68   13.20
   3   9  -2  161.68   27.70
   3   9  -2  181.78    8.60
  -3  -9   2  172.18    8.60
  -3  -9   2  174.18    8.50
   2   9  -2  118.89   22.20
   2   9  -2  142.09    6.70
   2   9  -2  127.89   10.50
  -2  -9   2  136.09    6.70
  -2  -9   2  134.29    6.70
   1   9  -2   58.59    3.30
   1   9  -2   59.19    6.10
   1   9  -2   55.99   14.40
  -1  -9   2   62.49    3.40
  -1  -9   2   60.39    3.30
   0   9  -2   35.10    4.20
   0   9  -2   38.50    2.20
   0   9  -2   33.10   10.50
   0  -9   2   38.20    2.40
   0  -9   2   40.30    2.40
   0  -9   2   37.20    2.20
  -1   9  -2  305.37   16.60
  -1   9  -2  299.57   26.60
  -1   9  -2  282.67   14.70
   1  -9   2  306.77   14.40
   1  -9   2  290.07   14.20
   1  -9   2  306.37   14.50
  -2   9  -2   32.10    3.30
  -2   9  -2   30.20    7.90
   2  -9   2   25.80    2.10
   2  -9   2   25.70    2.00
   2  -9   2   29.60    2.00
  -3   9  -2   76.39    5.40
  -3   9  -2   73.19   10.90
   3  -9   2   60.59    4.10
   3  -9   2   65.19    3.80
   3  -9   2   63.19    3.70
   3  -9   2   61.19    3.70
   3  -9   2   62.69    3.30
  -4   9  -2  119.59   14.00
   4  -9   2   96.39    6.30
   4  -9   2   99.29    5.00
   4  -9   2   97.19    5.60
   4  -9   2   98.19    5.80
   4  -9   2  110.49    5.70
  -5   9  -2  484.95   31.80
   5  -9   2  397.26   21.10
   5  -9   2  438.76   20.70
   5  -9   2  427.86   20.80
   5  -9   2  415.86   20.30
  -6   9  -2    2.40    3.80
   6  -9   2    2.10    0.60
   6  -9   2    4.80    1.30
   6  -9   2    1.50    0.80
   6  -9   2    2.70    2.00
   6   8  -2   65.39    7.60
   6   8  -2   58.69    3.70
   6   8  -2   57.49    3.40
  -6  -8   2   68.59    3.40
   5   8  -2   12.40    1.90
   5   8  -2   18.00    5.60
   5   8  -2   16.70    1.60
  -5  -8   2   16.10    1.70
  -5  -8   2   16.70    1.40
   4   8  -2   66.59    3.70
   4   8  -2   60.79    3.90
   4   8  -2   72.09    4.00
   4   8  -2   66.89    8.50
  -4  -8   2   64.79    3.70
   3   8  -2   71.89    4.00
   3   8  -2   61.49   18.50
   3   8  -2   69.59    8.10
   3   8  -2   70.99    3.90
  -3  -8   2   73.59    3.80
  -3  -8   2   70.99    3.90
   2   8  -2   39.00    5.50
   2   8  -2   39.40    2.50
   2   8  -2   36.70   13.80
  -2  -8   2   40.20    2.30
  -2  -8   2   37.80    2.40
   1   8  -2   44.40    2.50
   1   8  -2   41.20   12.40
   1   8  -2   41.90    4.90
   1   8  -2   39.80    2.50
  -1  -8   2   39.60    9.20
  -1  -8   2   43.90    2.50
  -1  -8   2   45.00    2.40
   0   8  -2  915.61   57.59
   0   8  -2  928.21   44.20
   0   8  -2  851.71   41.70
   0   8  -2  880.11   41.60
   0   8  -2  886.61   41.60
   0  -8   2  889.21   41.60
   0  -8   2  779.62   54.09
   0  -8   2  900.71   41.70
   0  -8   2  955.10   41.70
  -1   8  -2   35.60    8.00
  -1   8  -2   32.30    2.20
  -1   8  -2   31.60    2.20
  -1   8  -2   34.20    2.00
   1  -8   2   35.60    2.40
   1  -8   2   31.40    2.00
   1  -8   2   34.50    2.10
   1  -8   2   40.50    2.20
   1  -8   2   30.30    2.20
  -2   8  -2  121.89    6.80
   2  -8   2  129.09    6.70
   2  -8   2  138.19    7.10
   2  -8   2  136.59    6.80
   2  -8   2  136.89    6.40
   2  -8   2  139.99    6.70
  -3   8  -2 2460.45  115.29
   3  -8   2 2126.89  102.89
   3  -8   2 2115.29  103.19
   3  -8   2 2227.78  102.59
   3  -8   2 2174.58  102.99
   3  -8   2 2116.79  102.89
  -4   8  -2   99.09   12.10
   4  -8   2   93.29    4.50
   4  -8   2   88.79    5.40
   4  -8   2   91.19    5.10
   4  -8   2   93.59    5.00
   4  -8   2   95.79    5.10
  -5   8  -2    0.90    3.20
   5  -8   2    1.50    0.90
   5  -8   2    0.50    0.40
   5  -8   2    1.30    1.40
   5  -8   2    0.60    1.00
  -6   8  -2  786.72   44.80
   6  -8   2  685.33   32.80
   6  -8   2  686.73   33.30
   6  -8   2  618.04   33.40
   6  -8   2  736.83   33.30
  -7   8  -2    0.90    3.50
   7  -8   2    0.30    0.50
   7  -8   2    2.70    0.90
   6   7  -2    7.80    1.10
   6   7  -2    7.20    1.30
   6   7  -2    9.30    4.30
  -6  -7   2    8.70    1.10
   5   7  -2  151.38   13.00
   5   7  -2  147.39    7.60
   5   7  -2  160.68    7.40
   5   7  -2  129.89    7.70
  -5  -7   2  166.08    7.60
  -5  -7   2  150.78    7.60
   4   7  -2    4.50    1.20
   4   7  -2    4.10    3.70
   4   7  -2    6.00    0.90
   4   7  -2    6.70    1.60
   4   7  -2    4.70    0.80
   4   7  -2    3.30    1.00
  -4  -7   2    2.90    0.80
   3   7  -2   32.10    2.10
   3   7  -2   34.80    2.70
   3   7  -2   31.10    2.20
   3   7  -2   32.00    2.30
   3   7  -2   29.80    5.70
  -3  -7   2   33.40    2.30
  -3  -7   2   31.50    2.10
   2   7  -2   68.79    3.50
   2   7  -2   61.39    3.80
   2   7  -2   63.99    3.50
   2   7  -2   67.29    6.80
   2   7  -2   58.09   15.70
  -2  -7   2   68.39    3.40
  -2  -7   2   63.29    3.50
   1   7  -2   19.60    1.50
   1   7  -2   22.30    2.00
   1   7  -2   19.70    1.50
   1   7  -2   19.50    9.50
   1   7  -2   23.30    1.30
   1   7  -2   19.50    1.40
  -1  -7   2   21.80    5.70
  -1  -7   2   21.70    1.40
  -1  -7   2   20.90    1.80
  -1  -7   2   20.60    8.40
  -1  -7   2   19.30    1.40
   0   7  -2 1466.25   73.29
   0   7  -2 1588.24   70.79
   0   7  -2 1554.34   70.79
   0   7  -2 1598.74   70.99
   0   7  -2 1525.15   70.79
   0   7  -2 1605.54   85.49
   0  -7   2 1585.74   70.89
   0  -7   2 1342.47   78.49
   0  -7   2 1486.45   70.79
   0  -7   2 1472.15   82.39
   0  -7   2 1461.75   70.99
  -1   7  -2   77.89    4.10
  -1   7  -2   75.49    3.90
  -1   7  -2   83.39   10.40
  -1   7  -2   78.49    4.10
  -1   7  -2   77.69    5.40
   1  -7   2   76.59    3.80
   1  -7   2   83.19    4.30
   1  -7   2   76.59    4.00
   1  -7   2   76.49    4.10
   1  -7   2   80.59    4.20
   1  -7   2   84.49    4.20
  -2   7  -2 1429.76   66.19
  -2   7  -2 1416.56   66.19
  -2   7  -2 1351.86   65.89
   2  -7   2 1465.95   66.29
   2  -7   2 1486.95   66.39
   2  -7   2 1375.86   66.09
   2  -7   2 1381.06   66.19
  -3   7  -2 1023.70   50.39
  -3   7  -2 1196.58   60.59
   3  -7   2 1066.09   50.39
   3  -7   2 1065.79   50.29
   3  -7   2 1035.80   50.59
   3  -7   2 1137.19   50.09
   3  -7   2  970.10   50.19
   3  -7   2 1088.69   49.99
  -4   7  -2   76.59   10.50
   4  -7   2   74.99    3.70
   4  -7   2   71.69    3.90
   4  -7   2   70.39    4.40
   4  -7   2   74.69    4.10
   4  -7   2   74.49    3.60
   4  -7   2   73.79    4.10
  -5   7  -2 1274.77   71.19
   5  -7   2 1389.66   61.59
   5  -7   2 1283.77   58.79
   5  -7   2 1168.58   59.39
   5  -7   2 1211.48   59.19
   5  -7   2 1236.58   58.79
   5  -7   2 1260.17   59.19
  -6   7  -2   19.50    6.80
   6  -7   2   19.70    1.80
   6  -7   2   17.90    1.20
   6  -7   2   17.30    2.30
   6  -7   2   18.00    1.20
  -7   7  -2  171.08   16.10
   7  -7   2  157.18    8.10
   7  -7   2  162.88    7.70
   7  -7   2  154.38    7.70
   7   6  -2    9.00    1.30
   7   6  -2    8.50    1.40
  -7  -6   2   12.00    1.40
   6   6  -2  101.49    5.10
   6   6  -2  103.79   10.50
   6   6  -2  105.19    5.70
   6   6  -2   92.39    5.50
   6   6  -2   98.79    5.30
  -6  -6   2  106.19    5.30
   5   6  -2    4.80    1.20
   5   6  -2    2.40    1.20
   5   6  -2    3.70    3.50
   5   6  -2    3.80    0.90
  -5  -6   2    5.30    0.90
   4   6  -2  226.38   10.70
   4   6  -2  210.88   10.80
   4   6  -2  214.68   10.70
   4   6  -2  218.08   15.90
   4   6  -2  211.98   10.90
   4   6  -2  234.48   10.60
  -4  -6   2  218.78   10.70
   3   6  -2  398.56   42.10
   3   6  -2  446.56   21.60
   3   6  -2  427.16   21.90
   3   6  -2  493.85   21.60
   3   6  -2  462.75   21.50
   3   6  -2  469.95   21.70
   3   6  -2  453.45   26.20
  -3  -6   2  463.45   21.60
  -3  -6   2  485.95   21.60
   2   6  -2 1368.66   70.69
   2   6  -2 1561.54   70.69
   2   6  -2 1435.56   70.49
   2   6  -2 1537.85   70.69
   2   6  -2 1575.04   70.69
   2   6  -2 1436.46   74.29
  -2  -6   2 1480.75   70.69
  -2  -6   2 1522.35   70.69
  -2  -6   2 1701.93   77.09
   1   6  -2   20.00    3.30
   1   6  -2   18.20    8.90
   1   6  -2   25.70    1.50
   1   6  -2   23.80    1.40
   1   6  -2   20.60    1.20
   1   6  -2   18.80    2.00
  -1  -6   2   19.00    1.80
  -1  -6   2   19.80    1.40
  -1  -6   2   21.80    1.50
  -1  -6   2   22.50    4.20
  -1  -6   2   25.00    5.00
  -1  -6   2   16.90    2.60
   0   6  -2   93.69    4.60
   0   6  -2   99.29   12.50
   0   6  -2   92.89    4.70
   0  -6   2  102.69   10.10
   0  -6   2   87.29    5.30
   0  -6   2   86.19    4.60
   0  -6   2   92.19    4.70
   0  -6   2   92.89    4.80
   0  -6   2   98.39   10.70
  -1   6  -2 2030.80   91.59
   1  -6   2 2129.99   91.69
   1  -6   2 1859.51   91.49
   1  -6   2 2044.40   91.79
   1  -6   2 2101.29   91.69
   1  -6   2 1718.63  100.99
   1  -6   2 2071.69   91.39
   1  -6   2 1728.13  101.99
   1  -6   2 1951.30   91.59
   1  -6   2 2004.60   91.59
  -2   6  -2 1263.97   58.59
  -2   6  -2 1235.68   58.59
  -2   6  -2 1378.56   66.59
   2  -6   2 1157.28   58.49
   2  -6   2 1289.77   58.39
   2  -6   2 1228.38   58.49
   2  -6   2 1232.88   58.29
   2  -6   2 1259.57   58.59
   2  -6   2 1265.47   58.69
   2  -6   2 1221.58   58.59
  -3   6  -2 1972.00   92.59
  -3   6  -2 1989.40   92.69
  -3   6  -2 1930.81  104.79
   3  -6   2 1965.00   92.69
   3  -6   2 2029.70   92.49
   3  -6   2 2073.59   92.39
   3  -6   2 1865.71   92.49
   3  -6   2 2033.90   92.89
   3  -6   2 2002.50   92.59
   3  -6   2 1938.21   92.59
   3  -6   2 2027.60   92.59
  -4   6  -2  129.89    8.90
  -4   6  -2  120.59   13.50
  -4   6  -2  136.59    7.20
   4  -6   2  145.39    6.90
   4  -6   2  140.59    7.10
   4  -6   2  130.79    7.40
   4  -6   2  139.99    7.00
   4  -6   2  146.59    7.30
   4  -6   2  151.98    8.80
   4  -6   2  139.99    6.70
   4  -6   2  138.69    6.60
   4  -6   2  148.19    7.60
   5  -6   2  199.88   10.30
   5  -6   2  208.28   10.00
   5  -6   2  211.48   10.20
   5  -6   2  214.58   12.40
   5  -6   2  198.48   10.50
   5  -6   2  215.78   10.40
   5  -6   2  218.28   11.00
   5  -6   2  203.38    9.90
  -6   6  -2   43.60    9.20
   6  -6   2   47.60    2.50
   6  -6   2   47.90    3.70
   6  -6   2   46.60    3.00
   6  -6   2   54.69    4.30
   6  -6   2   47.00    5.00
   6  -6   2   49.40    2.50
  -7   6  -2    8.10    5.70
   7  -6   2    7.00    0.80
   7  -6   2    8.20    1.50
   7  -6   2    7.10    0.80
   7  -6   2    7.60    2.30
   7  -6   2    6.30    2.70
   7   5  -2    4.90    1.70
   7   5  -2    4.60    0.90
  -7  -5   2    4.50    1.00
   6   5  -2  123.49    6.30
   6   5  -2  128.69   11.80
   6   5  -2  119.29    6.60
   6   5  -2  118.49    6.30
   6   5  -2  122.59    6.40
   6   5  -2  123.09    6.20
  -6  -5   2  124.49    6.30
   5   5  -2  947.21   49.60
   5   5  -2  918.41   43.50
   5   5  -2  931.71   43.50
   5   5  -2  903.41   43.70
   5   5  -2  962.70   43.60
   5   5  -2  914.71   43.40
  -5  -5   2  930.41   43.50
  -5  -5   2  896.21   43.50
   4   5  -2   45.70    2.60
   4   5  -2   40.20    2.90
   4   5  -2   44.80    2.70
   4   5  -2   41.60    2.40
   4   5  -2   40.90    2.90
   4   5  -2   42.00    6.30
   4   5  -2   41.20    2.50
  -4  -5   2   43.00    2.50
   3   5  -2 2711.43  125.49
   3   5  -2 2662.93  125.49
   3   5  -2 2798.92  125.69
   3   5  -2 2608.14  129.69
   3   5  -2 2619.94  125.69
   3   5  -2 2795.92  125.49
   3   5  -2 2382.66  148.19
   3   5  -2 2699.23  125.59
  -3  -5   2 2591.64  125.49
  -3  -5   2 3064.89  138.69
   2   5  -2 1895.41   92.29
   2   5  -2 2095.79   92.19
   2   5  -2 2143.29   92.29
   2   5  -2 1846.02  111.19
   2   5  -2 1963.20   92.29
   2   5  -2 1938.51   92.49
   2   5  -2 2006.80   92.39
   2   5  -2 1950.70   95.59
  -2  -5   2 2002.70   92.39
  -2  -5   2 1973.40   92.39
   1   5  -2  277.37   13.70
   1   5  -2  298.17   13.70
   1   5  -2  253.47   15.70
   1   5  -2  292.67   13.60
  -1  -5   2  277.17   13.70
  -1  -5   2  324.57   19.30
  -1  -5   2  295.57   13.80
  -1  -5   2  275.37   13.70
  -1  -5   2  304.87   17.80
   0   5  -2 2694.53  142.89
   0  -5   2 2929.01  134.59
   0  -5   2 3048.50  134.59
  -1   5  -2   23.80    4.10
  -1   5  -2   26.90    1.40
  -1   5  -2   25.70    4.30
  -1   5  -2   25.20    1.40
   1  -5   2   20.50    5.20
   1  -5   2   23.20    1.50
   1  -5   2   24.00    1.30
   1  -5   2   24.60    1.50
   1  -5   2   25.90    1.60
   1  -5   2   24.30    1.60
  -2   5  -2  178.68    8.10
  -2   5  -2  173.98    8.10
  -2   5  -2  162.98   13.20
   2  -5   2  157.58    7.90
   2  -5   2  168.28    8.10
   2  -5   2  155.68    8.10
   2  -5   2  167.48    8.20
   2  -5   2  173.48    8.20
   2  -5   2  148.29    8.10
   2  -5   2  186.78    8.50
   2  -5   2  164.68    8.10
   2  -5   2  167.78    7.90
  -3   5  -2  195.38    9.20
  -3   5  -2  191.88    9.00
   3  -5   2  178.58    9.10
   3  -5   2  200.68   10.50
   3  -5   2  187.48    9.10
   3  -5   2  186.68    9.20
   3  -5   2  170.68    9.00
   3  -5   2  191.28    8.80
   3  -5   2  186.78    8.90
   3  -5   2  192.08    9.30
   3  -5   2  196.78    9.00
   3  -5   2  181.08    9.20
   3  -5   2  187.38    9.50
   3  -5   2  172.48    9.00
  -4   5  -2   10.90    1.50
  -4   5  -2   10.30    2.80
   4  -5   2   11.80    0.80
   4  -5   2   10.80    1.00
   4  -5   2   12.50    1.70
   4  -5   2   11.90    1.10
   4  -5   2   11.30    0.90
   4  -5   2   13.30    1.70
   4  -5   2   11.70    2.00
   4  -5   2   11.20    1.50
   4  -5   2   11.10    2.20
   4  -5   2   13.50    1.30
   4  -5   2   13.60    1.40
   5  -5   2    6.20    1.10
   5  -5   2    5.30    0.70
   5  -5   2    7.90    1.00
   5  -5   2    6.50    2.40
   5  -5   2    5.40    0.90
   5  -5   2    6.90    0.70
   5  -5   2    6.00    1.50
   5  -5   2    6.90    1.40
   5  -5   2    6.80    1.20
   6  -5   2    4.20    0.90
   6  -5   2    4.10    2.10
   6  -5   2    3.60    1.30
   6  -5   2    3.50    0.60
   6  -5   2    3.00    0.60
   6  -5   2    5.50    1.10
   7  -5   2   36.30    2.00
   7  -5   2   36.80    2.10
   7  -5   2   38.60    3.50
   7  -5   2   39.30    2.60
   7  -5   2   37.10    4.90
  -8   5  -2   88.29   11.00
   8  -5   2   93.29    4.90
   8  -5   2   96.39    4.50
   8  -5   2   92.89    4.50
   7   4  -2  513.15   26.00
   7   4  -2  579.24   26.10
   7   4  -2  541.45   26.00
   7   4  -2  560.04   26.20
  -7  -4   2  562.84   26.10
   6   4  -2  170.58    8.70
   6   4  -2  175.58    9.10
   6   4  -2  174.48    8.80
   6   4  -2  179.68    8.90
   6   4  -2  181.38   14.30
   6   4  -2  176.48    8.80
  -6  -4   2  184.68    8.90
   5   4  -2   15.60    1.40
   5   4  -2   15.50    4.60
   5   4  -2   15.80    1.60
   5   4  -2   15.60    1.40
   5   4  -2   18.00    2.00
   5   4  -2   17.50    1.70
  -5  -4   2   16.70    1.70
  -5  -4   2   16.20    1.40
   4   4  -2  869.01   41.60
   4   4  -2  857.71   45.60
   4   4  -2  895.51   41.30
   4   4  -2  878.01   41.20
   4   4  -2  953.10   41.50
   4   4  -2  869.11   41.30
   4   4  -2  922.31   41.30
   4   4  -2  888.41   41.30
  -4  -4   2  856.91   41.20
  -4  -4   2  796.32   53.49
  -4  -4   2  891.51   41.80
   3   4  -2   28.90    1.60
   3   4  -2   26.90    1.90
   3   4  -2   26.40    2.00
   3   4  -2   27.00    1.80
   3   4  -2   27.50    4.30
   3   4  -2   22.80    9.70
   3   4  -2   26.20    1.70
   3   4  -2   26.40    1.60
   3   4  -2   28.80    1.70
  -3  -4   2   24.90    6.20
  -3  -4   2   26.50    1.70
  -3  -4   2   30.00    2.00
   2   4  -2  465.55   20.90
   2   4  -2  472.55   20.80
   2   4  -2  447.26   20.80
   2   4  -2  476.35   21.00
   2   4  -2  385.36   33.00
   2   4  -2  424.46   20.90
  -2  -4   2  446.76   21.00
  -2  -4   2  404.66   20.80
  -2  -4   2  472.45   28.00
  -2  -4   2  440.36   21.20
   1   4  -2  283.87   13.10
   1   4  -2  312.57   13.10
   1   4  -2  239.28   13.60
  -1  -4   2  256.27   13.20
  -1  -4   2  274.17   16.50
  -1  -4   2  306.87   17.60
  -1  -4   2  278.57   13.20
  -1  -4   2  269.47   13.70
   0   4  -2  268.07   12.70
   0   4  -2  265.47   12.80
   0   4  -2  239.28   17.50
   0  -4   2  303.67   17.60
   0  -4   2  305.47   17.50
   0  -4   2  261.57   13.10
   0  -4   2  255.67   12.90
  -1   4  -2  368.06   16.70
  -1   4  -2  359.96   20.20
  -1   4  -2  330.17   20.70
  -1   4  -2  375.96   16.60
   1  -4   2  372.96   16.70
   1  -4   2  305.67   23.30
   1  -4   2  357.66   16.70
   1  -4   2  342.37   16.60
  -2   4  -2   34.20    6.10
  -2   4  -2   35.20    1.90
  -2   4  -2   30.40    5.20
  -2   4  -2   40.30    2.00
   2  -4   2   36.00    2.80
   2  -4   2   32.40    1.80
   2  -4   2   34.70    2.00
   2  -4   2   32.60    2.00
   2  -4   2   36.50    2.00
   2  -4   2   39.20    2.30
   2  -4   2   36.50    1.90
   2  -4   2   35.80    2.00
   2  -4   2   32.80    2.10
   2  -4   2   33.90    2.10
  -3   4  -2  696.33   32.40
  -3   4  -2  719.03   32.60
   3  -4   2  705.43   33.10
   3  -4   2  679.63   32.60
   3  -4   2  660.83   32.70
   3  -4   2  718.83   32.70
   3  -4   2  695.43   32.70
   3  -4   2  711.63   32.40
   3  -4   2  673.93   32.50
   3  -4   2  716.13   32.60
   3  -4   2  717.03   32.60
   3  -4   2  672.03   34.00
   3  -4   2  687.73   32.40
   3  -4   2  660.33   32.50
  -4   4  -2    3.50    0.80
  -4   4  -2    1.10    3.50
  -4   4  -2    2.00    1.40
   4  -4   2    2.50    0.80
   4  -4   2    2.20    0.40
   4  -4   2    0.40    0.50
   4  -4   2    1.50    1.60
   4  -4   2    0.60    0.70
   4  -4   2   -0.10    0.90
   4  -4   2    1.40    1.00
   4  -4   2    0.40    0.60
   4  -4   2    1.30    0.50
   4  -4   2    0.30    0.30
  -5   4  -2    9.50    1.60
  -5   4  -2    7.70    6.50
   5  -4   2   11.90    1.90
   5  -4   2    8.40    1.20
   5  -4   2    9.60    1.00
   5  -4   2    7.00    1.60
   5  -4   2   10.40    0.90
   5  -4   2    6.80    0.80
   5  -4   2    6.20    1.00
   5  -4   2    9.10    1.20
   5  -4   2    9.60    2.50
   5  -4   2   12.90    2.50
  -6   4  -2  540.45   38.40
   6  -4   2  603.44   27.70
   6  -4   2  610.24   27.50
   6  -4   2  611.04   27.60
   6  -4   2  592.64   27.70
   6  -4   2  578.34   28.70
   6  -4   2  579.64   27.40
   6  -4   2  558.84   30.40
   7  -4   2  183.58   12.10
   7  -4   2  201.18    9.50
   7  -4   2  196.68   10.60
   7  -4   2  189.18    9.30
   7  -4   2  195.68    9.20
   7  -4   2  189.78    9.50
  -8   4  -2   80.39   10.90
   8  -4   2   94.99    4.50
   7   3  -2   47.10    2.90
   7   3  -2   49.80    3.00
   7   3  -2   47.90    3.20
   7   3  -2   46.00    2.80
  -7  -3   2   48.30    2.90
   6   3  -2   30.60    2.40
   6   3  -2   32.80    2.30
   6   3  -2   31.60    2.70
  -6  -3   2   31.90    2.50
   5   3  -2  516.25   30.80
   5   3  -2  575.04   26.40
   5   3  -2  543.45   26.60
   5   3  -2  577.64   26.40
   5   3  -2  541.65   26.40
   5   3  -2  573.94   26.40
  -5  -3   2  583.74   26.40
   4   3  -2  332.67   15.00
   4   3  -2  304.97   15.30
   4   3  -2  300.37   15.00
   4   3  -2  323.87   15.00
   4   3  -2  293.27   15.40
   4   3  -2  324.67   15.00
   4   3  -2  325.27   15.00
  -4  -3   2  307.97   14.90
  -4  -3   2  316.37   15.50
   3   3  -2 2109.79   94.79
   3   3  -2 2156.28   94.79
   3   3  -2 2054.79   94.79
   3   3  -2 1832.82   97.39
   3   3  -2 2092.39   94.79
   3   3  -2 1979.00   94.89
   3   3  -2 2074.19   95.09
   3   3  -2 2090.99   94.69
   3   3  -2 1959.60   94.69
  -3  -3   2 1714.53  103.89
  -3  -3   2 2253.37   95.29
  -3  -3   2 2033.40   94.69
  -3  -3   2 2081.99   94.69
   2   3  -2 1200.08   52.49
   2   3  -2 1080.69   52.49
   2   3  -2 1111.89   53.19
   2   3  -2  976.50   54.29
   2   3  -2 1254.97   52.49
   2   3  -2 1134.79   52.69
  -2  -3   2 1005.10   58.99
  -2  -3   2 1208.28   52.79
  -2  -3   2 1155.48   52.49
   1   3  -2 1784.52   81.49
  -1  -3   2 1698.83   81.09
   0   3  -2 2358.26  118.89
   0  -3   2 1808.52  116.49
  -1   3  -2  664.83   30.60
  -1   3  -2  647.74   30.60
   1  -3   2  611.44   30.60
   1  -3   2  724.93   31.30
   1  -3   2  639.84   30.60
   1  -3   2  566.64   37.00
   1  -3   2  721.93   30.80
  -2   3  -2  108.89    5.20
  -2   3  -2  114.89    5.30
  -2   3  -2  115.69    5.30
  -2   3  -2  100.29    5.30
  -2   3  -2  111.39   10.90
   2  -3   2  100.39    6.10
   2  -3   2  103.09    5.60
   2  -3   2  117.59    5.40
   2  -3   2  114.79    5.40
   2  -3   2  106.79    5.30
  -3   3  -2   32.70    1.60
  -3   3  -2   31.20    1.70
   3  -3   2   30.10    1.60
   3  -3   2   33.50    2.00
   3  -3   2   31.10    2.10
   3  -3   2   28.60    1.80
   3  -3   2   32.40    1.90
   3  -3   2   30.00    1.70
   3  -3   2   30.60    1.60
   3  -3   2   29.40    1.90
   3  -3   2   26.00    2.00
   3  -3   2   29.80    1.80
   3  -3   2   25.50    2.60
  -4   3  -2  841.02   42.70
  -4   3  -2  882.81   41.90
   4  -3   2  893.71   42.00
   4  -3   2  904.91   41.70
   4  -3   2  895.81   42.40
   4  -3   2  881.11   41.90
   4  -3   2  884.51   41.90
   4  -3   2  885.41   41.80
   4  -3   2  919.41   41.90
   4  -3   2  933.71   41.80
  -5   3  -2 1000.30   54.49
  -5   3  -2 1089.79   53.29
   5  -3   2 1121.59   53.09
   5  -3   2  970.90   55.39
   5  -3   2 1197.98   53.29
   5  -3   2 1257.67   53.29
   5  -3   2 1184.98   53.09
   5  -3   2 1215.08   53.39
   5  -3   2 1226.78   53.19
   5  -3   2 1101.29   53.69
  -6   3  -2   77.69   12.90
   6  -3   2   93.59    4.70
   6  -3   2   90.69    5.90
   6  -3   2   98.79    4.70
   6  -3   2   83.99    7.30
   6  -3   2  100.89    4.90
   6  -3   2  102.89    5.00
   6  -3   2   96.19    4.70
  -7   3  -2  624.24   44.00
   7  -3   2  673.03   33.50
   7  -3   2  696.03   32.40
   7  -3   2  655.03   35.30
   7  -3   2  737.43   32.20
   7  -3   2  706.23   32.50
   7  -3   2  715.03   32.20
   8  -3   2   64.59    3.40
   8  -3   2   63.69    3.20
   8  -3   2   63.29    3.20
   8   2  -2    8.20    1.20
   8   2  -2    8.20    1.20
   8   2  -2    8.30    1.10
  -8  -2   2    5.90    5.70
   7   2  -2   91.89    5.10
   7   2  -2   91.69    4.80
   7   2  -2   92.09    4.80
   7   2  -2   93.09    4.80
  -7  -2   2   89.99    4.80
   6   2  -2  335.77   15.70
   6   2  -2  320.87   15.40
   6   2  -2  321.37   15.40
   6   2  -2  320.37   15.40
   6   2  -2  318.87   15.40
  -6  -2   2  309.97   15.40
   5   2  -2    9.60    1.10
   5   2  -2    9.90    1.20
   5   2  -2    9.60    3.70
   5   2  -2   11.10    1.40
  -5  -2   2    8.50    1.00
   4   2  -2  352.96   20.50
   4   2  -2  364.66   17.30
   4   2  -2  373.66   17.70
   4   2  -2  392.86   17.20
   4   2  -2  363.96   17.30
   4   2  -2  322.37   17.30
   4   2  -2  375.06   17.40
   4   2  -2  366.46   17.20
   4   2  -2  376.66   17.20
  -4  -2   2  347.37   17.20
  -4  -2   2  348.87   17.80
  -4  -2   2  374.76   17.20
   3   2  -2  166.98    8.60
   3   2  -2  150.48   10.70
   3   2  -2  169.48    8.70
   3   2  -2  177.78    8.60
   3   2  -2  185.98    8.90
   3   2  -2  192.68    8.60
   3   2  -2  191.58    8.60
   3   2  -2  181.58    8.60
   3   2  -2  172.48    8.60
  -3  -2   2  190.88    9.10
   2   2  -2 7166.88  332.57
  -2  -2   2 5754.02  330.37
   1   2  -2 2698.23  141.89
  -1  -2   2 2491.45  142.39
   0   2  -2 3727.23  187.48
  -2   2  -2 1729.13   80.19
  -2   2  -2 1711.53   80.39
  -3   2  -2 1181.08   56.39
  -3   2  -2 1198.88   55.59
  -3   2  -2 1243.58   56.09
  -3   2  -2 1241.08   55.79
   3  -2   2 1167.68   55.79
   3  -2   2 1154.38   55.79
   3  -2   2 1216.48   55.89
   3  -2   2 1195.18   55.99
   3  -2   2 1198.68   55.79
   3  -2   2 1140.39   55.69
  -4   2  -2  164.28    8.00
  -4   2  -2  155.38    8.80
   4  -2   2  169.08    8.00
   4  -2   2  160.88    7.90
   4  -2   2  158.38    8.10
   4  -2   2  172.68    8.20
   4  -2   2  165.08    8.10
   4  -2   2  168.98    8.00
   4  -2   2  159.28    7.90
   4  -2   2  165.38    7.90
   4  -2   2  164.28    8.30
  -5   2  -2 1277.47   61.09
  -5   2  -2 1121.69   62.09
   5  -2   2 1276.97   61.59
   5  -2   2 1371.36   61.09
   5  -2   2 1371.66   60.99
   5  -2   2 1293.97   61.29
   5  -2   2 1346.77   60.99
   5  -2   2 1365.86   61.09
   5  -2   2 1326.17   60.99
   6  -2   2  160.98    7.90
   6  -2   2  156.98    7.80
   6  -2   2  157.88    8.10
   6  -2   2  160.98    7.80
   6  -2   2  158.08    7.80
  -7   2  -2    9.10    7.50
   7  -2   2   10.60    2.60
   7  -2   2   11.20    1.40
   7  -2   2   10.40    1.00
   7  -2   2    8.30    3.90
   7  -2   2   10.70    1.10
   8  -2   2   36.10    2.30
   8  -2   2   35.30    2.00
   8  -2   2   34.40    2.00
   8   1  -2   48.40    2.80
   8   1  -2   44.50    2.70
   8   1  -2   47.30    2.90
  -8  -1   2   41.70   11.60
   7   1  -2   64.79    3.70
   7   1  -2   64.59    3.50
   7   1  -2   61.19    3.50
   7   1  -2   63.19    3.50
  -7  -1   2   64.79    3.50
   6   1  -2   85.19    4.40
   6   1  -2   85.39    4.40
   6   1  -2   76.69    4.40
   6   1  -2   87.99    4.50
   6   1  -2   90.29    4.70
  -6  -1   2   82.79    4.40
   5   1  -2  360.66   19.40
   5   1  -2  407.96   18.80
   5   1  -2  424.06   18.80
   5   1  -2  397.56   18.80
   5   1  -2  401.46   18.90
   5   1  -2  413.46   18.80
   5   1  -2  402.66   19.00
  -5  -1   2  366.26   19.70
  -5  -1   2  386.96   18.80
   4   1  -2 1353.66   63.19
   4   1  -2 1339.17   63.09
   4   1  -2 1376.36   63.29
   4   1  -2 1365.16   63.19
   4   1  -2 1374.06   63.69
   4   1  -2 1426.76   63.09
   4   1  -2 1381.96   63.29
   4   1  -2 1221.18   66.19
   4   1  -2 1365.56   63.19
  -4  -1   2 1332.97   63.09
  -4  -1   2 1341.47   63.89
   3   1  -2  311.17   14.40
   3   1  -2  295.47   14.30
   3   1  -2  276.77   16.50
   3   1  -2  290.17   14.50
   3   1  -2  318.87   14.40
   3   1  -2  326.47   14.30
   3   1  -2  296.57   14.40
   3   1  -2  318.97   14.70
  -3  -1   2  270.27   14.30
  -3  -1   2  321.47   14.30
  -3  -1   2  319.97   14.50
  -3  -1   2  299.87   14.80
   2   1  -2  234.58   10.80
   2   1  -2  226.38   11.40
   2   1  -2  224.98   11.10
   2   1  -2  234.28   10.90
  -2  -1   2  233.28   11.20
  -2  -1   2  235.38   11.40
  -2  -1   2  228.68   10.90
   0   1  -2   71.29    3.70
   0   1  -2   75.79    3.60
   0   1  -2   72.99    3.60
   0  -1   2   77.19    3.60
   0  -1   2   70.89    3.70
   0  -1   2   69.89    3.50
   0  -1   2   72.39    3.60
  -3   1  -2  225.58   10.40
  -3   1  -2  211.68   10.30
  -3   1  -2  230.88   10.70
  -3   1  -2  225.28   10.80
  -3   1  -2  222.28   11.00
   3  -1   2  227.38   10.70
   3  -1   2  220.28   10.40
   3  -1   2  225.88   10.50
   3  -1   2  195.78   10.40
   3  -1   2  220.08   10.40
   3  -1   2  224.38   10.40
   3  -1   2  212.78   10.40
   3  -1   2  199.88   10.50
  -4   1  -2 1142.59   53.69
  -4   1  -2 1168.98   54.59
   4  -1   2 1169.38   54.09
   4  -1   2 1187.48   53.69
   4  -1   2 1166.38   53.69
   4  -1   2 1145.19   53.69
   4  -1   2 1120.69   53.79
   4  -1   2 1137.59   53.69
   4  -1   2 1160.98   53.99
   4  -1   2 1151.58   53.79
   4  -1   2 1102.09   53.69
   4  -1   2 1155.88   53.69
  -5   1  -2  117.89    7.50
   5  -1   2  125.69    6.20
   5  -1   2  125.19    6.30
   5  -1   2  122.69    6.50
   5  -1   2  120.69    6.80
   5  -1   2  134.09    6.20
   5  -1   2  121.69    6.20
   5  -1   2  137.39    6.30
   6  -1   2   83.29    4.20
   6  -1   2   82.79    4.30
   6  -1   2   80.99    4.30
   6  -1   2   78.49    4.50
   7  -1   2  332.07   14.80
   7  -1   2  338.17   14.70
   7  -1   2  317.17   14.80
   7  -1   2  314.57   15.10
   7  -1   2  282.27   16.00
   7  -1   2  271.67   17.70
  -8   1  -2    0.90    5.40
   8  -1   2    0.90    0.80
   8  -1   2    1.30    0.60
   8  -1   2    1.50    0.50
   8   0  -2   76.89    3.90
   8   0  -2   77.09    3.90
   8   0  -2   81.19    4.10
  -8   0   2   66.79   12.00
   7   0  -2  416.96   19.50
   7   0  -2  438.76   19.60
   7   0  -2  417.46   19.50
   7   0  -2  430.06   19.80
  -7   0   2  357.16   33.20
   6   0  -2   91.89    4.90
   6   0  -2  104.39    5.20
   6   0  -2   93.29    5.10
   6   0  -2   99.79    5.00
   6   0  -2   95.49    4.90
  -6   0   2   97.99    4.90
   5   0  -2   35.40    2.30
   5   0  -2   32.20    2.00
   5   0  -2   36.70    2.20
   5   0  -2   31.10    3.10
   5   0  -2   37.20    2.30
   5   0  -2   36.40    2.10
   5   0  -2   34.60    2.10
  -5   0   2   33.00    3.30
  -5   0   2   35.30    2.00
   4   0  -2 2297.07  107.49
   4   0  -2 2410.46  107.69
   4   0  -2 2272.07  107.69
   4   0  -2 2216.38  107.49
   4   0  -2 2315.17  108.09
   4   0  -2 2388.56  107.39
   4   0  -2 2401.36  107.49
   4   0  -2 2281.97  107.59
  -4   0   2 2189.18  108.29
  -4   0   2 2264.97  107.59
  -4   0   2 2354.16  107.49
   3   0  -2 3006.70  135.29
   3   0  -2 2756.02  135.29
   3   0  -2 2771.62  137.49
   3   0  -2 2965.10  135.29
   3   0  -2 2931.41  135.19
  -3   0   2 3024.90  135.89
  -3   0   2 2882.91  135.29
   2   0  -2 5222.08  278.17
  -2   0   2 5612.94  281.87
   0   0  -2    1.90    0.30
   0   0  -2    1.90    0.20
   0   0  -2    2.00    0.20
   0   0  -2    1.30    0.30
   0   0  -2    1.40    0.70
   0   0   2    1.20    0.30
   0   0   2    1.60    0.30
   0   0   2    1.60    0.70
  -2   0  -2   17.10    1.30
  -2   0  -2   17.20    4.20
  -2   0  -2   18.60    1.20
  -2   0  -2   17.00    1.00
  -2   0  -2   18.00    1.20
   2   0   2   18.30    1.00
   2   0   2   18.50    1.10
  -3   0  -2    1.30    0.30
  -3   0  -2    1.40    0.40
  -3   0  -2    0.20    0.60
   3   0   2    0.70    1.70
   3   0   2    2.10    0.40
   3   0   2    1.20    0.50
   3   0   2    1.20    0.50
   3   0   2    1.30    0.50
   3   0   2    1.20    0.50
  -4   0  -2   76.79    4.60
  -4   0  -2   74.99    3.80
   4   0   2   71.09    4.00
   4   0   2   80.79    4.20
   4   0   2   75.99    3.90
   4   0   2   73.49    3.90
   4   0   2   73.99    3.80
   4   0   2   78.59    3.90
   4   0   2   74.99    3.80
   4   0   2   77.19    3.90
  -5   0  -2  263.47   14.40
   5   0   2  270.87   13.60
   5   0   2  299.37   13.40
   5   0   2  273.37   14.10
   5   0   2  302.67   13.30
   5   0   2  269.07   13.20
   5   0   2  275.57   13.40
   5   0   2  273.27   13.30
   6   0   2  320.37   15.70
   6   0   2  306.47   15.40
   6   0   2  333.57   15.30
   6   0   2  332.37   15.40
   6   0   2  313.47   15.30
   7   0   2  101.29    5.10
   7   0   2  101.29    5.20
   7   0   2  105.59    5.60
   7   0   2   98.19    5.20
  -8   0  -2    6.60    6.10
   8   0   2    5.50    1.20
   8  -1  -2   61.19    3.10
   8  -1  -2   58.09    3.00
  -8   1   2   54.39   10.50
   7  -1  -2    3.10    0.80
   7  -1  -2    2.70    1.10
   7  -1  -2    2.30    0.70
   7  -1  -2    3.60    0.70
  -7   1   2    2.40    4.50
   6  -1  -2  717.13   32.60
   6  -1  -2  709.93   32.80
   6  -1  -2  705.93   32.90
   6  -1  -2  731.13   32.70
   6  -1  -2  743.23   32.90
   6  -1  -2  732.53   32.70
  -6   1   2  622.14   32.60
  -6   1   2  598.54   46.60
   5  -1  -2  548.85   27.40
   5  -1  -2  571.44   26.70
   5  -1  -2  575.34   26.60
   5  -1  -2  578.44   26.70
   5  -1  -2  573.14   26.60
   5  -1  -2  606.04   26.80
   5  -1  -2  583.94   26.80
  -5   1   2  513.75   27.70
  -5   1   2  540.65   26.70
  -5   1   2  563.04   26.60
   4  -1  -2 1722.93   78.79
   4  -1  -2 1695.93   78.69
   4  -1  -2 1716.63   78.69
   4  -1  -2 1686.73   78.69
   4  -1  -2 1759.02   78.89
   4  -1  -2 1766.42   78.69
   4  -1  -2 1638.34   79.29
  -4   1   2 1594.74   79.49
  -4   1   2 1622.44   78.59
  -4   1   2 1672.33   78.79
   3  -1  -2    8.90    1.10
   3  -1  -2   10.00    1.20
   3  -1  -2   10.60    1.00
   3  -1  -2   13.00    0.90
   3  -1  -2   10.40    0.80
  -3   1   2    9.80    1.30
  -3   1   2   10.40    1.00
  -3   1   2    9.90    0.80
   2  -1  -2  407.46   18.40
   2  -1  -2  372.26   18.10
   2  -1  -2  384.46   18.10
  -2   1   2  377.66   18.40
  -2   1   2  379.76   18.40
  -2   1   2  371.96   18.00
  -2   1   2  401.06   18.10
  -2  -1  -2 3505.75  176.78
  -3  -1  -2    1.10    0.30
  -3  -1  -2    1.20    0.70
  -3  -1  -2    2.00    0.50
  -3  -1  -2    1.30    2.30
   3   1   2    2.10    1.80
   3   1   2    2.30    0.50
   3   1   2    2.40    0.50
   3   1   2    1.60    0.40
   3   1   2    1.80    0.50
   3   1   2    3.30    0.70
  -4  -1  -2    6.70    5.00
   4   1   2   10.00    3.30
   4   1   2    8.40    1.00
   4   1   2   10.40    1.20
   4   1   2    9.10    1.00
   4   1   2    8.90    0.90
   4   1   2    8.80    1.00
   4   1   2    9.80    1.00
   4   1   2   11.20    1.30
   4   1   2    7.80    0.90
   4   1   2   10.40    1.00
  -5  -1  -2    3.80    2.00
   5   1   2    3.60    0.70
   5   1   2    2.90    0.70
   5   1   2    3.50    0.90
   5   1   2    3.30    0.70
   5   1   2    3.20    0.70
   5   1   2    4.00    0.70
  -6  -1  -2  165.88    8.70
   6   1   2  183.98    9.20
   6   1   2  186.68    8.90
   6   1   2  184.18    8.80
   6   1   2  172.48    8.80
   6   1   2  178.88    8.80
   7   1   2  239.58   11.90
   7   1   2  239.98   11.60
   7   1   2  240.98   11.60
   7   1   2  233.78   11.50
  -8  -1  -2    7.90    8.10
   8   1   2   10.00    1.20
   8   1   2    9.50    1.60
   8   1   2    7.90    1.00
   8  -2  -2    1.10    0.60
  -8   2   2    0.80    4.10
   7  -2  -2  491.65   23.10
   7  -2  -2  503.15   23.10
   7  -2  -2  488.05   23.10
   7  -2  -2  502.35   22.90
   7  -2  -2  488.95   22.90
  -7   2   2  446.76   36.10
   6  -2  -2  347.07   16.30
   6  -2  -2  345.87   16.20
   6  -2  -2  342.57   16.40
   6  -2  -2  362.26   16.50
   6  -2  -2  343.47   16.20
   6  -2  -2  349.87   16.40
  -6   2   2  298.97   28.30
   5  -2  -2    6.10    1.00
   5  -2  -2    5.50    1.80
   5  -2  -2    4.20    0.80
   5  -2  -2    4.40    0.90
   5  -2  -2    8.20    1.00
   5  -2  -2    6.10    0.70
  -5   2   2    6.70    5.30
  -5   2   2    7.80    2.10
  -5   2   2    5.20    1.10
   4  -2  -2  710.63   32.40
   4  -2  -2  695.93   32.40
   4  -2  -2  676.63   32.50
   4  -2  -2  726.13   32.60
   4  -2  -2  709.33   33.10
   4  -2  -2  681.43   32.60
   4  -2  -2  697.53   32.50
  -4   2   2  651.73   33.30
  -4   2   2  713.33   32.60
  -4   2   2  660.53   32.40
   3  -2  -2   16.20    1.30
   3  -2  -2   15.70    0.90
   3  -2  -2   16.40    1.40
   3  -2  -2   15.30    1.50
   3  -2  -2   15.30    1.00
   3  -2  -2   14.50    1.10
   3  -2  -2   15.10    1.10
   3  -2  -2   14.60    1.10
  -3   2   2   13.10    4.60
  -3   2   2   14.70    1.60
  -3   2   2   14.30    1.20
  -3   2   2   15.60    1.10
  -3   2   2   13.50    1.30
   2  -2  -2    8.30    0.60
   2  -2  -2    6.60    0.50
   2  -2  -2    6.20    0.60
  -2   2   2    6.60    0.60
  -2   2   2    6.90    3.20
  -2   2   2    5.20    0.90
  -2   2   2    6.30    0.70
   1  -2  -2  185.18    9.90
   1  -2  -2  210.88    9.70
   1  -2  -2  189.38   10.20
   1  -2  -2  216.08    9.80
   1  -2  -2  213.88    9.80
   1  -2  -2  200.48    9.80
   1  -2  -2  222.98   10.10
  -1   2   2  191.18   13.50
  -1   2   2  233.88    9.90
  -1   2   2  217.88    9.80
  -1   2   2  195.98   10.00
   0  -2  -2   -1.60    0.20
   0  -2  -2   -1.70    0.20
   0   2   2   -1.90    0.10
   0   2   2   -1.30    1.30
  -1  -2  -2 1857.81  101.39
   1   2   2 1600.54   95.89
  -2  -2  -2  398.76   24.30
  -2  -2  -2  417.66   18.00
  -2  -2  -2  383.76   18.30
  -2  -2  -2  365.26   17.90
  -2  -2  -2  377.96   17.80
  -2  -2  -2  344.97   17.80
  -2  -2  -2  332.77   23.30
   2   2   2  386.16   17.90
   2   2   2  358.86   17.80
   2   2   2  360.16   17.80
   2   2   2  380.76   18.20
   2   2   2  394.16   17.80
   2   2   2  416.06   17.90
   2   2   2  375.96   17.80
  -3  -2  -2 1714.43   80.89
  -3  -2  -2 1629.44   90.39
  -3  -2  -2 1793.12   80.49
   3   2   2 1520.95   82.79
   3   2   2 1795.92   80.59
   3   2   2 1816.72   80.69
   3   2   2 1749.82   80.49
   3   2   2 1645.44   80.49
   3   2   2 1682.53   80.49
   3   2   2 1802.92   80.69
   3   2   2 1799.72   80.49
   3   2   2 1766.92   80.49
  -4  -2  -2  743.43   36.10
  -4  -2  -2  697.43   47.40
   4   2   2  789.12   35.60
   4   2   2  793.02   35.60
   4   2   2  777.02   35.70
   4   2   2  736.93   35.80
   4   2   2  776.52   35.60
   4   2   2  804.72   35.90
   4   2   2  766.82   35.60
   4   2   2  717.83   35.50
   4   2   2  782.42   35.60
   4   2   2  714.33   38.80
   5   2   2 1066.79   50.69
   5   2   2 1154.58   51.09
   5   2   2 1002.90   50.49
   5   2   2 1081.69   50.69
   5   2   2 1085.49   50.59
   5   2   2 1089.49   50.59
  -6  -2  -2  370.96   19.60
   6   2   2  414.56   19.80
   6   2   2  393.86   19.70
   6   2   2  428.46   19.50
   6   2   2  405.46   19.30
  -7  -2  -2  110.89    6.10
   7   2   2  124.69    6.50
   7   2   2  120.49    6.00
   7   2   2  112.49    6.00
   7   2   2  120.19    5.90
   8  -3  -2   26.10    1.60
   8  -3  -2   26.60    1.60
  -8   3   2   26.80    7.10
   7  -3  -2   75.59    4.00
   7  -3  -2   58.49    6.60
   7  -3  -2   72.79    3.50
   7  -3  -2   66.19    3.50
   7  -3  -2   69.29    5.10
   7  -3  -2   71.19    3.80
  -7   3   2   67.89   11.80
   6  -3  -2  467.55   22.80
   6  -3  -2  474.65   22.50
   6  -3  -2  516.75   22.90
   6  -3  -2  488.25   22.50
   6  -3  -2  475.75   22.90
  -6   3   2  452.05   35.60
   5  -3  -2    5.40    1.10
   5  -3  -2    5.10    0.70
   5  -3  -2    4.20    0.90
   5  -3  -2    4.70    0.80
   5  -3  -2    6.50    2.30
   5  -3  -2    5.60    0.80
   5  -3  -2    6.80    0.90
   5  -3  -2    5.10    1.30
  -5   3   2    5.60    1.30
  -5   3   2    4.40    4.80
   4  -3  -2  404.26   19.40
   4  -3  -2  426.26   19.60
   4  -3  -2  437.66   19.50
   4  -3  -2  430.56   20.20
   4  -3  -2  397.26   19.30
   4  -3  -2  417.06   19.60
   4  -3  -2  422.46   19.30
  -4   3   2  382.66   20.30
  -4   3   2  380.66   38.00
   3  -3  -2   14.90    1.40
   3  -3  -2   15.90    1.20
   3  -3  -2   15.90    1.20
   3  -3  -2   14.90    1.20
   3  -3  -2   14.00    1.10
   3  -3  -2   14.00    1.00
   3  -3  -2   15.20    1.10
   3  -3  -2   14.10    1.00
   3  -3  -2   15.30    1.10
   3  -3  -2   15.40    1.60
  -3   3   2   12.10    1.30
  -3   3   2   12.60    4.50
  -3   3   2   12.50    1.70
  -3   3   2   14.50    1.10
   2  -3  -2 1083.49   47.50
   2  -3  -2 1056.29   47.30
   2  -3  -2  897.61   47.90
   2  -3  -2 1059.19   47.20
   2  -3  -2  937.41   47.40
   2  -3  -2  988.60   47.20
   2  -3  -2 1037.70   47.10
  -2   3   2 1058.29   47.20
  -2   3   2  966.90   47.30
   0  -3  -2  634.94   34.30
   0  -3  -2  546.25   26.90
   0  -3  -2  597.94   27.30
   0  -3  -2  515.85   26.80
   0   3   2  544.95   26.90
   0   3   2  588.44   26.90
   0   3   2  596.44   32.70
   1   3   2 2837.02  142.99
  -2  -3  -2  577.64   31.70
  -2  -3  -2  582.84   24.10
  -2  -3  -2  460.95   28.40
  -2  -3  -2  471.95   24.00
   2   3   2  471.55   24.50
   2   3   2  509.25   24.00
   2   3   2  499.25   24.00
   2   3   2  486.75   24.00
   2   3   2  544.45   24.20
   2   3   2  548.95   24.00
   2   3   2  530.35   24.20
   2   3   2  453.65   36.30
  -3  -3  -2  316.87   14.90
  -3  -3  -2  331.27   23.80
   3   3   2  318.67   14.70
   3   3   2  268.87   17.20
   3   3   2  261.97   27.80
   3   3   2  331.17   15.00
   3   3   2  324.67   14.70
   3   3   2  303.87   14.60
   3   3   2  312.07   14.70
   3   3   2  311.97   14.70
   3   3   2  310.27   14.60
  -4  -3  -2  676.13   44.90
  -4  -3  -2  678.03   32.40
  -4  -3  -2  698.63   32.90
   4   3   2  689.03   32.40
   4   3   2  629.44   35.90
   4   3   2  692.03   32.40
   4   3   2  707.73   32.50
   4   3   2  694.53   32.60
   4   3   2  703.03   32.40
   4   3   2  725.43   32.90
   4   3   2  700.33   32.50
  -5  -3  -2  321.17   16.70
   5   3   2  348.57   16.60
   5   3   2  367.96   17.10
   5   3   2  351.76   16.60
   5   3   2  354.36   16.70
   5   3   2  345.57   16.70
   5   3   2  340.47   21.00
   6   3   2  525.15   24.00
   6   3   2  505.55   24.50
   6   3   2  492.25   24.10
   6   3   2  505.15   24.10
   6   3   2  499.45   23.90
  -7  -3  -2  206.08   10.50
   7   3   2  229.58   10.60
   7   3   2  219.38   10.40
   7   3   2  198.88   10.90
   7   3   2  224.28   10.60
   8  -4  -2   16.20    1.20
   8  -4  -2   15.40    2.50
   8  -4  -2   15.30    1.20
  -8   4   2   15.40    6.10
   7  -4  -2    9.40    1.40
   7  -4  -2   11.10    1.70
   7  -4  -2    9.40    2.60
   7  -4  -2    8.10    1.00
   7  -4  -2    7.90    3.10
   7  -4  -2    8.70    0.90
  -7   4   2   10.80    6.00
   6  -4  -2  269.77   14.40
   6  -4  -2  284.67   13.40
   6  -4  -2  249.48   15.90
   6  -4  -2  288.07   13.10
   6  -4  -2  286.37   13.50
   6  -4  -2  276.77   13.10
  -6   4   2  277.47   24.40
   5  -4  -2    6.80    0.70
   5  -4  -2    6.30    1.70
   5  -4  -2    5.00    0.60
   5  -4  -2    4.80    0.90
   5  -4  -2    3.80    1.90
   5  -4  -2    4.80    1.00
   5  -4  -2    7.60    1.20
  -5   4   2    7.20    5.10
   4  -4  -2    3.10    1.00
   4  -4  -2    2.70    1.40
   4  -4  -2    2.10    0.60
   4  -4  -2    2.20    0.50
   4  -4  -2    1.40    0.40
   4  -4  -2    3.00    0.70
  -4   4   2    1.40    2.70
  -4   4   2    1.40    0.80
  -4   4   2    0.70    1.40
   3  -4  -2 1039.30   48.80
   3  -4  -2 1090.69   49.20
   3  -4  -2  996.50   50.19
   3  -4  -2 1005.20   49.30
   3  -4  -2 1006.50   48.60
   3  -4  -2 1066.59   48.90
   3  -4  -2 1063.39   48.90
   3  -4  -2  954.90   48.70
   3  -4  -2 1085.89   48.60
   3  -4  -2 1062.69   48.80
  -3   4   2 1028.50   56.89
  -3   4   2 1039.90   49.60
  -3   4   2 1125.09   49.00
   2  -4  -2   14.40    1.10
   2  -4  -2   13.40    0.80
   2  -4  -2   12.40    1.00
   2  -4  -2   13.70    1.10
   2  -4  -2   14.10    1.10
   2  -4  -2   11.60    1.10
   2  -4  -2   16.50    1.40
   2  -4  -2   14.90    1.20
   2  -4  -2   15.30    1.70
  -2   4   2   15.70    1.10
  -2   4   2   11.60    3.60
   1  -4  -2 1303.67   65.89
   1  -4  -2 1292.17   65.79
   1  -4  -2 1313.57   65.79
   1  -4  -2 1537.45   66.39
  -1   4   2 1455.25   70.99
  -1   4   2 1479.35   72.09
  -1   4   2 1503.25   65.89
   0  -4  -2 1023.90   52.19
   0  -4  -2 1213.18   52.89
   0  -4  -2 1207.18   62.29
   0   4   2  991.30   52.29
   0   4   2 1057.39   58.39
   0   4   2 1041.30   52.29
   0   4   2 1167.78   52.49
   0   4   2 1168.78   52.29
   0   4   2 1220.28   61.19
  -1  -4  -2  428.56   21.00
   1   4   2  496.35   21.40
   1   4   2  451.35   21.00
   1   4   2  445.96   21.00
   1   4   2  435.76   32.90
   1   4   2  385.86   21.10
   1   4   2  464.55   30.80
   1   4   2  469.85   21.10
   1   4   2  449.86   21.40
  -2  -4  -2 1106.99   60.69
  -2  -4  -2  915.21   46.10
   2   4   2 1074.59   46.40
   2   4   2  983.40   46.50
   2   4   2  843.42   46.30
   2   4   2 1040.10   46.10
   2   4   2  936.21   63.29
   2   4   2 1049.20   46.20
   2   4   2 1038.80   46.20
   2   4   2  934.71   46.80
   2   4   2  922.41   48.60
   2   4   2 1001.60   46.10
  -3  -4  -2 3198.08  143.89
  -3  -4  -2 2527.45  130.39
   3   4   2 2643.34  133.89
   3   4   2 2942.41  130.59
   3   4   2 2545.45  153.18
   3   4   2 2878.31  130.69
   3   4   2 2811.52  130.49
   3   4   2 2878.81  130.59
   3   4   2 2688.63  130.89
   3   4   2 2909.71  130.59
  -4  -4  -2  347.07   15.00
  -4  -4  -2  286.67   14.30
   4   4   2  287.77   14.40
   4   4   2  303.67   14.50
   4   4   2  307.57   14.40
   4   4   2  300.07   14.40
   4   4   2  298.37   14.80
   4   4   2  291.77   14.40
   4   4   2  281.47   18.20
  -5  -4  -2  467.75   23.80
   5   4   2  508.95   24.00
   5   4   2  490.25   28.60
   5   4   2  529.45   24.00
   5   4   2  528.95   23.90
   5   4   2  493.95   24.40
   5   4   2  509.55   23.90
   6   4   2  126.89    6.30
   6   4   2  121.99    6.30
   6   4   2  114.19    6.70
   6   4   2  127.09    6.20
   6   4   2  117.79    6.10
  -7  -4  -2   -0.10    1.10
   7   4   2    1.10    0.70
   7   4   2    0.20    0.90
   7   4   2   -0.10    1.20
   7   4   2    0.90    0.70
   8  -5  -2    4.50    1.20
  -8   5   2    3.90    3.90
   7  -5  -2   27.90    1.60
   7  -5  -2   30.40    2.00
   7  -5  -2   27.40    3.30
   7  -5  -2   32.50    2.30
   7  -5  -2   25.40    4.80
   7  -5  -2   28.10    1.70
  -7   5   2   29.90    7.40
  -7   5   2   27.20    7.70
   6  -5  -2  192.98   10.80
   6  -5  -2  188.68   12.50
   6  -5  -2  201.78    9.60
   6  -5  -2  201.18    9.70
   6  -5  -2  189.58    9.20
  -6   5   2  201.08   19.60
  -6   5   2  170.68   18.90
   5  -5  -2  217.88   10.70
   5  -5  -2  209.88   12.70
   5  -5  -2  207.18   11.30
   5  -5  -2  206.78   10.20
   5  -5  -2  222.08   10.60
   5  -5  -2  224.48   10.20
   5  -5  -2  224.58   10.60
  -5   5   2  208.88   19.10
   4  -5  -2  720.93   34.60
   4  -5  -2  715.53   35.10
   4  -5  -2  765.12   34.40
   4  -5  -2  784.32   35.10
   4  -5  -2  794.12   34.50
   4  -5  -2  775.02   34.10
   4  -5  -2  758.42   36.30
  -4   5   2  627.84   43.50
  -4   5   2  711.23   43.40
  -4   5   2  668.93   35.60
  -4   5   2  709.13   34.60
   3  -5  -2    9.40    1.10
   3  -5  -2   11.10    1.30
   3  -5  -2   10.50    1.50
   3  -5  -2   13.50    1.50
   3  -5  -2   11.80    1.90
   3  -5  -2   10.50    1.10
   3  -5  -2   12.00    1.30
   3  -5  -2   11.20    0.80
   3  -5  -2   12.40    0.80
  -3   5   2   10.80    1.20
  -3   5   2   12.30    4.10
  -3   5   2    9.10    2.10
   2  -5  -2  187.58    9.90
   2  -5  -2  200.78   10.00
   2  -5  -2  208.98   10.20
   2  -5  -2  195.58   10.00
   2  -5  -2  216.18   10.60
  -2   5   2  233.68   16.90
  -2   5   2  230.28   15.70
  -2   5   2  214.18   10.10
  -2   5   2  184.28   15.20
   1  -5  -2 5480.25  254.87
   0  -5  -2  838.82   43.00
   0  -5  -2  946.51   54.69
   0  -5  -2  997.80   43.80
   0  -5  -2  859.91   43.20
   0  -5  -2  850.61   43.10
   0   5   2  901.01   43.20
   0   5   2  926.11   50.99
   0   5   2  969.50   43.10
   0   5   2 1004.90   53.89
   0   5   2  907.11   44.50
   0   5   2  915.11   43.40
   0   5   2  960.40   43.20
  -1  -5  -2  782.12   36.60
   1   5   2  703.13   38.70
   1   5   2  825.32   36.70
   1   5   2  806.82   36.60
   1   5   2  752.12   51.19
   1   5   2  854.91   36.80
   1   5   2  756.72   37.20
   1   5   2  832.32   37.10
   1   5   2  774.92   36.60
   1   5   2  766.02   36.70
   1   5   2  757.42   47.60
  -2  -5  -2  101.89    5.40
   2   5   2   98.49    8.00
   2   5   2  115.29    5.50
   2   5   2   98.49   17.50
   2   5   2  114.69    5.40
   2   5   2  115.09    5.50
   2   5   2  119.89    5.80
   2   5   2  111.79    5.50
  -3  -5  -2  320.37   16.80
  -3  -5  -2  393.36   27.90
   3   5   2  376.46   16.80
   3   5   2  340.57   36.80
   3   5   2  297.77   17.20
   3   5   2  383.86   16.90
   3   5   2  373.06   16.90
   3   5   2  360.76   16.90
   3   5   2  325.77   20.30
   3   5   2  361.46   17.00
   3   5   2  366.96   16.80
  -4  -5  -2    3.40    0.70
   4   5   2    1.40    0.50
   4   5   2    2.20    0.70
   4   5   2    1.70    1.10
   4   5   2    1.30    2.80
   4   5   2    5.20    0.90
   5   5   2  235.98   13.00
   5   5   2  255.87   12.60
   5   5   2  273.17   12.70
   5   5   2  243.18   18.20
   5   5   2  275.17   12.60
   5   5   2  266.57   12.50
   6   5   2    8.90    1.30
   6   5   2   11.90    1.30
   6   5   2    8.00    1.60
   6   5   2    9.80    1.30
  -7  -5  -2   53.59    3.20
   7   5   2   58.79    3.00
   7   5   2   53.79    3.20
   7   5   2   52.19    3.00
   7   5   2   58.49    3.50
   7  -6  -2  250.47   12.40
   7  -6  -2  243.68   12.30
  -7   6   2  261.07   19.70
  -7   6   2  262.27   22.10
   6  -6  -2    0.40    0.40
   6  -6  -2   -0.10    2.30
   6  -6  -2    0.60    0.80
   6  -6  -2    1.40    1.60
   6  -6  -2    1.10    0.70
   6  -6  -2   -0.30    1.20
  -6   6   2    0.10    2.80
  -6   6   2    0.30    2.90
   5  -6  -2  210.18   10.20
   5  -6  -2  212.18   12.20
   5  -6  -2  211.08    9.90
   5  -6  -2  208.68   10.40
   5  -6  -2  207.78   10.90
   5  -6  -2  217.38   10.40
   5  -6  -2  212.88    9.90
   5  -6  -2  199.78   10.60
  -5   6   2  207.88   18.00
  -5   6   2  195.88   19.50
   4  -6  -2  839.72   41.10
   4  -6  -2  875.31   41.20
   4  -6  -2  893.21   40.90
   4  -6  -2  944.51   43.00
   4  -6  -2  792.42   41.90
   4  -6  -2  984.70   41.80
   4  -6  -2  856.01   41.20
  -4   6   2  856.31   49.60
  -4   6   2  834.42   51.89
   3  -6  -2  101.59    5.40
   3  -6  -2  113.59    5.60
   3  -6  -2  110.09    6.00
   3  -6  -2  106.89    5.50
  -3   6   2  114.39   11.10
  -3   6   2  120.89   12.70
  -3   6   2  102.79    6.80
  -3   6   2  106.79    5.80
   2  -6  -2  548.95   26.10
   2  -6  -2  534.95   26.80
   2  -6  -2  508.15   26.40
   2  -6  -2  527.25   26.30
   2  -6  -2  536.15   26.10
  -2   6   2  543.65   26.20
  -2   6   2  614.84   35.20
  -2   6   2  614.94   33.40
   0  -6  -2  127.09    6.30
   0  -6  -2  127.99    8.20
   0  -6  -2  126.79   15.30
   0   6   2  122.39    6.20
   0   6   2  130.39    7.90
   0   6   2  125.99   13.10
   0   6   2  115.49    6.10
   0   6   2  136.69    6.20
   0   6   2  127.09    6.10
   0   6   2  127.99   16.50
  -1  -6  -2  226.18   11.20
  -1  -6  -2  209.08   10.40
  -1  -6  -2  232.28   20.00
  -1  -6  -2  211.08   10.40
   1   6   2  239.18   10.60
   1   6   2  210.98   10.40
   1   6   2  195.38   19.70
   1   6   2  214.58   10.40
   1   6   2  209.18   12.80
   1   6   2  219.18   23.60
   1   6   2  221.28   10.50
   1   6   2  223.98   10.50
  -2  -6  -2  132.89   14.60
  -2  -6  -2  111.99    5.80
   2   6   2  113.39    6.10
   2   6   2  108.99   19.40
   2   6   2  124.29    5.90
   2   6   2  106.09    8.70
   2   6   2  120.99    5.80
   2   6   2  116.69    5.90
   2   6   2  116.29    5.80
   2   6   2  116.29    6.00
  -3  -6  -2    5.70    0.90
   3   6   2    5.60    0.90
   3   6   2    4.50    1.10
   3   6   2    7.00    0.90
   3   6   2    4.60    7.70
   3   6   2    8.00    1.10
   3   6   2    6.10    3.30
   3   6   2    6.70    1.00
  -4  -6  -2    0.40    0.60
   4   6   2   -0.20    0.80
   4   6   2    0.20    3.00
   4   6   2    0.30    0.60
   4   6   2   -0.40    1.10
   4   6   2    0.40    0.50
   4   6   2    0.40    0.80
  -5  -6  -2  159.08    8.00
   5   6   2  165.98   12.90
   5   6   2  157.08    8.00
   5   6   2  165.98    8.00
   5   6   2  154.18    8.20
   5   6   2  166.08    8.00
   5   6   2  167.38    8.60
  -6  -6  -2   36.00    2.30
   6   6   2   36.50    2.20
   6   6   2   34.00    2.80
   6   6   2   32.70    2.20
   6   6   2   31.70    2.40
   7  -7  -2   14.70    1.70
  -7   7   2   15.60    5.80
   6  -7  -2  835.32   42.20
   6  -7  -2  881.31   42.30
   6  -7  -2  861.91   42.20
  -6   7   2  911.81   50.79
  -6   7   2  991.50   55.49
   5  -7  -2   29.60    2.70
   5  -7  -2   24.60    3.10
  -5   7   2   30.80    6.90
   4  -7  -2  162.58    8.40
   4  -7  -2  163.28    8.40
   4  -7  -2  161.78    8.30
  -4   7   2  176.18   15.20
  -4   7   2  177.08   17.20
   3  -7  -2  506.15   23.90
   3  -7  -2  502.55   24.00
   3  -7  -2  502.25   23.90
   3  -7  -2  492.65   25.70
   3  -7  -2  486.75   23.80
  -3   7   2  430.46   25.20
  -3   7   2  536.75   32.00
  -3   7   2  573.24   35.10
   2  -7  -2  225.88   11.70
   2  -7  -2  239.78   11.80
   2  -7  -2  233.78   11.60
   2  -7  -2  237.58   12.10
  -2   7   2  265.37   20.80
  -2   7   2  228.38   11.90
  -2   7   2  245.18   18.70
  -2   7   2  268.37   13.10
   1  -7  -2   55.29    3.00
   1  -7  -2   56.59    3.20
   1  -7  -2   57.49    3.20
   1  -7  -2   55.49    3.10
  -1   7   2   56.19    3.20
  -1   7   2   57.09    4.40
  -1   7   2   56.29    8.60
  -1   7   2   60.29    9.60
  -1   7   2   54.79    3.10
   0  -7  -2   46.40    3.40
   0  -7  -2   36.00   10.00
   0  -7  -2   40.60    2.30
   0  -7  -2   39.50    2.20
   0   7   2   40.00    9.30
   0   7   2   37.80    8.00
   0   7   2   36.40    3.90
   0   7   2   42.00    2.40
  -1  -7  -2  645.54   30.80
  -1  -7  -2  629.34   29.90
  -1  -7  -2  617.14   43.60
   1   7   2  617.54   32.80
   1   7   2  673.13   30.00
   1   7   2  639.84   29.80
   1   7   2  627.14   47.90
   1   7   2  647.54   30.00
   1   7   2  671.13   30.50
   1   7   2  580.84   42.10
  -2  -7  -2  336.47   16.20
   2   7   2  356.36   16.20
   2   7   2  328.37   16.20
   2   7   2  339.57   16.20
   2   7   2  314.77   35.00
   2   7   2  317.77   19.70
   2   7   2  371.76   16.60
   2   7   2  368.86   16.40
  -3  -7  -2  707.63   34.90
  -3  -7  -2  762.72   35.00
   3   7   2  769.32   35.10
   3   7   2  639.74   59.39
   3   7   2  742.83   39.50
   3   7   2  772.52   35.00
   3   7   2  818.32   35.50
   3   7   2  728.73   34.90
   3   7   2  755.32   34.90
  -4  -7  -2  477.35   23.50
   4   7   2  488.65   28.30
   4   7   2  540.55   24.00
   4   7   2  514.95   23.50
   4   7   2  492.25   23.70
   4   7   2  479.15   23.50
   4   7   2  485.65   23.50
  -5  -7  -2    1.80    0.90
   5   7   2    0.40    0.70
   5   7   2    3.30    1.00
   5   7   2    0.90    3.90
   5   7   2    2.50    1.30
   5   7   2    0.30    0.80
  -6  -7  -2  259.57   11.90
   6   7   2  232.38   11.80
   6   7   2  245.98   12.00
   6   7   2  255.37   12.10
   7  -8  -2  326.97   16.30
  -7   8   2  355.56   24.60
   6  -8  -2    2.20    1.10
   6  -8  -2    1.50    0.70
   6  -8  -2    1.50    0.80
  -6   8   2    1.90    3.40
   5  -8  -2  107.59    5.70
   5  -8  -2  113.49    5.80
   5  -8  -2  106.69    5.90
   5  -8  -2  101.99    6.30
  -5   8   2  123.49   14.40
  -5   8   2  108.19   12.20
   4  -8  -2  148.09    7.50
   4  -8  -2  135.09    7.30
   4  -8  -2  143.99    7.40
   4  -8  -2  145.49    7.30
  -4   8   2  145.29   14.10
  -4   8   2  158.58   16.50
   3  -8  -2    1.70    0.70
   3  -8  -2    1.40    0.60
   3  -8  -2    1.70    0.70
   3  -8  -2    2.70    0.80
  -3   8   2    2.20    3.40
  -3   8   2    2.60    3.20
  -3   8   2    3.50    1.60
   2  -8  -2  196.98    9.70
   2  -8  -2  186.28    9.80
   2  -8  -2  188.68    9.70
   2  -8  -2  194.98    9.90
  -2   8   2  226.68   20.40
  -2   8   2  190.78   17.50
  -2   8   2  219.98   11.50
   1  -8  -2  113.29    5.70
   1  -8  -2  111.39    5.70
  -1   8   2  119.79   15.40
  -1   8   2  107.59   13.30
  -1   8   2  109.39    7.40
   0  -8  -2  182.88   10.00
   0  -8  -2  183.78    8.90
   0  -8  -2  186.18    8.90
   0   8   2  180.88    9.00
   0   8   2  186.28   11.40
   0   8   2  177.88   21.10
   0   8   2  164.38   18.10
   0   8   2  189.88    8.90
  -1  -8  -2  657.93   29.50
   1   8   2  643.24   29.50
   1   8   2  605.14   48.80
   1   8   2  620.84   29.30
   1   8   2  596.34   32.60
  -2  -8  -2   15.00    1.40
   2   8   2   17.90    1.70
   2   8   2   14.30    4.60
   2   8   2   14.70    1.30
   2   8   2   19.40    1.50
   2   8   2   14.90   10.70
   2   8   2   17.20    1.70
  -3  -8  -2  192.58   10.00
  -3  -8  -2  209.88    9.90
   3   8   2  210.68   10.00
   3   8   2  212.28   14.40
   3   8   2  175.08   27.90
   3   8   2  207.98   10.20
   3   8   2  210.08    9.80
  -4  -8  -2   57.49    3.20
   4   8   2   58.19    3.70
   4   8   2   55.69    3.20
   4   8   2   54.79    7.60
   4   8   2   57.99    3.40
  -5  -8  -2  201.28    9.60
   5   8   2  188.28   10.00
   5   8   2  198.68   14.00
   5   8   2  210.78    9.70
   5   8   2  186.48   10.20
   6  -9  -2    0.80    0.80
   6  -9  -2    0.30    1.50
  -6   9   2    1.20    3.20
   5  -9  -2   15.90    1.80
   5  -9  -2   16.70    1.70
   5  -9  -2   14.80    2.60
  -5   9   2   17.70    2.60
  -5   9   2   16.60    6.30
   4  -9  -2   11.40    1.50
   4  -9  -2   11.70    1.60
   4  -9  -2   11.80    1.60
  -4   9   2   11.80    6.80
  -4   9   2   13.20    2.40
  -4   9   2   14.70    6.30
   3  -9  -2   31.70    2.30
   3  -9  -2   31.00    2.20
  -3   9   2   37.60   12.20
  -3   9   2   30.30    7.90
  -3   9   2   33.20    3.60
   2  -9  -2    4.60    1.00
   2  -9  -2    4.60    1.00
   2  -9  -2    3.40    0.80
  -2   9   2    4.40    4.80
  -2   9   2    4.10    1.80
  -2   9   2    5.10    5.60
   1  -9  -2  383.16   17.20
   1  -9  -2  346.57   17.00
   1  -9  -2  378.46   17.30
  -1   9   2  348.87   19.50
  -1   9   2  330.07   27.80
  -1   9   2  366.06   31.90
   0  -9  -2    4.60    0.90
   0  -9  -2    5.20    0.80
   0  -9  -2    6.20    1.10
   0   9   2    4.40    2.40
   0   9   2    4.50    5.80
   0   9   2    4.00    4.80
  -1  -9  -2  414.36   18.00
  -1  -9  -2  384.96   17.90
   1   9   2  346.17   35.70
   1   9   2  351.66   21.20
   1   9   2  385.16   18.10
  -2  -9  -2  414.56   18.90
  -2  -9  -2  421.96   18.90
   2   9   2  346.77   38.00
   2   9   2  411.86   19.10
   2   9   2  373.76   22.70
   2   9   2  405.86   18.90
  -3  -9  -2  852.91   37.60
  -3  -9  -2  850.01   37.60
   3   9   2  822.42   37.90
   3   9   2  757.92   41.50
   3   9   2  693.43   59.99
   3   9   2  823.12   37.70
  -4  -9  -2   82.69    4.20
   4   9   2   80.19    4.30
   4   9   2   73.19    8.50
   4   9   2   80.09    4.50
   5 -10  -2  122.49    6.40
   5 -10  -2  121.79    6.50
   5 -10  -2  118.19    6.80
  -5  10   2  135.79   15.20
  -5  10   2  126.99    7.80
   4 -10  -2   40.10    2.70
   4 -10  -2   39.20    2.70
   4 -10  -2   40.40    3.00
  -4  10   2   38.90    3.90
  -4  10   2   45.30    9.80
   3 -10  -2  383.86   18.40
   3 -10  -2  373.86   18.20
   3 -10  -2  367.06   18.20
  -3  10   2  375.26   20.20
  -3  10   2  406.56   32.30
   2 -10  -2  457.35   21.30
   2 -10  -2  458.75   21.20
  -2  10   2  449.26   23.60
  -2  10   2  387.46   31.50
  -2  10   2  475.15   37.30
   1 -10  -2   25.70    1.90
   1 -10  -2   29.80    2.20
   1 -10  -2   23.60    1.90
  -1  10   2   20.60    9.10
  -1  10   2   27.20    1.80
  -1  10   2   21.90    9.90
  -1  10   2   24.00    4.10
   0 -10  -2  204.88    9.50
   0 -10  -2  201.18    9.40
   0 -10  -2  204.08    9.60
   0  10   2  175.98   23.70
   0  10   2  177.18   12.40
   0  10   2  194.18    9.50
  -1 -10  -2    5.10    0.90
  -1 -10  -2    3.40    0.90
   1  10   2    2.90    1.00
   1  10   2    3.90    3.10
   1  10   2    2.90    0.80
   1  10   2    3.30    6.50
  -2 -10  -2    4.40    0.90
  -2 -10  -2    5.40    1.00
   2  10   2    5.80    1.30
   2  10   2    5.80    1.00
   2  10   2    7.00    3.80
   2  10   2    4.40    7.10
  -3 -10  -2   10.00    1.30
   3  10   2    7.80    8.30
   3  10   2    9.80    1.40
   3  10   2    7.70    4.50
   3  10   2   10.70    1.50
  -4 -10  -2   67.79    3.60
   4  10   2   69.79    3.70
   5 -11  -2    3.90    1.10
   5 -11  -2    4.90    1.10
   5 -11  -2    4.90    1.70
  -5  11   2    4.20    2.10
  -5  11   2    4.40    4.70
   4 -11  -2  200.08    9.90
   4 -11  -2  205.28   10.20
   4 -11  -2  202.38    9.80
  -4  11   2  194.38   20.10
   3 -11  -2  408.46   18.80
   3 -11  -2  386.86   18.70
  -3  11   2  394.86   32.60
  -3  11   2  377.06   20.80
   2 -11  -2   92.39    4.80
   2 -11  -2   91.99    4.70
  -2  11   2   83.69   15.20
  -2  11   2   82.19    7.00
  -2  11   2   87.49    4.50
   1 -11  -2  307.07   14.10
   1 -11  -2  299.27   14.00
   1 -11  -2  306.07   14.20
  -1  11   2  269.57   16.70
  -1  11   2  299.17   14.10
  -1  11   2  273.47   29.10
   0 -11  -2  123.29    5.90
   0 -11  -2  116.59    5.70
   0  11   2  114.99    5.90
   0  11   2  106.89   18.60
   0  11   2  104.69    8.90
  -1 -11  -2  198.28    8.80
  -1 -11  -2  185.68    8.60
   1  11   2  149.19   22.20
   1  11   2  175.88    8.80
   1  11   2  185.38    8.60
   1  11   2  162.98   12.00
  -2 -11  -2   41.30    2.40
  -2 -11  -2   42.50    2.60
   2  11   2   40.00    3.30
   2  11   2   34.60   12.50
   2  11   2   39.00    2.40
  -3 -11  -2  113.79    5.60
   3  11   2  111.79    5.70
   3 -12  -2  245.68   11.10
   3 -12  -2  235.48   11.00
  -3  12   2  200.38   12.90
  -3  12   2  221.88   10.90
   2 -12  -2   74.29    3.80
  -2  12   2   71.29    3.80
  -2  12   2   66.49   13.70
  -2  12   2   62.99    6.50
   1 -12  -2  107.29    5.50
   1 -12  -2   99.19    4.80
  -1  12   2   78.19    7.80
  -1  12   2   81.19   15.60
  -1  12   2   95.69    5.00
   0 -12  -2    1.90    1.10
   0 -12  -2    2.00    0.80
   0  12   2    3.40    6.60
   0  12   2    2.50    0.70
  -1 -12  -2  133.49    6.50
  -1 -12  -2  140.69    6.50
   1  12   2  136.19    6.40
   1  12   2  109.09   19.00
   1  13  -3  203.98    9.80
   1  13  -3  195.48   12.80
  -1 -13   3  200.68    9.80
  -1 -13   3  209.98    9.90
   0  13  -3   66.49    7.80
   0 -13   3   71.69    4.70
   0 -13   3   62.79    3.90
   0 -13   3   67.49    3.70
  -1  13  -3   13.00    3.70
  -1  13  -3   11.90   13.60
   1 -13   3   14.80    1.60
   1 -13   3   13.70    2.00
  -2  13  -3  361.16   20.70
   2 -13   3  387.16   18.30
   2 -13   3  402.76   18.60
  -3  13  -3    8.20    9.20
  -3  13  -3    9.50    3.00
   3 -13   3    8.70    1.60
   3 -13   3    9.20    1.30
   3 -13   3   12.60    1.60
   3  12  -3    1.80    2.80
   3  12  -3    1.80    0.90
   3  12  -3    2.00    1.10
  -3 -12   3    2.00    0.80
   2  12  -3   39.90    2.20
   2  12  -3   26.90   14.00
   2  12  -3   28.80    5.20
  -2 -12   3   36.40    2.20
  -2 -12   3   35.30    2.40
   1  12  -3   82.59    7.80
   1  12  -3   91.59    4.60
  -1 -12   3   89.99    4.70
  -1 -12   3   87.49    4.60
   0  12  -3   64.19   16.40
   0  12  -3   69.39    6.90
   0 -12   3   76.89    4.10
   0 -12   3   81.49    4.10
   0 -12   3   76.79    4.70
  -1  12  -3  155.28   10.90
  -1  12  -3  138.29   20.80
  -1  12  -3  156.88    7.90
   1 -12   3  174.28    8.50
   1 -12   3  168.88    8.10
   1 -12   3  169.88    8.20
  -2  12  -3   21.90    3.80
  -2  12  -3   22.30    1.70
  -2  12  -3   22.50   11.30
   2 -12   3   26.30    2.60
   2 -12   3   24.60    2.10
   2 -12   3   26.10    2.00
   2 -12   3   25.20    2.60
  -3  12  -3  139.89   18.90
  -3  12  -3  158.38   10.20
   3 -12   3  171.58    8.40
   3 -12   3  159.08    8.00
   3 -12   3  170.08    8.10
  -4  12  -3    3.00    6.50
  -4  12  -3    2.40    1.70
   4 -12   3    5.30    1.50
   4 -12   3    2.10    0.90
   4 -12   3    2.00    1.20
   4  11  -3   11.20    1.50
   4  11  -3   14.00    1.60
   4  11  -3   10.40    4.50
  -4 -11   3   11.20    1.30
  -4 -11   3   10.30    1.40
   3  11  -3  276.57   12.90
   3  11  -3  256.17   12.80
   3  11  -3  245.78   16.60
  -3 -11   3  282.17   12.90
  -3 -11   3  282.17   13.00
   2  11  -3    8.50    3.60
   2  11  -3    7.10    9.50
   2  11  -3    8.80    1.30
  -2 -11   3    9.00    1.80
  -2 -11   3    8.50    1.30
   1  11  -3  681.43   56.09
   1  11  -3  764.92   40.60
  -1 -11   3  808.92   36.70
  -1 -11   3  859.91   36.80
   0  11  -3  180.58   12.70
   0  11  -3  174.28   24.00
   0  11  -3  193.68    9.40
   0 -11   3  207.68    9.70
   0 -11   3  197.68    9.50
   0 -11   3  197.98    9.60
   0 -11   3  206.38   10.00
  -1  11  -3  180.38   12.00
  -1  11  -3  180.18    8.90
  -1  11  -3  162.38   22.10
   1 -11   3  187.38    9.10
   1 -11   3  194.88    9.60
   1 -11   3  197.08    9.30
   1 -11   3  191.88    9.20
  -2  11  -3  448.36   23.50
  -2  11  -3  399.86   34.70
   2 -11   3  440.56   21.10
   2 -11   3  437.86   20.90
   2 -11   3  443.96   20.80
  -3  11  -3    6.60    6.40
  -3  11  -3    7.30    2.40
   3 -11   3    8.30    1.30
   3 -11   3    8.20    1.50
   3 -11   3    6.10    1.10
   3 -11   3    8.30    1.30
  -4  11  -3   29.60    3.50
  -4  11  -3   27.60    9.20
   4 -11   3   25.20    2.70
   4 -11   3   27.90    2.10
   4 -11   3   26.80    2.20
   4 -11   3   28.50    2.80
  -5  11  -3   17.70    2.70
  -5  11  -3   14.00    8.70
   5 -11   3   16.80    1.80
   5 -11   3   16.40    2.40
   5 -11   3   15.00    1.60
   5  10  -3  133.19    6.60
   5  10  -3  122.29    6.50
   5  10  -3  130.39   10.10
  -5 -10   3  134.89    6.60
  -5 -10   3  136.79    6.50
   4  10  -3  216.48   14.90
   4  10  -3  201.38   10.50
   4  10  -3  225.48   10.60
  -4 -10   3  216.78   10.60
  -4 -10   3  227.58   10.50
   3  10  -3   44.90    2.70
   3  10  -3   37.00   16.20
   3  10  -3   41.10    6.40
  -3 -10   3   44.60    2.70
  -3 -10   3   43.80    2.60
  -3 -10   3   42.10    2.90
   2  10  -3  359.36   17.60
   2  10  -3  351.46   21.90
   2  10  -3  387.66   17.60
   2  10  -3  340.47   37.50
  -2 -10   3  367.66   17.50
  -2 -10   3  386.26   17.60
  -2 -10   3  379.06   17.70
   1  10  -3    0.10    0.80
   1  10  -3    0.00    6.60
   1  10  -3    0.30    1.90
  -1 -10   3    0.40    0.70
  -1 -10   3    0.00    1.60
  -1 -10   3    0.50    0.70
   0  10  -3    1.10    1.90
   0  10  -3    1.90    5.90
   0  10  -3    2.90    0.70
   0 -10   3    2.00    0.80
   0 -10   3    1.00    1.20
   0 -10   3    0.80    0.90
   0 -10   3    1.30    0.70
  -1  10  -3  204.68   13.10
  -1  10  -3  204.78   23.20
   1 -10   3  228.38   10.80
   1 -10   3  222.58   10.80
   1 -10   3  218.38   10.60
   1 -10   3  235.38   11.10
  -2  10  -3  232.28   13.20
  -2  10  -3  216.78   22.40
   2 -10   3  217.18   10.80
   2 -10   3  229.28   11.40
   2 -10   3  229.28   11.10
   2 -10   3  220.58   11.00
  -3  10  -3    4.00    1.70
   3 -10   3    4.10    1.40
   3 -10   3    4.80    1.20
  -4  10  -3    0.80    3.90
  -4  10  -3    1.80    1.40
   4 -10   3    1.80    0.80
   4 -10   3   -0.40    1.30
   4 -10   3    0.80    0.50
   4 -10   3   -1.60    1.10
   4 -10   3    0.50    0.80
  -5  10  -3  157.18   16.00
   5 -10   3  133.79    7.70
   5 -10   3  147.79    7.20
   5 -10   3  138.09    6.90
   5 -10   3  139.09    7.40
  -6  10  -3   82.29   11.40
   6 -10   3   83.19    4.20
   6 -10   3   70.79    3.80
   5   9  -3  145.89    7.40
   5   9  -3  154.28    7.60
   5   9  -3  151.18   12.00
  -5  -9   3  155.58    7.40
  -5  -9   3  143.49    7.50
   4   9  -3  394.66   19.50
   4   9  -3  415.46   19.60
   4   9  -3  404.36   24.90
  -4  -9   3  408.56   19.50
  -4  -9   3  423.66   19.50
   3   9  -3   18.30    5.40
   3   9  -3   18.40    1.80
   3   9  -3   15.30   14.20
  -3  -9   3   17.90    1.50
  -3  -9   3   16.10    1.60
   2   9  -3  313.07   15.00
   2   9  -3  334.27   15.10
   2   9  -3  316.37   19.60
   2   9  -3  282.97   34.20
  -2  -9   3  322.67   15.10
  -2  -9   3  313.87   15.10
   1   9  -3    8.60    3.20
   1   9  -3    8.30    1.00
   1   9  -3    8.50    8.40
  -1  -9   3    7.90    1.20
  -1  -9   3    9.20    1.50
  -1  -9   3    9.10    1.10
   0   9  -3   72.79    3.80
   0   9  -3   71.19   14.20
   0   9  -3   72.09    6.30
   0  -9   3   79.69    4.10
   0  -9   3   74.89    4.00
   0  -9   3   77.09    4.10
  -1   9  -3   80.19   13.20
  -1   9  -3   80.19    6.20
  -1   9  -3   86.39    5.50
   1  -9   3   80.49    4.40
   1  -9   3   83.19    4.30
   1  -9   3   85.89    4.50
  -2   9  -3 1071.29   47.60
  -2   9  -3  992.10   58.29
   2  -9   3  939.01   45.70
   2  -9   3  937.71   45.30
   2  -9   3  935.21   45.50
   2  -9   3  920.81   45.40
  -3   9  -3  189.18   10.20
  -3   9  -3  184.78   17.50
   3  -9   3  147.49    8.50
   3  -9   3  148.89    8.20
   3  -9   3  161.28    8.40
   3  -9   3  162.58    8.20
   3  -9   3  164.08    7.90
   3  -9   3  161.28    8.70
  -4   9  -3  221.28   19.20
   4  -9   3  193.38    9.30
   4  -9   3  201.38   11.30
   4  -9   3  173.68    9.70
   4  -9   3  195.48    9.90
   4  -9   3  187.88   10.10
  -5   9  -3  138.19   14.70
   5  -9   3  118.49    6.00
   5  -9   3  125.79    6.50
   5  -9   3  117.79    6.90
   5  -9   3  125.29    6.60
  -6   9  -3  261.97   20.40
   6  -9   3  238.68   11.40
   6  -9   3  230.68   11.10
   6  -9   3  229.28   11.60
   6  -9   3  208.38   11.80
   6   8  -3   73.09    4.30
   6   8  -3   70.79    4.00
   6   8  -3   77.89    9.00
  -6  -8   3   81.89    4.20
   5   8  -3   55.79    3.20
   5   8  -3   55.49    7.90
   5   8  -3   57.19    3.60
  -5  -8   3   61.59    3.20
  -5  -8   3   56.39    3.40
   4   8  -3    5.60    1.30
   4   8  -3    4.40    3.80
   4   8  -3    4.30    0.90
   4   8  -3    5.30    1.30
  -4  -8   3    5.50    0.90
  -4  -8   3    3.80    0.90
   3   8  -3   35.60   16.00
   3   8  -3   44.20    6.80
   3   8  -3   45.20    2.80
   3   8  -3   46.90    2.80
  -3  -8   3   44.00    2.60
  -3  -8   3   40.90    2.80
   2   8  -3   30.90    5.10
   2   8  -3   25.70   13.20
   2   8  -3   34.80    2.10
  -2  -8   3   30.20    2.10
  -2  -8   3   32.30    2.00
   1   8  -3    0.50    5.70
   1   8  -3   -0.30    1.50
   1   8  -3   -0.10    0.60
   1   8  -3    0.10    0.60
   1   8  -3   -0.30    0.70
  -1  -8   3    0.90    0.60
  -1  -8   3    0.20    1.00
  -1  -8   3    0.10    3.80
  -1  -8   3    0.50    0.50
   0   8  -3 1292.87   63.29
   0   8  -3 1304.57   63.49
   0   8  -3 1375.06   80.09
   0   8  -3 1364.16   63.29
   0   8  -3 1417.26   65.99
   0  -8   3 1434.86   63.39
   0  -8   3 1340.57   63.29
   0  -8   3 1460.95   63.49
   0  -8   3 1202.28   75.69
  -1   8  -3  125.59    6.40
  -1   8  -3  145.29    8.30
  -1   8  -3  138.39   15.30
  -1   8  -3  124.09    6.50
  -1   8  -3  123.49    6.60
   1  -8   3  134.09    6.60
   1  -8   3  114.99    6.50
   1  -8   3  134.09    6.70
   1  -8   3  134.29    6.50
   1  -8   3  129.99    6.50
  -2   8  -3   18.10    2.30
  -2   8  -3   14.70    1.60
  -2   8  -3   16.10    1.70
   2  -8   3   15.40    2.30
   2  -8   3   14.50    1.40
   2  -8   3   17.60    1.60
   2  -8   3   16.40    1.00
   2  -8   3   19.80    1.50
  -3   8  -3  887.81   47.30
   3  -8   3  754.52   36.30
   3  -8   3  709.73   36.30
   3  -8   3  789.12   36.40
   3  -8   3  771.32   36.70
   3  -8   3  718.03   36.40
   3  -8   3  760.52   36.00
  -4   8  -3   98.49   11.90
   4  -8   3   89.99    4.40
   4  -8   3   86.49    5.20
   4  -8   3   91.09    5.00
   4  -8   3   91.19    4.40
   4  -8   3   88.09    4.80
   4  -8   3   84.59    4.90
  -5   8  -3  153.88   15.70
   5  -8   3  146.19    7.00
   5  -8   3  136.29    7.80
   5  -8   3  143.79    7.50
   5  -8   3  142.49    6.90
   5  -8   3  145.79    7.40
  -6   8  -3   44.40    8.60
   6  -8   3   42.60    3.10
   6  -8   3   41.00    2.20
   6  -8   3   41.00    2.20
   6  -8   3   35.60    3.60
   6  -8   3   40.40    2.70
  -7   8  -3  144.89   13.90
   7  -8   3  135.29    6.70
   7  -8   3  145.39    7.30
   6   7  -3  208.38   15.30
   6   7  -3  202.58    9.90
   6   7  -3  177.88   10.00
  -6  -7   3  219.18    9.90
   5   7  -3   10.70    1.60
   5   7  -3   14.30    1.90
   5   7  -3   10.90    1.40
   5   7  -3    9.30    4.50
  -5  -7   3   11.10    1.70
  -5  -7   3   12.10    1.30
   4   7  -3   70.09    8.90
   4   7  -3   58.79    4.00
   4   7  -3   73.09    3.90
   4   7  -3   71.59    4.00
   4   7  -3   69.69    3.70
  -4  -7   3   72.79    3.90
  -4  -7   3   72.69    3.80
   3   7  -3 1889.21   86.09
   3   7  -3 1794.92   91.69
   3   7  -3 1765.82   85.89
  -3  -7   3 1829.92   86.09
  -3  -7   3 1937.21   86.09
   2   7  -3    8.60    1.30
   2   7  -3   10.50    1.20
   2   7  -3    9.60    1.10
   2   7  -3   10.10    9.30
   2   7  -3   12.50    3.80
  -2  -7   3    9.00    1.20
  -2  -7   3   11.20    1.10
   1   7  -3  480.85   22.50
   1   7  -3  467.35   22.40
   1   7  -3  430.16   38.20
   1   7  -3  489.95   25.50
   1   7  -3  478.85   22.30
   1   7  -3  454.05   22.20
  -1  -7   3  482.15   22.30
  -1  -7   3  473.75   29.70
  -1  -7   3  514.75   31.40
  -1  -7   3  465.45   22.30
  -1  -7   3  456.75   22.40
   0   7  -3  482.85   23.90
   0   7  -3  471.75   21.30
   0   7  -3  485.65   34.40
   0   7  -3  461.85   21.40
   0  -7   3  474.95   21.50
   0  -7   3  426.56   30.50
   0  -7   3  414.96   21.50
   0  -7   3  401.76   29.30
   0  -7   3  449.56   21.30
  -1   7  -3  751.32   42.50
  -1   7  -3  672.93   32.60
  -1   7  -3  681.33   32.70
   1  -7   3  687.33   33.20
   1  -7   3  705.33   32.40
   1  -7   3  735.23   32.70
   1  -7   3  724.43   32.80
   1  -7   3  667.93   32.50
   1  -7   3  668.43   32.70
   1  -7   3  644.24   32.50
  -2   7  -3 1643.54   79.79
  -2   7  -3 1967.30   89.59
  -2   7  -3 1669.13   79.79
   2  -7   3 1724.93   79.89
   2  -7   3 1705.73   79.99
   2  -7   3 1585.34   79.69
   2  -7   3 1662.13   79.49
  -3   7  -3  631.34   30.90
  -3   7  -3  754.72   40.50
   3  -7   3  683.83   30.90
   3  -7   3  627.04   31.20
   3  -7   3  694.93   30.60
   3  -7   3  655.33   31.00
   3  -7   3  605.04   30.80
   3  -7   3  597.84   30.90
   3  -7   3  662.43   30.60
   3  -7   3  632.74   31.20
  -4   7  -3  993.60   54.89
   4  -7   3  952.00   44.40
   4  -7   3  956.40   44.00
   4  -7   3  881.81   44.60
   4  -7   3  947.71   44.00
   4  -7   3  926.71   44.50
  -5   7  -3  656.63   40.90
   5  -7   3  665.93   30.20
   5  -7   3  609.44   30.20
   5  -7   3  633.64   29.80
   5  -7   3  611.14   30.40
   5  -7   3  634.34   29.70
  -6   7  -3  204.88   18.80
   6  -7   3  195.28    9.80
   6  -7   3  194.68    9.40
   6  -7   3  191.68   10.10
   6  -7   3  201.08    9.30
   6  -7   3  190.88    9.90
  -7   7  -3   44.80    8.40
   7  -7   3   49.10    2.30
   7  -7   3   41.80    2.30
   7  -7   3   41.80    2.70
   7   6  -3   21.00    1.70
   7   6  -3   16.30    2.40
  -7  -6   3   22.10    1.70
   6   6  -3   19.60    1.80
   6   6  -3   21.70    6.40
   6   6  -3   23.30    2.10
   6   6  -3   17.90    2.20
  -6  -6   3   22.30    1.70
   5   6  -3  445.36   27.90
  -5  -6   3  470.25   21.80
   4   6  -3   75.09    4.70
   4   6  -3   73.29    4.10
   4   6  -3   73.29    8.60
   4   6  -3   75.09    3.90
   4   6  -3   71.49    4.10
  -4  -6   3   75.09    4.00
   3   6  -3  500.65   23.40
   3   6  -3  492.05   23.30
   3   6  -3  472.15   28.00
   3   6  -3  416.26   42.60
   3   6  -3  484.55   23.40
   3   6  -3  497.75   23.20
  -3  -6   3  504.05   30.90
  -3  -6   3  503.55   23.30
  -3  -6   3  567.74   34.30
  -3  -6   3  486.95   23.30
   2   6  -3   90.29    4.60
   2   6  -3   86.19    7.90
   2   6  -3  102.09    4.80
   2   6  -3  101.29    4.90
   2   6  -3   92.59    5.00
   2   6  -3   95.89    4.90
  -2  -6   3   95.79    4.80
  -2  -6   3  104.79    9.80
  -2  -6   3   95.99    4.90
   1   6  -3   65.59    3.20
   1   6  -3   65.49    3.80
   1   6  -3   65.79    3.60
   1   6  -3   63.99    5.70
   1   6  -3   67.29    3.40
  -1  -6   3   65.99    3.60
  -1  -6   3   68.89    7.50
  -1  -6   3   59.39    3.40
  -1  -6   3   61.29    3.40
   0   6  -3 2594.04  130.09
   0  -6   3 2482.55  117.29
   0  -6   3 2451.15  117.19
   0  -6   3 2585.74  117.39
   0  -6   3 2473.65  117.89
  -1   6  -3  319.37   15.00
  -1   6  -3  312.47   21.70
  -1   6  -3  332.57   15.00
   1  -6   3  314.97   15.10
   1  -6   3  317.77   15.00
   1  -6   3  293.37   14.90
   1  -6   3  307.47   15.00
   1  -6   3  295.77   24.00
   1  -6   3  333.67   15.10
   1  -6   3  335.37   14.80
  -2   6  -3 1246.08   56.59
  -2   6  -3 1296.27   63.99
  -2   6  -3 1192.48   56.59
   2  -6   3 1252.87   56.39
   2  -6   3 1250.77   56.39
   2  -6   3 1203.58   56.69
   2  -6   3 1191.28   56.69
   2  -6   3 1159.58   56.59
   2  -6   3 1100.49   56.49
  -3   6  -3  764.22   37.30
  -3   6  -3  806.72   45.50
  -3   6  -3  822.82   37.40
   3  -6   3  798.42   37.30
   3  -6   3  776.72   37.50
   3  -6   3  819.52   37.00
   3  -6   3  781.72   37.30
   3  -6   3  726.63   37.20
   3  -6   3  821.02   37.60
   3  -6   3  793.22   37.40
   3  -6   3  821.42   37.10
  -4   6  -3   30.10    2.50
  -4   6  -3   27.10    4.70
   4  -6   3   35.40    2.10
   4  -6   3   30.40    1.70
   4  -6   3   31.60    3.30
   4  -6   3   33.70    2.50
   4  -6   3   30.00    2.20
   4  -6   3   29.10    3.10
   4  -6   3   30.50    1.70
   4  -6   3   28.10    2.40
  -5   6  -3  119.79   14.30
   5  -6   3  143.69    7.80
   5  -6   3  150.58    7.50
   5  -6   3  150.38    9.20
   5  -6   3  131.89    7.00
   5  -6   3  145.69    7.20
   5  -6   3  140.49    6.80
   5  -6   3  146.19    7.30
   5  -6   3  146.69    6.80
  -6   6  -3  132.99   15.60
   6  -6   3  151.28    7.70
   6  -6   3  163.68    8.50
   6  -6   3  155.08    9.90
   6  -6   3  154.88    7.30
   6  -6   3  151.38    7.30
  -7   6  -3   12.30    6.30
   7  -6   3   16.20    1.70
   7  -6   3   12.80    1.00
   7  -6   3   14.30    1.00
   7  -6   3   12.70    3.80
   7  -6   3   15.60    2.60
   7   5  -3    4.90    1.40
   7   5  -3    4.00    0.90
   7   5  -3    4.90    1.20
  -7  -5   3    5.80    1.00
   6   5  -3   29.20    2.40
   6   5  -3   29.00    6.60
   6   5  -3   28.90    2.60
   6   5  -3   25.90    2.20
   6   5  -3   26.10    2.10
  -6  -5   3   30.20    2.10
   5   5  -3   49.80    3.00
   5   5  -3   44.00    3.20
   5   5  -3   47.10    3.00
   5   5  -3   47.50    2.80
   5   5  -3   45.10    7.00
   5   5  -3   49.00    2.70
  -5  -5   3   45.60    2.90
  -5  -5   3   44.80    2.70
   4   5  -3  295.97   14.10
   4   5  -3  270.77   14.20
   4   5  -3  300.07   14.00
   4   5  -3  293.77   13.90
   4   5  -3  300.27   19.00
   4   5  -3  305.67   14.00
  -4  -5   3  268.27   13.90
   3   5  -3 1186.68   53.49
   3   5  -3 1186.08   53.29
   3   5  -3 1147.09   53.39
   3   5  -3 1141.79   53.19
   3   5  -3 1109.19   57.39
   3   5  -3 1114.29   53.19
   3   5  -3 1010.40   72.79
   3   5  -3 1184.08   53.59
   3   5  -3 1078.39   53.29
  -3  -5   3 1240.08   64.59
  -3  -5   3 1125.49   53.29
   2   5  -3  324.57   15.00
   2   5  -3  324.27   15.00
   2   5  -3  297.97   18.00
   2   5  -3  272.87   28.20
   2   5  -3  322.57   15.00
   2   5  -3  297.67   14.90
   2   5  -3  344.47   15.00
  -2  -5   3  286.77   14.90
  -2  -5   3  363.86   22.20
   1   5  -3  198.28    9.60
   1   5  -3  202.48    9.60
   1   5  -3  197.38    9.40
   1   5  -3  211.28    9.70
   1   5  -3  165.28   19.80
  -1  -5   3  187.48    9.50
  -1  -5   3  222.08   14.30
  -1  -5   3  183.78    9.60
  -1  -5   3  226.78   14.40
   0   5  -3   32.70    1.80
   0   5  -3   32.10    1.70
   0  -5   3   29.00    1.80
   0  -5   3   30.60    2.20
   0  -5   3   30.70    1.60
   0  -5   3   27.20    1.80
   0  -5   3   32.60    5.00
   0  -5   3   30.40    1.90
   0  -5   3   33.50    5.30
   1  -5   3   10.60    4.30
   1  -5   3   12.00    1.10
   2  -5   3 3521.25  168.08
   2  -5   3 3752.92  168.28
   2  -5   3 3682.03  168.28
   2  -5   3 3490.15  168.08
  -3   5  -3   82.39    4.10
  -3   5  -3   86.69    4.30
   3  -5   3   88.99    4.70
   3  -5   3   83.79    4.30
   3  -5   3   79.49    4.20
   3  -5   3   83.59    4.20
   3  -5   3   94.79    5.60
   3  -5   3   77.59    3.90
   3  -5   3   81.79    4.40
   3  -5   3   72.99    4.20
   3  -5   3   72.29    4.10
   3  -5   3   77.89    4.00
   3  -5   3   80.79    4.10
   3  -5   3   81.29    4.40
   3  -5   3   79.99    4.40
  -4   5  -3  104.39    5.60
  -4   5  -3   98.89    6.80
   4  -5   3  108.09    5.20
   4  -5   3  109.19    5.70
   4  -5   3  106.19    5.20
   4  -5   3  110.99    7.10
   4  -5   3  105.49    5.40
   4  -5   3  111.29    5.50
   4  -5   3   94.29    5.80
   4  -5   3  107.29    5.50
   4  -5   3  111.49    6.00
   4  -5   3  103.59    5.70
   4  -5   3  116.59    5.40
   5  -5   3   34.10    2.90
   5  -5   3   35.10    2.50
   5  -5   3   35.90    2.70
   5  -5   3   36.50    2.00
   5  -5   3   34.70    2.20
   5  -5   3   35.80    1.90
   5  -5   3   35.40    3.90
   5  -5   3   35.60    2.30
   6  -5   3  122.49    6.30
   6  -5   3  137.99    6.70
   6  -5   3  132.19    7.40
   6  -5   3  119.39    8.70
   7  -5   3    5.20    2.50
   7  -5   3    5.90    0.80
   7  -5   3    6.20    0.70
   7  -5   3    6.50    1.00
   7  -5   3    6.30    2.20
   7  -5   3    5.50    1.10
  -8   5  -3  122.99   12.90
   8  -5   3  140.09    6.40
   8  -5   3  137.79    6.40
   7   4  -3   40.00    3.00
   7   4  -3   45.60    2.70
   7   4  -3   46.60    2.70
   7   4  -3   45.20    3.00
  -7  -4   3   45.00    2.80
   6   4  -3  146.49    7.80
   6   4  -3  153.78   13.00
   6   4  -3  150.98    7.70
   6   4  -3  152.78    7.70
   6   4  -3  159.88    7.70
  -6  -4   3  152.88    7.70
   5   4  -3  910.21   40.70
   5   4  -3  818.92   45.80
   5   4  -3  911.21   40.70
   5   4  -3  857.31   40.60
   5   4  -3  882.21   40.70
   5   4  -3  826.82   40.80
  -5  -4   3  871.31   40.70
  -5  -4   3  838.62   40.60
   4   4  -3  115.19    5.80
   4   4  -3  114.09    9.40
   4   4  -3  112.59    5.90
   4   4  -3  111.29    5.60
   4   4  -3  119.29    5.70
   4   4  -3  111.69    5.70
   4   4  -3  109.09    6.00
   4   4  -3  118.99    5.70
  -4  -4   3  113.49    6.20
  -4  -4   3   96.99   14.00
  -4  -4   3  115.59    5.70
  -4  -4   3  112.69    5.70
   3   4  -3  449.46   22.60
   3   4  -3  446.76   25.60
   3   4  -3  481.15   22.40
   3   4  -3  492.45   22.50
   3   4  -3  504.05   22.40
   3   4  -3  506.05   22.40
   3   4  -3  431.36   22.50
  -3  -4   3  535.55   22.90
  -3  -4   3  445.96   31.30
  -3  -4   3  466.35   22.40
   2   4  -3    9.80    0.80
   2   4  -3    8.40    7.70
   2   4  -3    9.90    2.90
   2   4  -3   11.20    0.90
   2   4  -3   10.20    1.00
   2   4  -3   10.40    1.00
   2   4  -3    9.80    1.10
  -2  -4   3   11.60    1.20
  -2  -4   3   12.20    1.00
  -2  -4   3    9.00    0.90
  -2  -4   3   10.60    3.50
   1   4  -3  387.86   17.30
   1   4  -3  357.96   17.10
   1   4  -3  354.46   17.20
  -1  -4   3  339.57   17.20
  -1  -4   3  358.96   17.80
  -1  -4   3  343.67   17.20
  -1  -4   3  362.26   21.40
  -1  -4   3  406.76   21.50
   0   4  -3  131.79    6.20
   0   4  -3  117.49    5.90
   0  -4   3  107.99    5.90
   0  -4   3  129.39   10.30
   0  -4   3  115.39    6.20
  -1   4  -3  105.79    9.10
  -1   4  -3   98.49    4.80
  -1   4  -3  107.79    7.50
  -1   4  -3   94.79    4.80
   1  -4   3   90.29    4.90
   1  -4   3   97.89    4.80
   1  -4   3   94.49    4.80
   1  -4   3   96.29   11.00
  -2   4  -3  519.95   23.80
  -2   4  -3  542.75   23.90
  -2   4  -3  437.96   28.50
  -2   4  -3  499.35   23.80
   2  -4   3  531.15   23.80
   2  -4   3  487.15   23.70
   2  -4   3  549.35   24.90
   2  -4   3  492.15   23.90
   2  -4   3  492.95   23.90
   2  -4   3  493.15   23.70
   2  -4   3  491.15   24.00
   2  -4   3  535.15   24.00
   2  -4   3  472.45   23.90
   2  -4   3  566.34   24.30
  -3   4  -3   79.29    3.90
  -3   4  -3   76.89    3.70
  -3   4  -3   80.09    3.80
   3  -4   3   74.99    5.10
   3  -4   3   70.29    3.90
   3  -4   3   74.69    3.90
   3  -4   3   80.29    4.00
   3  -4   3   71.99    4.30
   3  -4   3   75.09    3.90
   3  -4   3   77.09    4.10
   3  -4   3   73.79    3.90
   3  -4   3   74.49    3.70
   3  -4   3   71.89    4.10
   3  -4   3   77.99    3.80
   3  -4   3   74.49    3.70
  -4   4  -3   12.50    2.40
  -4   4  -3   11.20    1.30
   4  -4   3   11.50    1.50
   4  -4   3   11.10    0.80
   4  -4   3   11.00    1.50
   4  -4   3   12.00    1.30
   4  -4   3   10.40    2.20
   4  -4   3   11.50    1.10
   4  -4   3   11.30    0.90
   4  -4   3   12.20    1.10
   4  -4   3   13.70    1.20
   4  -4   3   11.20    2.20
   4  -4   3   12.10    1.50
  -5   4  -3 1384.66   65.39
   5  -4   3 1397.96   65.89
   5  -4   3 1420.36   64.89
   5  -4   3 1391.86   65.09
   5  -4   3 1437.66   64.79
   5  -4   3 1439.06   65.09
   5  -4   3 1306.57   64.79
   5  -4   3 1356.56   67.39
   5  -4   3 1309.87   65.29
   5  -4   3 1449.06   65.09
   6  -4   3  379.76   19.40
   6  -4   3  373.86   21.00
   6  -4   3  396.76   18.20
   6  -4   3  381.96   18.50
   6  -4   3  385.46   18.50
   6  -4   3  393.96   18.30
   7  -4   3  168.38    9.60
   7  -4   3  161.98    8.50
   7  -4   3  171.58    8.60
   7  -4   3  183.48    8.30
   7  -4   3  178.18    8.40
   7  -4   3  172.18   11.20
  -8   4  -3   72.09   10.30
   8  -4   3   92.89    4.20
   8  -4   3   91.19    4.20
   7   3  -3    2.50    0.90
   7   3  -3    2.40    0.70
   7   3  -3    2.00    1.00
   7   3  -3    1.30    1.10
  -7  -3   3    3.00    0.90
   6   3  -3  100.29    5.50
   6   3  -3   94.69    5.60
   6   3  -3   97.39    5.10
   5   3  -3  591.54   33.40
   5   3  -3  615.84   28.90
   5   3  -3  623.24   28.80
   5   3  -3  611.74   28.80
   5   3  -3  625.34   29.00
   5   3  -3  623.84   28.80
  -5  -3   3  576.74   28.80
   4   3  -3   18.70    1.40
   4   3  -3   17.80    1.90
   4   3  -3   16.20    2.00
   4   3  -3   18.90    1.50
   4   3  -3   16.60    2.00
   4   3  -3   18.80    1.30
   4   3  -3   20.10    1.30
  -4  -3   3   15.30    1.40
  -4  -3   3   18.60    1.30
  -4  -3   3   17.50    1.90
   3   3  -3  935.41   45.20
   3   3  -3  974.30   45.10
   3   3  -3 1029.30   45.10
   3   3  -3  902.81   45.30
   3   3  -3  900.01   45.10
   3   3  -3 1024.20   45.50
   3   3  -3  889.41   47.80
   3   3  -3  999.60   45.10
   3   3  -3  988.90   45.20
   3   3  -3 1030.90   45.00
  -3  -3   3  921.71   45.10
  -3  -3   3  909.81   45.90
  -3  -3   3 1038.60   45.10
   2   3  -3 1051.09   47.40
   2   3  -3 1060.09   47.60
   2   3  -3 1101.49   47.40
   2   3  -3  958.50   49.40
  -2  -3   3 1023.30   47.40
  -2  -3   3  858.71   53.29
  -2  -3   3 1048.70   47.40
   1   3  -3  233.78   10.50
   1   3  -3  220.38   10.50
   1   3  -3  226.18   10.50
   1   3  -3  216.08   10.90
  -1  -3   3  215.18   13.80
  -1  -3   3  218.18   11.00
  -1  -3   3  220.58   10.50
   0   3  -3    4.40    0.60
   0   3  -3    5.00    0.60
   0   3  -3    4.90    0.40
   0   3  -3    3.70    1.50
   0  -3   3    5.50    1.40
   0  -3   3    4.20    0.60
   0  -3   3    4.50    1.80
   0  -3   3    4.90    0.60
   1  -3   3 6548.64  323.97
  -3   3  -3 2635.14  118.39
   3  -3   3 2472.05  118.19
   3  -3   3 2548.55  118.39
   3  -3   3 2602.64  118.39
   3  -3   3 2409.86  118.39
   3  -3   3 2553.84  118.39
   3  -3   3 2406.16  118.29
   3  -3   3 2639.24  118.49
   3  -3   3 2604.44  118.49
  -4   3  -3 1579.94   75.59
  -4   3  -3 1659.73   74.69
   4  -3   3 1619.54   74.79
   4  -3   3 1660.53   74.49
   4  -3   3 1682.43   74.89
   4  -3   3 1416.16   76.29
   4  -3   3 1569.64   74.59
   4  -3   3 1701.43   74.59
   4  -3   3 1553.14   74.49
   4  -3   3 1743.63   74.69
   4  -3   3 1596.04   74.49
   4  -3   3 1391.96   75.19
  -5   3  -3   35.70    2.70
   5  -3   3   40.10    2.10
   5  -3   3   39.00    2.30
   5  -3   3   37.80    3.00
   5  -3   3   39.90    2.20
   5  -3   3   35.70    2.20
   5  -3   3   40.90    2.40
   5  -3   3   34.00    4.00
   5  -3   3   33.10    2.90
  -6   3  -3  500.85   38.80
   6  -3   3  618.94   28.30
   6  -3   3  637.74   27.90
   6  -3   3  581.04   29.20
   6  -3   3  583.34   27.90
   6  -3   3  625.94   28.00
   6  -3   3  577.24   30.90
   6  -3   3  630.84   28.10
   7  -3   3  114.79    5.50
   7  -3   3  113.89    5.80
   7  -3   3  108.89    6.90
   7  -3   3  115.49    5.80
   7  -3   3  114.99    5.60
   7  -3   3  103.99    8.50
   8  -3   3   83.69    5.00
   8  -3   3  110.99    5.40
   8   2  -3   54.49    2.80
  -8  -2   3   46.80   10.70
   7   2  -3  112.59    5.80
   7   2  -3  112.29    5.80
   7   2  -3  111.59    5.80
   7   2  -3  113.49    6.00
  -7  -2   3  117.19    5.80
   6   2  -3   57.29    3.30
   6   2  -3   55.59    3.40
   6   2  -3   56.29    3.20
   6   2  -3   61.19    3.20
  -6  -2   3   53.09    3.10
   5   2  -3  128.39    6.20
   5   2  -3  130.79    6.30
   5   2  -3  117.59    9.90
   5   2  -3  124.29    6.20
   5   2  -3  130.19    6.30
   5   2  -3  133.49    6.50
   5   2  -3  117.39    6.40
  -5  -2   3  119.19    6.20
   4   2  -3  161.38    8.00
   4   2  -3  169.18    8.10
   4   2  -3  168.68    8.00
   4   2  -3  177.48    8.10
   4   2  -3  166.88    8.00
   4   2  -3  144.89   10.80
   4   2  -3  168.28    8.20
   4   2  -3  163.88    8.60
   4   2  -3  179.18    8.30
  -4  -2   3  171.08    8.00
  -4  -2   3  168.48    8.70
  -4  -2   3  151.18    8.00
   3   2  -3 1098.79   49.20
   3   2  -3 1102.19   49.60
   3   2  -3 1144.49   49.10
   3   2  -3  961.90   51.59
   3   2  -3 1014.90   49.40
   3   2  -3 1052.99   49.20
   3   2  -3 1067.59   49.30
   3   2  -3 1034.30   49.20
   3   2  -3 1035.40   49.30
  -3  -2   3 1019.70   49.20
  -3  -2   3 1014.60   49.20
  -3  -2   3 1094.19   49.70
   2   2  -3  396.76   17.80
   2   2  -3  358.96   18.30
   2   2  -3  359.36   18.00
   2   2  -3  375.66   17.70
  -2  -2   3  396.46   18.10
  -2  -2   3  375.96   17.80
  -2  -2   3  369.56   18.40
  -2  -2   3  395.86   17.80
   1   2  -3  322.87   15.10
   1   2  -3  311.87   14.80
   1   2  -3  310.07   15.10
   1   2  -3  296.07   14.80
   1   2  -3  301.07   14.80
  -1  -2   3  316.37   15.20
  -1  -2   3  302.17   14.80
  -1  -2   3  336.67   14.90
  -1   2  -3  778.42   35.40
  -1   2  -3  796.72   35.60
  -1   2  -3  716.63   35.30
  -1   2  -3  766.22   35.40
   1  -2   3  778.82   35.40
   1  -2   3  751.22   35.40
   1  -2   3  711.13   42.20
  -2   2  -3  747.63   35.30
  -2   2  -3  772.72   35.50
  -2   2  -3  825.72   35.30
  -2   2  -3  762.52   43.00
  -2   2  -3  774.72   35.20
  -2   2  -3  793.82   35.60
  -2   2  -3  807.02   35.30
   2  -2   3  647.44   36.00
   2  -2   3  648.64   35.50
   2  -2   3  780.42   35.30
   2  -2   3  818.52   35.40
   2  -2   3  673.43   44.20
  -3   2  -3   20.40    1.10
  -3   2  -3   18.70    1.80
  -3   2  -3   20.70    1.50
  -3   2  -3   22.30    1.20
  -3   2  -3   18.70    1.20
  -3   2  -3   18.00    1.20
   3  -2   3   17.30    1.40
   3  -2   3   18.40    1.40
   3  -2   3   19.30    1.40
   3  -2   3   21.00    1.30
   3  -2   3   20.50    1.70
   3  -2   3   19.80    1.40
   3  -2   3   17.30    1.20
   3  -2   3   18.40    1.20
   3  -2   3   19.20    1.30
  -4   2  -3  648.34   31.60
  -4   2  -3  660.53   32.40
  -4   2  -3  687.73   31.50
   4  -2   3  630.54   31.50
   4  -2   3  663.03   31.80
   4  -2   3  658.93   31.60
   4  -2   3  708.43   31.40
   4  -2   3  674.63   31.50
   4  -2   3  688.13   31.40
   4  -2   3  688.23   31.60
   4  -2   3  664.83   31.40
  -5   2  -3 2449.85  131.09
   5  -2   3 2787.52  130.29
   5  -2   3 2786.02  129.99
   5  -2   3 2934.11  130.09
   5  -2   3 2943.21  129.99
   5  -2   3 2926.21  129.99
   5  -2   3 2703.73  130.49
   6  -2   3  290.97   13.20
   6  -2   3  288.37   13.30
   6  -2   3  253.57   14.40
   6  -2   3  244.88   15.90
   6  -2   3  290.27   13.30
   6  -2   3  286.67   13.60
   6  -2   3  286.77   13.30
  -7   2  -3  156.38   18.80
   7  -2   3  188.08    9.00
   7  -2   3  179.88   12.10
   7  -2   3  195.68    9.00
   7  -2   3  198.08    9.30
   7  -2   3  179.38   10.30
   7  -2   3  202.48    9.00
   8  -2   3   20.80    1.50
   8  -2   3   17.60    1.60
   8   1  -3    3.40    0.80
   7   1  -3   24.50    1.80
   7   1  -3   23.00    1.70
   7   1  -3   21.90    1.80
   7   1  -3   26.00    2.00
  -7  -1   3   22.60    1.70
   6   1  -3   26.00    1.90
   6   1  -3   26.30    1.80
   6   1  -3   28.10    2.00
   6   1  -3   25.80    2.20
   6   1  -3   25.90    2.00
  -6  -1   3   27.30    1.80
   5   1  -3  341.27   15.40
   5   1  -3  313.17   15.40
   5   1  -3  323.37   15.60
   5   1  -3  341.67   15.60
   5   1  -3  317.17   15.50
   5   1  -3  315.37   15.40
  -5  -1   3  317.67   15.40
   4   1  -3  173.38    8.30
   4   1  -3  174.48    8.40
   4   1  -3  185.48    8.50
   4   1  -3  161.98   11.20
   4   1  -3  177.78    8.50
   4   1  -3  168.38    8.80
   4   1  -3  170.98    8.20
   4   1  -3  176.38    8.30
  -4  -1   3  158.98    8.90
  -4  -1   3  165.58    8.30
   3   1  -3  317.67   15.60
   3   1  -3  330.07   15.70
   3   1  -3  330.07   15.60
   3   1  -3  340.17   15.50
   3   1  -3  328.87   15.70
   3   1  -3  335.57   16.00
   3   1  -3  298.67   17.80
   3   1  -3  348.07   15.60
  -3  -1   3  329.37   16.10
  -3  -1   3  318.77   15.60
  -3  -1   3  350.06   15.70
   2   1  -3  943.01   46.10
   2   1  -3 1013.60   45.60
   2   1  -3  957.00   45.90
  -2  -1   3  962.60   46.10
  -2  -1   3  953.90   45.90
  -2  -1   3 1032.80   45.60
   1   1  -3 2247.58  125.59
  -1  -1   3 2198.38  126.19
   0   1  -3  154.48    7.80
   0   1  -3  157.88    7.60
   0   1  -3  180.28    7.60
   0  -1   3  160.48    7.70
   0  -1   3  144.39    7.70
   0  -1   3  155.48   10.30
   0  -1   3  145.59    7.50
  -1   1  -3  168.88    8.10
  -1   1  -3  186.88    8.00
  -1   1  -3  141.59    9.70
  -1   1  -3  168.08    7.90
  -1   1  -3  183.38   12.00
   1  -1   3  167.08    8.40
   1  -1   3  173.38    7.90
   1  -1   3  162.38   12.80
   1  -1   3  144.79    8.00
  -2   1  -3  136.79    6.40
  -2   1  -3  129.39    6.50
  -2   1  -3  136.09    6.70
  -2   1  -3  140.19    6.80
  -2   1  -3  128.29    6.40
  -2   1  -3  118.39   11.60
  -2   1  -3  137.09    6.70
  -2   1  -3  146.89    6.50
  -2   1  -3  133.09    6.60
   2  -1   3  131.99    6.50
   2  -1   3  142.79    6.60
   2  -1   3  139.09    6.50
  -3   1  -3  471.15   21.10
  -3   1  -3  476.75   21.70
  -3   1  -3  437.16   21.40
  -3   1  -3  402.06   21.00
  -3   1  -3  490.75   21.00
   3  -1   3  429.46   21.10
   3  -1   3  408.96   21.20
   3  -1   3  454.55   21.10
   3  -1   3  437.26   21.00
   3  -1   3  476.15   21.10
   3  -1   3  477.25   21.30
   3  -1   3  423.06   21.10
  -4   1  -3  466.25   22.90
  -4   1  -3  445.96   23.70
   4  -1   3  503.25   22.90
   4  -1   3  491.95   22.90
   4  -1   3  505.95   23.30
   4  -1   3  508.75   23.00
  -5   1  -3    3.60    2.10
  -5   1  -3    3.50    5.80
   5  -1   3    5.10    0.80
   5  -1   3    3.30    0.70
   5  -1   3    4.40    0.70
   5  -1   3    3.30    0.50
   5  -1   3    6.10    1.40
   5  -1   3    3.90    0.80
   5  -1   3    3.90    0.90
   6  -1   3  437.46   20.80
   6  -1   3  448.96   20.90
   6  -1   3  434.16   20.90
   7  -1   3    3.60    1.00
   7  -1   3    2.70    0.70
   7  -1   3    3.90    0.90
   7  -1   3    4.20    2.00
   7  -1   3    4.20    3.10
   7  -1   3    2.60    0.60
   8  -1   3    2.90    1.40
   8  -1   3    2.90    1.00
   8  -1   3    2.00    0.90
  -8   0   3    0.70    3.90
   7   0  -3  301.47   13.50
   7   0  -3  295.97   13.60
   7   0  -3  263.87   13.30
   7   0  -3  282.07   13.40
  -7   0   3  255.67   26.40
   6   0  -3  362.36   17.40
   6   0  -3  381.96   17.60
   6   0  -3  374.36   17.60
   6   0  -3  357.56   17.30
   6   0  -3  379.16   17.50
  -6   0   3  340.37   17.30
   5   0  -3  645.44   30.90
   5   0  -3  672.53   30.80
   5   0  -3  667.93   31.00
   5   0  -3  669.83   30.90
   5   0  -3  685.13   31.00
   5   0  -3  676.73   30.80
  -5   0   3  651.63   30.80
  -5   0   3  572.54   31.70
   4   0  -3  105.29    5.30
   4   0  -3  108.29    5.90
   4   0  -3  103.19    5.20
   4   0  -3  108.19    5.10
   4   0  -3  112.39    5.50
   4   0  -3  109.79    5.40
   4   0  -3  107.79    5.30
   4   0  -3  107.49    5.30
  -4   0   3  102.69    5.30
  -4   0   3  101.69    5.20
  -4   0   3  103.89    5.20
  -4   0   3   99.19    6.00
   3   0  -3 1026.30   47.10
   3   0  -3 1039.30   47.60
   3   0  -3  998.80   47.10
   3   0  -3 1074.49   47.80
   3   0  -3  940.01   49.30
   3   0  -3  971.10   47.10
   3   0  -3  974.90   47.20
   3   0  -3 1053.89   47.30
  -3   0   3 1027.70   47.10
  -3   0   3  996.60   47.60
  -3   0   3 1038.20   47.10
  -3   0   3  928.81   47.10
  -3   0   3 1033.60   47.10
   2   0  -3  920.31   41.50
   2   0  -3  863.61   41.10
   2   0  -3  911.21   41.00
   2   0  -3  887.71   41.50
  -2   0   3  879.01   41.00
  -2   0   3  879.31   41.00
  -2   0   3  836.92   41.40
  -2   0   3  849.12   41.30
   1   0  -3   14.20    0.90
   1   0  -3   12.00    1.10
   0   0  -3 1812.62  103.29
   0   0   3 2030.50  104.89
  -1   0  -3  254.57   14.30
  -1   0  -3  237.38   11.30
  -1   0  -3  244.48   11.40
  -1   0  -3  218.78   15.60
  -1   0  -3  234.58   11.40
  -1   0  -3  221.28   11.20
  -1   0  -3  251.67   11.40
  -1   0  -3  239.18   11.20
   1   0   3  241.28   11.40
   1   0   3  216.68   15.20
  -2   0  -3 1103.89   49.60
  -2   0  -3  989.70   49.40
  -2   0  -3 1058.79   49.70
  -2   0  -3 1095.19   49.70
  -2   0  -3 1096.39   49.50
  -2   0  -3  900.81   54.49
  -2   0  -3 1015.00   56.29
  -2   0  -3 1090.49   49.30
   2   0   3 1177.38   49.50
  -3   0  -3   13.40    1.40
  -3   0  -3   10.80    4.00
  -3   0  -3   13.50    0.90
  -3   0  -3   12.90    0.80
  -3   0  -3   14.00    1.40
   3   0   3   15.20    1.10
   3   0   3   12.80    1.20
   3   0   3   14.00    1.00
   3   0   3   15.20    1.10
   3   0   3   13.50    1.20
   3   0   3   12.80    1.00
   3   0   3   14.10    0.90
   3   0   3   11.90    1.00
  -4   0  -3   27.80    2.50
  -4   0  -3   27.30    1.60
   4   0   3   31.30    2.10
   4   0   3   29.80    1.80
   4   0   3   29.60    1.70
   4   0   3   29.80    1.80
   4   0   3   29.70    2.00
   4   0   3   30.80    1.80
   4   0   3   27.80    1.70
   4   0   3   25.50    1.70
   4   0   3   25.60    1.80
  -5   0  -3   34.90    4.00
   5   0   3   42.00    2.50
   5   0   3   45.60    2.50
   5   0   3   44.30    2.40
   5   0   3   45.50    2.80
   5   0   3   45.00    2.60
   6   0   3  462.55   23.00
   6   0   3  483.15   23.30
   6   0   3  509.85   23.10
   6   0   3  486.25   23.00
   6   0   3  482.95   22.90
   7   0   3  177.58   11.30
   7   0   3  224.28   10.20
   7   0   3  209.98   10.10
   7   0   3  204.98   10.00
   7   0   3  223.88   10.50
   8   0   3   85.79    4.40
   8   0   3   75.29    4.00
   8   0   3   75.89    3.90
   8  -1  -3    3.00    0.80
  -8   1   3    3.30    4.40
   7  -1  -3  358.26   17.20
   7  -1  -3  383.26   17.30
   7  -1  -3  362.36   17.20
   7  -1  -3  362.36   17.40
   7  -1  -3  380.66   17.40
  -7   1   3  332.97   30.40
   6  -1  -3   76.19    4.00
   6  -1  -3   63.69    3.90
   6  -1  -3   73.09    3.80
   6  -1  -3   72.39    3.60
   6  -1  -3   73.69    3.70
   6  -1  -3   69.49    3.80
  -6   1   3   61.09    3.60
   5  -1  -3   12.50    1.40
   5  -1  -3   10.40    1.10
   5  -1  -3   11.30    1.10
   5  -1  -3   11.20    1.10
   5  -1  -3   12.30    2.50
   5  -1  -3   12.00    1.10
  -5   1   3   11.50    1.50
  -5   1   3   10.90    2.60
  -5   1   3    9.70    1.00
   4  -1  -3    6.00    0.80
   4  -1  -3    5.60    1.00
   4  -1  -3    7.90    0.90
   4  -1  -3    7.60    1.30
   4  -1  -3    5.90    0.80
   4  -1  -3    5.90    0.70
   4  -1  -3    4.90    1.10
  -4   1   3    7.40    0.80
  -4   1   3    4.30    1.20
  -4   1   3    4.80    0.90
   3  -1  -3  251.07   11.80
   3  -1  -3  235.88   11.80
   3  -1  -3  271.37   11.60
   3  -1  -3  261.67   11.80
   3  -1  -3  257.97   11.90
   3  -1  -3  241.58   12.20
   3  -1  -3  263.77   12.40
  -3   1   3  211.38   11.70
  -3   1   3  236.78   11.80
  -3   1   3  244.98   12.30
  -3   1   3  249.78   12.30
  -3   1   3  240.68   11.70
   2  -1  -3  773.22   34.60
   2  -1  -3  764.92   34.10
   2  -1  -3  730.13   34.20
   2  -1  -3  793.92   34.20
  -2   1   3  680.03   34.10
  -2   1   3  690.23   34.50
  -2   1   3  664.93   34.50
  -2   1   3  751.32   34.20
   1  -1  -3 1790.92  109.49
   0  -1  -3    6.10    0.60
   0  -1  -3    5.30    2.00
   0  -1  -3    4.90    0.70
   0  -1  -3    5.30    0.50
   0   1   3    5.00    0.50
   0   1   3    5.70    0.60
   0   1   3    6.00    1.80
  -1  -1  -3 3609.74  181.08
  -2  -1  -3 2165.78  101.59
  -2  -1  -3 2203.68  101.89
  -2  -1  -3 1949.20  101.39
   2   1   3 2395.96  101.79
  -3  -1  -3  535.55   25.20
  -3  -1  -3  531.95   24.70
  -3  -1  -3  533.15   25.00
  -3  -1  -3  505.95   33.20
   3   1   3  468.65   26.90
   3   1   3  501.05   24.80
   3   1   3  568.84   24.90
   3   1   3  502.95   24.80
   3   1   3  561.94   24.90
   3   1   3  520.65   24.80
   3   1   3  554.94   24.80
   3   1   3  546.65   25.00
  -4  -1  -3 1327.97   65.69
  -4  -1  -3 1252.77   77.09
   4   1   3 1402.36   65.09
   4   1   3 1488.35   65.49
   4   1   3 1382.36   65.09
   4   1   3 1317.77   64.99
   4   1   3 1401.66   65.19
   4   1   3 1414.36   65.19
   4   1   3 1417.26   65.39
   4   1   3 1432.36   65.19
   4   1   3 1510.95   65.29
  -5  -1  -3 1678.53   76.89
   5   1   3 1594.04   74.69
   5   1   3 1596.04   74.29
   5   1   3 1590.84   74.39
   5   1   3 1568.44   74.39
   5   1   3 1521.05   74.29
  -6  -1  -3 1135.99   54.49
   6   1   3 1267.07   55.19
   6   1   3 1121.29   55.19
   6   1   3 1131.29   54.59
   7   1   3    0.60    1.00
   7   1   3    0.90    0.80
   7   1   3   -0.20    3.60
   7   1   3    2.40    2.40
   7   1   3    0.80    0.60
   7   1   3   -0.70    0.60
   8  -2  -3   97.29    4.80
   7  -2  -3  556.44   25.20
   7  -2  -3  549.54   25.20
   7  -2  -3  513.35   24.90
   7  -2  -3  520.55   24.90
  -7   2   3  511.15   38.70
   6  -2  -3    1.60    0.60
   6  -2  -3    1.10    0.80
   6  -2  -3    1.60    0.60
   6  -2  -3    1.90    0.60
   6  -2  -3    1.80    0.60
   6  -2  -3    3.00    0.90
  -6   2   3    1.70    3.60
   5  -2  -3 1300.47   56.79
   5  -2  -3 1223.98   56.59
   5  -2  -3 1244.98   56.49
   5  -2  -3 1250.47   56.39
   5  -2  -3 1251.47   56.69
  -5   2   3 1131.59   70.39
  -5   2   3 1180.68   56.39
  -5   2   3 1091.19   56.69
   4  -2  -3   10.90    1.00
   4  -2  -3   11.90    1.10
   4  -2  -3   13.30    1.60
   4  -2  -3   15.10    1.00
   4  -2  -3   13.10    1.30
   4  -2  -3   11.80    1.90
   4  -2  -3   13.10    1.40
   4  -2  -3   11.90    1.10
  -4   2   3   10.80    5.40
  -4   2   3   10.00    1.80
  -4   2   3   11.90    1.20
  -4   2   3   13.50    1.00
   3  -2  -3   11.90    0.90
   3  -2  -3   11.60    0.90
   3  -2  -3    7.70    1.10
   3  -2  -3    9.90    0.80
   3  -2  -3   11.30    0.90
   3  -2  -3    9.30    0.90
   3  -2  -3    9.20    1.00
   3  -2  -3    9.30    1.20
  -3   2   3    8.50    0.90
  -3   2   3    8.40    1.30
  -3   2   3    9.40    4.30
  -3   2   3   10.70    0.80
  -3   2   3    7.30    1.30
   2  -2  -3   56.59    2.80
   2  -2  -3   55.09    2.80
   2  -2  -3   50.19    2.90
   2  -2  -3   58.69    3.30
  -2   2   3   49.60    3.00
  -2   2   3   57.99    2.90
  -2   2   3   55.49    3.20
   1  -2  -3    0.70    0.20
   1  -2  -3    0.70    0.30
   1  -2  -3    1.40    1.90
   1  -2  -3    0.70    0.30
   1  -2  -3    0.90    0.40
  -1   2   3    0.60    0.30
  -1   2   3    1.40    0.40
  -1   2   3    0.80    1.40
  -1   2   3    0.50    0.40
   0  -2  -3 1439.16   85.29
  -1  -2  -3   15.60    1.10
  -1  -2  -3   17.30    1.50
  -1  -2  -3   17.10    1.50
  -1  -2  -3   18.70    1.20
  -1  -2  -3   20.60    3.90
   1   2   3   18.00    5.10
   1   2   3   17.40    1.40
   1   2   3   14.60    1.20
   1   2   3   15.60    1.30
  -2  -2  -3  136.49   10.90
  -2  -2  -3  148.79   12.20
  -2  -2  -3  134.59    6.80
  -2  -2  -3  147.89    6.90
   2   2   3  129.69    6.80
   2   2   3  137.09    7.10
   2   2   3  143.39    6.80
   2   2   3  143.39    6.80
   2   2   3  143.29    6.90
   2   2   3  144.99    7.00
   2   2   3  138.39    6.80
  -3  -2  -3    5.70    4.20
  -3  -2  -3    5.80    6.20
  -3  -2  -3    4.60    0.80
  -3  -2  -3    5.10    1.00
   3   2   3    5.10    0.70
   3   2   3    7.30    0.90
   3   2   3    5.50    1.00
   3   2   3    5.70    2.50
   3   2   3    6.40    0.80
   3   2   3    5.80    1.00
   3   2   3    5.30    1.00
   3   2   3    5.20    0.70
   3   2   3    5.20    5.50
   3   2   3    7.20    0.90
   3   2   3    7.80    1.00
  -4  -2  -3  226.78   21.10
  -4  -2  -3  230.58   11.50
   4   2   3  227.08   11.00
   4   2   3  224.38   10.90
   4   2   3  229.78   10.90
   4   2   3  224.38   11.10
   4   2   3  243.48   11.30
   4   2   3  236.58   11.00
   4   2   3  209.28   14.00
   4   2   3  220.78   10.90
   5   2   3  417.56   20.70
   5   2   3  451.75   20.80
   5   2   3  430.56   20.80
   5   2   3  436.96   20.70
   5   2   3  450.45   21.20
   6   2   3   47.00    2.80
   6   2   3   53.09    3.50
   6   2   3   52.29    3.00
   6   2   3   50.19    3.00
   6   2   3   45.60    3.10
   7   2   3  642.64   29.50
   7   2   3  628.54   29.10
   7   2   3  580.04   29.10
   7   2   3  615.74   29.00
   8  -3  -3   74.09    3.90
   8  -3  -3   71.49    3.70
  -8   3   3   73.79   10.20
  -8   3   3   65.69   12.60
   7  -3  -3  433.46   19.00
   7  -3  -3  418.86   19.00
   7  -3  -3  389.66   18.60
   7  -3  -3  405.46   18.60
   7  -3  -3  346.27   21.60
   7  -3  -3  364.46   20.00
  -7   3   3  416.26   31.40
   6  -3  -3   63.89    3.40
   6  -3  -3   68.39    3.40
   6  -3  -3   69.19    3.80
   6  -3  -3   66.59    3.80
  -6   3   3   61.29   11.50
   5  -3  -3  222.98   10.30
   5  -3  -3  210.18   10.10
   5  -3  -3  214.28    9.90
   5  -3  -3  207.08   10.00
   5  -3  -3  205.08    9.90
   5  -3  -3  204.08   10.10
  -5   3   3  185.68   19.60
   4  -3  -3    8.30    0.90
   4  -3  -3    9.40    1.10
   4  -3  -3   10.50    1.00
   4  -3  -3    8.40    1.30
   4  -3  -3    9.10    1.20
   4  -3  -3   12.00    0.80
   4  -3  -3   10.10    2.00
  -4   3   3    9.70    1.20
  -4   3   3    8.60    1.80
  -4   3   3   10.80    0.90
  -4   3   3    7.80    4.50
   3  -3  -3  769.82   35.00
   3  -3  -3  762.52   34.90
   3  -3  -3  846.32   35.70
   3  -3  -3  722.33   34.90
   3  -3  -3  766.82   35.00
   3  -3  -3  764.02   34.80
   3  -3  -3  764.52   35.10
  -3   3   3  709.13   34.80
  -3   3   3  721.53   35.60
  -3   3   3  719.93   43.40
  -3   3   3  642.44   35.20
   2  -3  -3   45.10    2.70
   2  -3  -3   41.20    2.30
   2  -3  -3   40.50    3.00
   2  -3  -3   40.20    2.20
   2  -3  -3   41.80    2.40
  -2   3   3   41.90    2.30
  -2   3   3   37.30    2.40
  -2   3   3   44.90    2.70
  -2   3   3   37.80    6.00
   1  -3  -3  119.19    5.80
   1  -3  -3  130.29    6.40
   1  -3  -3  113.89    5.90
   1  -3  -3  118.19    5.90
  -1   3   3  120.39    5.90
  -1   3   3  122.59   10.30
  -1   3   3  124.29    5.80
   0  -3  -3  836.52   41.60
   0  -3  -3  932.01   50.59
   0  -3  -3  841.12   41.60
   0  -3  -3  976.60   42.20
   0  -3  -3  836.32   41.70
   0   3   3  869.81   48.20
   0   3   3  918.71   41.90
   0   3   3  867.01   41.60
   0   3   3  945.51   41.60
  -1  -3  -3  832.92   35.90
  -1  -3  -3  735.23   35.10
   1   3   3  835.02   35.60
   1   3   3  748.83   35.30
   1   3   3  719.53   35.20
   1   3   3  737.33   44.30
   1   3   3  642.54   45.40
   1   3   3  742.43   35.30
   1   3   3  786.72   35.40
   1   3   3  764.52   35.20
   2   3   3   50.19    2.50
   2   3   3   41.10   10.30
   2   3   3   49.90    2.80
   2   3   3   48.80    2.50
   2   3   3   53.59    2.60
   2   3   3   43.40    3.10
   2   3   3   49.20    2.70
   2   3   3   43.40    2.50
   2   3   3   44.50    3.00
   2   3   3   43.10    5.00
   2   3   3   44.40    2.50
   2   3   3   49.90    2.60
  -3  -3  -3 1168.08   59.79
  -3  -3  -3 1146.39   48.70
   3   3   3  876.11   48.60
   3   3   3  943.21   51.19
   3   3   3 1056.69   48.50
   3   3   3 1086.49   48.60
   3   3   3  893.81   66.29
   3   3   3 1120.69   48.80
   3   3   3 1017.80   48.50
   3   3   3 1038.50   48.50
   3   3   3 1062.59   48.90
   3   3   3 1037.20   48.60
  -4  -3  -3   17.50    7.70
  -4  -3  -3   17.20    2.60
   4   3   3   18.40    1.50
   4   3   3   17.90    1.80
   4   3   3   17.90    1.30
   4   3   3   16.10    4.40
   4   3   3   19.20    1.90
   4   3   3   15.00    1.40
   4   3   3   18.30    1.40
   4   3   3   17.60    1.50
  -5  -3  -3  428.76   22.40
   5   3   3  481.95   22.50
   5   3   3  485.15   22.60
   5   3   3  483.85   22.50
   5   3   3  463.95   22.40
   5   3   3  480.75   22.60
   5   3   3  496.35   23.10
   6   3   3   58.19    3.20
   6   3   3   52.89    3.70
   6   3   3   49.20    3.00
   6   3   3   53.19    3.20
   6   3   3   53.19    3.20
  -7  -3  -3    2.70    1.50
   7   3   3    4.20    0.90
   7   3   3    3.90    0.80
   7   3   3    3.40    0.90
   7   3   3    2.50    1.20
   8  -4  -3    0.80    1.40
   8  -4  -3    2.10    0.90
  -8   4   3    1.70    3.40
  -8   4   3    1.20    3.20
   7  -4  -3   26.00    2.20
   7  -4  -3   25.50    5.00
   7  -4  -3   27.50    1.70
   7  -4  -3   29.20    2.00
   7  -4  -3   26.20    3.30
   7  -4  -3   27.00    1.60
  -7   4   3   27.50    7.50
  -7   4   3   23.10    7.40
   6  -4  -3    2.50    1.50
   6  -4  -3    1.10    2.20
   6  -4  -3    2.30    0.50
   6  -4  -3    1.90    0.60
  -6   4   3    3.00    5.10
   5  -4  -3  458.35   24.30
   5  -4  -3  495.65   23.20
   5  -4  -3  533.45   23.30
   5  -4  -3  530.75   23.70
   5  -4  -3  496.25   23.60
   5  -4  -3  461.05   25.70
  -5   4   3  494.85   35.00
   4  -4  -3  371.86   15.40
   4  -4  -3  348.97   15.70
   4  -4  -3  336.87   15.80
   4  -4  -3  331.97   16.50
   4  -4  -3  288.47   18.60
   4  -4  -3  345.17   15.80
   4  -4  -3  324.87   15.40
   4  -4  -3  305.87   16.60
  -4   4   3  315.87   15.80
  -4   4   3  306.27   16.70
  -4   4   3  326.07   24.70
   3  -4  -3  758.22   34.40
   3  -4  -3  739.93   35.70
   3  -4  -3  739.13   34.80
   3  -4  -3  786.42   34.10
   3  -4  -3  686.03   34.20
   3  -4  -3  779.32   34.50
   3  -4  -3  744.73   35.00
   3  -4  -3  742.63   34.40
  -3   4   3  738.93   42.70
  -3   4   3  733.43   34.20
  -3   4   3  700.93   35.10
  -3   4   3  631.74   41.80
   2  -4  -3  945.01   42.00
   2  -4  -3  818.82   41.20
   2  -4  -3  812.42   41.10
   2  -4  -3  911.31   41.20
   2  -4  -3  943.81   41.40
   2  -4  -3  927.41   41.80
  -2   4   3  849.61   41.60
  -2   4   3  825.42   41.00
  -2   4   3  902.91   47.80
  -2   4   3  858.61   41.20
  -2   4   3  872.81   48.20
   1  -4  -3  622.64   27.40
   1  -4  -3  524.25   26.70
  -1   4   3  588.34   32.10
  -1   4   3  504.55   26.50
  -1   4   3  573.84   26.70
  -1   4   3  593.54   33.10
  -1   4   3  567.44   26.60
   0  -4  -3 2084.69  101.69
   0  -4  -3 2098.29  101.79
   0   4   3 2258.37  101.79
   0   4   3 2161.08  101.59
   0   4   3 2321.97  101.79
  -1  -4  -3    6.70    1.10
   1   4   3    6.00    1.40
   1   4   3    5.60    0.80
   1   4   3    6.30    4.80
   1   4   3    7.70    1.10
   1   4   3    6.20    0.70
   1   4   3    6.10    0.80
   1   4   3    6.00    0.70
   1   4   3    6.70    0.80
  -2  -4  -3  118.29    6.00
   2   4   3  130.99    6.50
   2   4   3  120.19    6.10
   2   4   3  132.59    6.10
   2   4   3  124.49    6.10
   2   4   3  105.79    6.30
   2   4   3  134.39    6.10
   2   4   3  115.59    8.50
   2   4   3  130.19    6.10
   2   4   3  115.49   17.60
   2   4   3  129.79    6.10
   2   4   3  130.29    6.20
  -3  -4  -3  432.96   29.10
  -3  -4  -3  350.56   18.60
   3   4   3  372.26   18.80
   3   4   3  349.77   35.90
   3   4   3  412.56   18.80
   3   4   3  415.66   18.80
   3   4   3  385.16   18.90
   3   4   3  411.76   18.70
   3   4   3  429.36   18.80
   4   4   3  166.08    8.10
   4   4   3  166.08    8.60
   4   4   3  165.48    8.10
   4   4   3  164.98    8.20
   4   4   3  155.28   11.80
   4   4   3  158.58    8.10
   4   4   3  177.68    8.20
  -5  -4  -3  144.69    7.70
   5   4   3  147.89    8.40
   5   4   3  159.98    7.70
   5   4   3  155.88   12.20
   5   4   3  156.98    7.70
   5   4   3  159.08    7.90
   5   4   3  170.08    7.90
   6   4   3    5.10    0.90
   6   4   3    2.40    0.70
   6   4   3    2.50    1.30
   6   4   3    1.60    0.80
   6   4   3    2.40    0.80
  -7  -4  -3    5.10    1.20
   7   4   3    5.10    0.80
   7   4   3    5.00    1.40
   7   4   3    3.70    1.10
   7  -5  -3   42.50    2.30
   7  -5  -3   45.10    2.90
   7  -5  -3   43.90    2.70
  -7   5   3   40.50    8.70
  -7   5   3   45.30    8.40
   6  -5  -3   98.59    5.00
   6  -5  -3   92.79    5.20
   6  -5  -3   93.09    5.90
   6  -5  -3   95.79    4.60
   6  -5  -3   96.59    5.20
   6  -5  -3   90.59    7.40
  -6   5   3   96.39   12.60
  -6   5   3   85.19   12.90
   5  -5  -3  114.99    5.60
   5  -5  -3  104.09    6.20
   5  -5  -3  107.49    7.60
   5  -5  -3  109.69    5.60
   5  -5  -3  106.59    5.10
   5  -5  -3  103.09    5.60
  -5   5   3  105.99   12.90
  -5   5   3   95.19   13.00
   4  -5  -3   75.19    4.00
   4  -5  -3   74.49    5.40
   4  -5  -3   79.39    3.70
   4  -5  -3   76.29    5.50
   4  -5  -3   73.69    4.50
   4  -5  -3   78.49    4.10
   4  -5  -3   73.29    4.50
  -4   5   3   73.29    9.90
  -4   5   3   71.09    5.70
  -4   5   3   66.09   10.00
   3  -5  -3   71.79    4.10
   3  -5  -3   73.29    3.90
   3  -5  -3   77.19    4.90
   3  -5  -3   68.49    3.70
   3  -5  -3   77.89    4.60
   3  -5  -3   71.59    4.10
   3  -5  -3   73.29    3.90
  -3   5   3   71.09    4.00
  -3   5   3   74.69    9.00
  -3   5   3   71.79    9.50
  -3   5   3   69.69    4.80
   2  -5  -3    5.50    0.90
   2  -5  -3    4.20    0.90
   2  -5  -3    5.60    0.90
   2  -5  -3    5.40    0.80
   2  -5  -3    5.70    1.60
  -2   5   3    5.60    0.90
  -2   5   3    4.90    0.70
  -2   5   3    4.90    3.10
   1  -5  -3  173.78    8.60
   1  -5  -3  156.48   19.10
   1  -5  -3  184.38    9.40
   1  -5  -3  165.88    8.60
   1  -5  -3  184.88    8.70
  -1   5   3  165.18    8.60
  -1   5   3  210.68   14.80
  -1   5   3  176.48    8.40
  -1   5   3  179.38    8.60
  -1   5   3  189.18    8.70
   0  -5  -3  613.24   30.30
   0  -5  -3  636.44   30.30
   0  -5  -3  677.53   43.20
   0  -5  -3  587.94   30.20
   0   5   3  685.13   30.80
   0   5   3  665.33   30.30
   0   5   3  618.64   30.50
   0   5   3  719.33   41.80
   0   5   3  688.83   38.90
   0   5   3  652.53   30.30
   0   5   3  596.64   30.20
   0   5   3  613.34   30.20
   0   5   3  610.64   31.80
   0   5   3  688.03   30.40
  -1  -5  -3    2.50    0.90
  -1  -5  -3    0.90    0.70
  -1  -5  -3    2.80    0.50
  -1  -5  -3    1.90    2.80
   1   5   3    1.60    0.50
   1   5   3    1.30    3.60
   1   5   3    2.10    0.50
   1   5   3    1.50    1.90
   1   5   3    2.60    0.50
   1   5   3    2.70    3.60
   1   5   3    2.20    0.50
   1   5   3    1.70    0.60
   1   5   3    1.10    0.80
  -2  -5  -3  272.97   20.90
   2   5   3  219.58   11.20
   2   5   3  231.28   11.40
   2   5   3  221.38   14.10
   2   5   3  214.58   11.50
   2   5   3  245.48   11.40
   2   5   3  237.68   11.30
   2   5   3  210.48   25.90
   2   5   3  239.68   11.30
   2   5   3  257.27   11.80
   2   5   3  244.88   11.40
  -3  -5  -3  825.22   40.80
   3   5   3  779.32   63.79
   3   5   3  911.41   40.90
   3   5   3  781.52   41.30
   3   5   3  946.51   40.90
   3   5   3  910.41   41.00
   3   5   3  832.12   44.50
   3   5   3  913.41   40.90
   3   5   3  950.70   41.00
  -4  -5  -3  101.49    5.20
   4   5   3   85.99    5.70
   4   5   3  102.79    5.20
   4   5   3  109.29    5.40
   4   5   3   98.99    9.20
   4   5   3  104.39    5.20
   4   5   3  110.69    5.30
  -5  -5  -3  118.49    6.40
   5   5   3  133.69    6.60
   5   5   3  131.89    6.40
   5   5   3  128.89   11.10
   5   5   3  132.09    6.40
   5   5   3  117.39    7.00
   5   5   3  122.59    6.30
   6   5   3  100.69    5.20
   6   5   3   94.49    5.60
   6   5   3   92.99    4.90
   6   5   3   98.79    5.00
   7  -6  -3   53.39    3.10
   7  -6  -3   55.69    3.40
  -7   6   3   57.69    9.60
  -7   6   3   58.09    8.60
   6  -6  -3  565.14   29.90
   6  -6  -3  605.04   27.90
   6  -6  -3  600.54   28.00
   6  -6  -3  569.34   27.90
   6  -6  -3  548.65   28.50
  -6   6   3  598.64   40.10
  -6   6   3  624.14   37.80
   5  -6  -3 1246.48   57.79
   5  -6  -3 1153.88   57.69
   5  -6  -3 1327.87   58.29
   5  -6  -3 1227.88   59.49
   5  -6  -3 1189.28   57.69
  -5   6   3 1229.18   67.89
  -5   6   3 1231.98   70.69
   4  -6  -3   77.49    4.70
   4  -6  -3   81.39    4.60
   4  -6  -3   89.79    6.20
   4  -6  -3  100.79    5.20
  -4   6   3   88.59   11.70
  -4   6   3   93.09   10.90
   3  -6  -3 1202.78   60.09
   3  -6  -3 1301.67   59.89
   3  -6  -3 1318.77   59.79
   3  -6  -3 1205.78   59.69
  -3   6   3 1229.08   59.99
  -3   6   3 1186.68   60.79
  -3   6   3 1427.56   71.49
  -3   6   3 1347.07   68.69
   2  -6  -3  546.75   27.40
   2  -6  -3  577.14   26.50
   2  -6  -3  531.85   26.60
   2  -6  -3  497.45   26.60
   2  -6  -3  543.95   26.40
  -2   6   3  647.24   34.80
  -2   6   3  568.64   26.20
  -2   6   3  571.14   26.60
   1  -6  -3    8.50    1.00
   1  -6  -3    6.00    0.80
   1  -6  -3    6.10    6.90
   1  -6  -3    7.90    1.10
   1  -6  -3    9.20    1.90
  -1   6   3    7.50    1.90
  -1   6   3    9.20    4.40
  -1   6   3    8.60    3.90
  -1   6   3    8.10    1.00
  -1   6   3    9.70    0.80
   0  -6  -3   28.20    1.80
   0  -6  -3   31.20    2.60
   0  -6  -3   26.80    8.20
   0  -6  -3   27.60    1.70
   0   6   3   28.30    1.60
   0   6   3   30.30    1.80
   0   6   3   27.50    1.80
   0   6   3   28.70    7.60
   0   6   3   25.10    1.60
   0   6   3   27.70    1.80
   0   6   3   29.40    2.30
   0   6   3   25.90    3.20
  -1  -6  -3   35.10    2.10
  -1  -6  -3   37.90    3.10
  -1  -6  -3   34.80    2.30
   1   6   3   35.00   10.20
   1   6   3   37.20    2.20
   1   6   3   32.70    8.30
   1   6   3   35.90    2.30
   1   6   3   35.00    2.30
   1   6   3   43.00    2.90
   1   6   3   37.10    4.50
   1   6   3   40.00    2.20
   1   6   3   37.40    2.00
  -2  -6  -3   26.70    1.80
  -2  -6  -3   28.20    3.00
   2   6   3   29.80    1.80
   2   6   3   26.30    4.80
   2   6   3   25.00   11.20
   2   6   3   30.70    1.90
   2   6   3   34.60    2.20
   2   6   3   31.30    1.80
   2   6   3   30.70    1.90
   2   6   3   28.60    2.10
  -3  -6  -3   -0.10    0.70
   3   6   3    3.30    0.80
   3   6   3    0.30    0.80
   3   6   3    1.70    0.50
   3   6   3   -0.30    6.20
   3   6   3    1.70    0.60
   3   6   3    0.30    2.90
   3   6   3    1.10    0.90
  -4  -6  -3  570.74   27.30
   4   6   3  573.74   27.30
   4   6   3  574.84   27.60
   4   6   3  562.94   31.80
   4   6   3  599.44   27.30
   4   6   3  577.24   27.90
   4   6   3  591.04   27.50
  -5  -6  -3   14.30    1.50
   5   6   3   11.60    1.70
   5   6   3   13.20    1.50
   5   6   3   15.10    1.30
   5   6   3   14.20    2.10
   5   6   3   11.30    4.80
   5   6   3   13.60    1.60
   6   6   3    6.30    1.10
   6   6   3    6.80    1.40
   6   6   3    6.40    1.00
   6   6   3    5.50    0.90
   7  -7  -3  290.07   14.30
   7  -7  -3  269.77   13.70
  -7   7   3  302.17   23.00
   6  -7  -3    1.80    0.70
   6  -7  -3    1.10    1.10
   6  -7  -3    0.60    0.80
  -6   7   3    1.20    3.20
   5  -7  -3  289.87   14.10
   5  -7  -3  284.07   14.00
   5  -7  -3  278.27   14.10
   5  -7  -3  260.87   14.30
  -5   7   3  299.77   22.10
  -5   7   3  316.57   24.90
   4  -7  -3    4.60    0.90
   4  -7  -3    4.40    0.80
   4  -7  -3    3.00    0.80
  -4   7   3    5.00    4.40
  -4   7   3    5.80    4.20
   3  -7  -3  156.28    8.50
   3  -7  -3  163.08    8.50
   3  -7  -3  175.48    8.70
  -3   7   3  193.08   17.70
  -3   7   3  181.18   15.70
   2  -7  -3  353.46   16.60
   2  -7  -3  325.37   16.50
   2  -7  -3  332.87   16.90
   2  -7  -3  341.27   16.50
  -2   7   3  393.46   18.10
  -2   7   3  310.07   16.70
  -2   7   3  370.56   25.10
   1  -7  -3   17.00    1.30
   1  -7  -3   20.90    3.00
   1  -7  -3   18.30    1.50
   1  -7  -3   20.60    1.80
   1  -7  -3   14.90   10.10
  -1   7   3   20.10    5.90
  -1   7   3   16.30    1.70
  -1   7   3   19.70    2.70
   0  -7  -3   12.30    2.30
   0  -7  -3   16.10    1.20
   0  -7  -3   10.70    1.30
   0  -7  -3   10.70    8.50
   0   7   3   11.40    2.90
   0   7   3   12.40    6.70
   0   7   3   13.60    1.50
   0   7   3   12.40    5.60
   0   7   3   17.20    2.20
   0   7   3   12.80    1.10
  -1  -7  -3  120.79    6.00
   1   7   3  118.19   18.50
   1   7   3  128.09    6.00
   1   7   3  127.19    6.20
   1   7   3  110.79   15.20
   1   7   3  122.39    6.00
   1   7   3  114.09    8.80
   1   7   3  131.09    7.00
  -2  -7  -3    1.30    0.60
   2   7   3    2.20    0.80
   2   7   3    3.00    3.00
   2   7   3    2.00    0.60
   2   7   3    2.60    0.70
   2   7   3    1.50    0.50
   2   7   3    4.00    7.20
  -3  -7  -3   72.79    4.00
   3   7   3   78.19    4.20
   3   7   3   85.79    4.50
   3   7   3   76.69    4.00
   3   7   3   71.89    8.00
   3   7   3   63.89   18.20
   3   7   3   78.89    4.00
  -4  -7  -3  237.68   11.90
   4   7   3  246.58   11.90
   4   7   3  250.57   11.90
   4   7   3  245.48   12.10
   4   7   3  237.58   16.30
   4   7   3  262.97   12.40
  -5  -7  -3  100.49    5.10
   5   7   3   98.69    5.30
   5   7   3  104.49    5.60
   5   7   3   95.09    5.00
   6  -8  -3   58.19    3.60
   6  -8  -3   57.89    3.30
   6  -8  -3   59.69    3.50
  -6   8   3   66.89   10.10
   5  -8  -3   16.50    1.50
   5  -8  -3   16.60    1.80
   5  -8  -3   17.50    2.70
   5  -8  -3   17.30    1.80
  -5   8   3   16.60    6.00
  -5   8   3   18.30    6.40
   4  -8  -3    1.30    0.80
   4  -8  -3    0.10    1.00
   4  -8  -3    0.50    0.80
   4  -8  -3    0.70    1.60
  -4   8   3    0.90    3.20
   3  -8  -3   10.80    1.40
   3  -8  -3   11.00    1.30
   3  -8  -3   11.00    1.40
   3  -8  -3   12.40    1.40
  -3   8   3   12.20    5.70
  -3   8   3   14.10    2.30
  -3   8   3   10.90    5.20
   2  -8  -3    1.20    0.60
   2  -8  -3    1.10    0.80
   2  -8  -3    1.70    0.80
   2  -8  -3    1.10    0.60
  -2   8   3    0.20    3.00
  -2   8   3    1.10    2.90
   1  -8  -3  980.10   45.60
   1  -8  -3  983.30   45.70
  -1   8   3 1025.20   61.89
  -1   8   3  947.11   47.70
  -1   8   3  928.21   57.39
   0  -8  -3  150.18    7.60
   0  -8  -3  153.98    7.50
   0   8   3  150.98   10.10
   0   8   3  145.29   17.10
   0   8   3  147.79   19.70
   0   8   3  164.68    7.60
  -1  -8  -3  375.96   17.00
   1   8   3  371.16   17.10
   1   8   3  334.37   20.00
   1   8   3  339.27   34.40
   1   8   3  354.16   16.80
  -2  -8  -3  626.84   28.70
   2   8   3  633.24   28.90
   2   8   3  618.94   28.60
   2   8   3  552.14   50.19
   2   8   3  645.44   28.70
   2   8   3  576.44   32.30
   2   8   3  597.74   28.50
  -3  -8  -3   15.80    1.70
  -3  -8  -3   19.30    1.50
   3   8   3   14.60    1.40
   3   8   3   17.30    1.70
   3   8   3   15.80    1.90
   3   8   3   15.20   12.30
   3   8   3   13.50    1.60
   3   8   3   17.90    6.10
  -4  -8  -3  461.65   21.30
   4   8   3  463.65   21.70
   4   8   3  469.25   21.30
   4   8   3  421.96   21.20
   4   8   3  431.96   26.00
   4   8   3  453.05   21.50
  -5  -8  -3   49.40    3.00
   5   8   3   56.19    3.20
   5   8   3   59.49    3.40
   5   8   3   50.69    3.00
   6  -9  -3   18.00    1.90
  -6   9   3   22.70    9.10
  -6   9   3   23.00    2.90
   5  -9  -3  242.08   13.00
   5  -9  -3  243.78   12.70
   5  -9  -3  253.87   12.70
  -5   9   3  284.87   23.20
  -5   9   3  279.17   14.20
   4  -9  -3  288.37   13.80
   4  -9  -3  268.27   13.70
   4  -9  -3  262.07   13.80
   4  -9  -3  276.17   13.90
  -4   9   3  319.87   25.70
  -4   9   3  311.77   15.50
  -4   9   3  269.07   22.00
   3  -9  -3   15.00    2.10
   3  -9  -3   14.50    1.70
   3  -9  -3   15.50    1.50
  -3   9   3   13.50    6.50
  -3   9   3   17.40    7.30
  -3   9   3   14.70    2.80
   2  -9  -3   42.60    2.70
   2  -9  -3   38.60    2.50
   2  -9  -3   42.30    2.70
  -2   9   3   44.30   10.70
  -2   9   3   38.70    9.10
  -2   9   3   38.40    4.30
   1  -9  -3   55.09    3.10
   1  -9  -3   53.19    3.20
   1  -9  -3   50.49    2.90
  -1   9   3   53.59   12.30
  -1   9   3   51.69    5.30
  -1   9   3   48.40   10.40
  -1   9   3   59.29    3.00
   0  -9  -3    4.40    0.80
   0  -9  -3    3.40    1.00
   0  -9  -3    4.70    0.80
   0   9   3    4.20    0.80
   0   9   3    3.70    6.20
   0   9   3    4.20    2.70
   0   9   3    3.80    4.90
  -1  -9  -3   34.80    2.10
  -1  -9  -3   34.60    2.30
   1   9   3   29.20   11.80
   1   9   3   35.30    2.20
   1   9   3   35.80    2.40
  -2  -9  -3    0.90    0.80
  -2  -9  -3    1.50    0.70
   2   9   3    1.20    6.20
   2   9   3   -0.30    0.90
   2   9   3    1.30    3.60
   2   9   3    2.50    0.70
   2   9   3    1.70    0.80
  -3  -9  -3  385.06   17.30
  -3  -9  -3  382.06   17.30
   3   9   3  371.36   17.40
   3   9   3  365.06   17.50
   3   9   3  308.67   35.50
  -4  -9  -3   12.30    1.30
   4   9   3   10.20    1.40
   5 -10  -3    7.00    1.10
   5 -10  -3    7.30    1.80
  -5  10   3    8.20    5.80
  -5  10   3    6.70    2.80
   4 -10  -3   13.40    1.70
   4 -10  -3   10.80    1.60
  -4  10   3   13.60    7.00
  -4  10   3   11.90    3.00
   3 -10  -3  287.27   13.30
   3 -10  -3  267.57   13.30
   3 -10  -3  289.17   13.50
  -3  10   3  249.18   22.80
  -3  10   3  263.07   15.20
  -3  10   3  296.57   26.70
   2 -10  -3   17.80    1.60
   2 -10  -3   17.60    1.80
  -2  10   3   14.40    7.90
  -2  10   3   14.60    3.70
  -2  10   3   16.50    8.70
   1 -10  -3  785.22   36.00
   1 -10  -3  819.92   36.10
   1 -10  -3  825.22   36.20
  -1  10   3  771.42   54.99
  -1  10   3  813.52   36.10
  -1  10   3  672.53   48.20
  -1  10   3  676.43   38.50
   0 -10  -3  148.89    7.10
   0 -10  -3  154.08    7.20
   0  10   3  150.28    7.20
   0  10   3  133.19   20.70
   0  10   3  128.89   10.30
  -1 -10  -3  134.89    6.30
  -1 -10  -3  133.29    6.20
   1  10   3  110.19   19.70
   1  10   3  120.29    6.40
   1  10   3  131.99    6.20
   1  10   3  108.99    9.90
  -2 -10  -3   40.90    2.40
  -2 -10  -3   38.90    2.50
   2  10   3   38.80    2.40
   2  10   3   36.50    2.70
   2  10   3   33.90   13.00
  -3 -10  -3   16.80    1.50
   3  10   3   15.30    2.20
   3  10   3   17.50    1.50
   3  10   3   15.50   11.00
   4 -11  -3  321.47   15.50
  -4  11   3  320.07   27.30
   3 -11  -3   44.80    2.80
   3 -11  -3   45.80    2.70
  -3  11   3   41.40    2.50
  -3  11   3   41.00   10.70
   2 -11  -3  219.08   10.50
   2 -11  -3  225.08   10.60
  -2  11   3  221.08   10.40
  -2  11   3  190.28   12.90
  -2  11   3  214.88   23.80
   1 -11  -3   12.00    1.90
   1 -11  -3   11.70    1.90
   1 -11  -3   12.80    1.40
  -1  11   3   10.00    8.90
  -1  11   3   13.80    1.40
   0 -11  -3   25.20    1.90
   0 -11  -3   26.30    2.00
   0  11   3   27.60    2.10
   0  11   3   26.50    1.80
  -1 -11  -3    8.20    1.20
  -1 -11  -3    7.50    1.00
   1  11   3    7.00    1.30
   1  11   3    6.60    0.90
   1  11   3    6.50    7.60
  -2 -11  -3    2.80    1.20
  -2 -11  -3    3.10    1.00
   2  11   3    3.10    6.70
   2  11   3    4.30    1.40
   3 -12  -3   15.20    2.10
   3 -12  -3   16.00    1.80
   3 -12  -3   14.60    1.80
  -3  12   3   16.40    1.60
  -3  12   3   12.60    8.30
   2 -12  -3   36.20    2.20
   2 -12  -3   31.90    2.40
  -2  12   3   28.20   10.80
  -2  12   3   31.20    2.20
   1 -12  -3   14.40    2.10
  -1  12   3   15.50    1.40
  -1  12   3   12.20    1.80
   0 -12  -3    1.70    1.10
   0 -12  -3    0.80    0.70
   0  12   3    1.90    6.00
   0  12   3    1.70    0.70
   0  12   3    1.80    1.30
   1  13  -4   50.49   23.00
   1  13  -4   61.79    3.30
   1  13  -4   59.59    8.50
  -1 -13   4   62.69    3.40
  -1 -13   4   63.09    3.50
   0  13  -4    0.80   10.50
   0  13  -4    0.10    2.20
   0 -13   4   -0.50    0.80
   0 -13   4    1.40    1.30
  -1  13  -4  493.35   28.20
   1 -13   4  560.34   25.60
   1 -13   4  548.65   25.70
   1 -13   4  545.35   25.50
  -2  13  -4   -0.60    0.90
  -2  13  -4   -0.20    1.80
   2 -13   4    0.90    1.30
   2 -13   4    0.70    1.70
   2 -13   4    0.70    0.90
  -3  13  -4  384.66   21.10
  -3  13  -4  359.06   18.40
   3 -13   4  405.26   18.70
   3 -13   4  416.56   19.00
   3  12  -4  243.38   11.70
   3  12  -4  236.98   11.70
   3  12  -4  237.08   15.00
  -3 -12   4  261.97   11.80
   2  12  -4  292.17   13.80
   2  12  -4  266.37   17.30
  -2 -12   4  297.37   13.90
  -2 -12   4  301.17   14.00
   1  12  -4  378.16   22.90
   1  12  -4  415.36   19.30
  -1 -12   4  414.96   19.40
  -1 -12   4  417.86   19.50
   0  12  -4  203.08   10.40
   0  12  -4  204.08   13.80
   0 -12   4  226.58   10.60
   0 -12   4  225.38   10.90
   0 -12   4  217.58   10.50
  -1  12  -4    6.50    1.00
  -1  12  -4    7.40    2.90
  -1  12  -4    5.80    8.60
   1 -12   4    5.50    1.50
   1 -12   4    6.10    1.10
  -2  12  -4  397.26   18.80
  -2  12  -4  393.56   21.90
  -2  12  -4  352.46   33.20
   2 -12   4  408.46   19.10
   2 -12   4  417.16   19.40
   2 -12   4  414.36   19.30
   2 -12   4  409.06   19.20
  -3  12  -4  115.39    8.00
  -3  12  -4   98.59   17.30
   3 -12   4  119.09    6.30
   3 -12   4  114.09    5.90
   3 -12   4  112.99    5.90
  -4  12  -4   46.40    4.40
   4 -12   4   46.40    3.00
   4 -12   4   50.49    3.40
   4 -12   4   43.30    2.80
   4  11  -4   66.59    7.10
   4  11  -4   67.09    3.60
   4  11  -4   66.19    3.80
  -4 -11   4   71.69    3.70
  -4 -11   4   69.89    3.60
   3  11  -4  176.18    8.40
   3  11  -4  158.78   12.20
   3  11  -4  164.08    8.30
  -3 -11   4  175.08    8.40
  -3 -11   4  178.28    8.30
   2  11  -4  334.37   16.00
   2  11  -4  329.07   23.20
  -2 -11   4  340.17   16.10
  -2 -11   4  336.77   16.10
   1  11  -4    0.90    2.20
   1  11  -4    2.80    8.50
   1  11  -4    1.40    0.90
  -1 -11   4    1.70    0.90
  -1 -11   4    3.10    0.90
   0  11  -4  951.20   69.89
   0  11  -4 1129.79   51.49
   0  11  -4 1073.49   55.29
   0 -11   4 1127.99   51.69
   0 -11   4 1150.48   51.99
   0 -11   4 1176.18   51.79
  -1  11  -4  448.76   20.80
  -1  11  -4  454.95   24.20
  -1  11  -4  386.96   36.00
   1 -11   4  463.45   21.40
   1 -11   4  426.96   20.90
   1 -11   4  452.65   21.10
   1 -11   4  445.86   21.10
  -2  11  -4  113.29   17.80
  -2  11  -4  132.19    9.00
   2 -11   4  126.49    6.60
   2 -11   4  131.89    7.00
   2 -11   4  126.29    6.50
  -3  11  -4  115.39   16.60
  -3  11  -4  134.09    8.70
   3 -11   4  125.79    6.50
   3 -11   4  124.09    6.40
   3 -11   4  131.19    7.00
   3 -11   4  125.69    6.60
  -4  11  -4   16.30    9.50
  -4  11  -4   20.70    3.10
   4 -11   4   16.90    2.50
   4 -11   4   19.10    1.90
   4 -11   4   20.00    1.70
   4 -11   4   16.70    2.40
  -5  11  -4   80.79    5.70
   5 -11   4   72.59    4.30
   5 -11   4   73.09    4.00
   5 -11   4   74.29    4.60
   5  10  -4   20.70    1.70
   5  10  -4   22.20    2.40
   5  10  -4   23.10    5.20
  -5 -10   4   22.50    1.90
  -5 -10   4   23.80    1.60
   4  10  -4    2.40    1.10
   4  10  -4    1.20    3.00
   4  10  -4    1.50    0.80
  -4 -10   4    1.40    0.80
  -4 -10   4    1.80    0.90
   3  10  -4  478.05   28.10
   3  10  -4  487.85   23.20
   3  10  -4  454.05   23.10
  -3 -10   4  510.15   23.10
  -3 -10   4  493.55   23.20
  -3 -10   4  501.15   23.20
   2  10  -4    3.80    9.50
   2  10  -4    4.10    0.90
   2  10  -4    3.50    3.20
   2  10  -4    3.90    1.10
  -2 -10   4    3.40    1.00
  -2 -10   4    4.20    0.90
  -2 -10   4    3.00    0.90
   1  10  -4    8.00    9.30
   1  10  -4   11.00    3.80
   1  10  -4   11.30    1.40
  -1 -10   4   12.10    2.00
  -1 -10   4   12.20    1.40
  -1 -10   4   10.50    1.30
   0  10  -4    1.50    6.50
   0  10  -4    1.20    0.60
   0  10  -4    0.20    1.70
   0 -10   4    1.90    0.80
   0 -10   4    1.50    0.70
   0 -10   4    2.00    1.30
   0 -10   4    2.00    0.90
  -1  10  -4  133.49    9.20
  -1  10  -4  117.99   17.80
   1 -10   4  134.59    6.80
   1 -10   4  139.89    6.90
   1 -10   4  133.49    6.70
   1 -10   4  138.39    7.20
  -2  10  -4  164.88   19.40
  -2  10  -4  173.88   10.80
   2 -10   4  167.18    8.40
   2 -10   4  175.58    8.70
   2 -10   4  169.48    8.60
   2 -10   4  182.18    9.00
  -3  10  -4  207.18   29.50
   3 -10   4  210.68   10.50
   3 -10   4  200.98   10.20
   3 -10   4  192.98   10.40
  -4  10  -4  225.38   20.30
   4 -10   4  206.78   10.40
   4 -10   4  197.78   10.40
   4 -10   4  203.28    9.90
   4 -10   4  206.28   10.20
   4 -10   4  208.88   10.80
  -5  10  -4   24.00    3.00
  -5  10  -4   21.50    8.30
   5 -10   4   18.50    2.60
   5 -10   4   18.50    1.30
   5 -10   4   21.20    1.80
   5 -10   4   19.70    2.00
  -6  10  -4   16.70    2.70
   6 -10   4   15.30    2.20
   6 -10   4   12.60    1.60
   6 -10   4   14.50    1.10
   5   9  -4    3.30    3.40
   5   9  -4    2.40    0.80
   5   9  -4    5.50    1.30
  -5  -9   4    4.00    0.80
  -5  -9   4    2.10    1.10
   4   9  -4  309.67   20.30
   4   9  -4  298.17   14.60
   4   9  -4  301.57   14.70
   4   9  -4  300.87   14.60
  -4  -9   4  309.67   14.70
  -4  -9   4  305.57   14.60
   3   9  -4    1.80    1.20
   3   9  -4    1.50    3.10
   3   9  -4    1.50    1.00
  -3  -9   4    1.20    0.70
  -3  -9   4    1.30    0.80
   2   9  -4   30.80    5.50
   2   9  -4   25.30   14.60
   2   9  -4   32.00    2.20
   2   9  -4   34.30    2.10
  -2  -9   4   33.30    2.30
  -2  -9   4   32.80    2.00
  -2  -9   4   32.30    2.20
   1   9  -4   69.29   16.50
   1   9  -4   77.49    4.00
   1   9  -4   73.49    7.10
  -1  -9   4   84.29    4.60
  -1  -9   4   76.49    4.10
  -1  -9   4   73.49    3.90
  -1  -9   4   75.09    4.00
   0   9  -4  611.84   32.90
   0   9  -4  587.94   46.00
   0   9  -4  645.04   29.90
   0  -9   4  636.04   30.00
   0  -9   4  660.33   30.10
   0  -9   4  646.44   30.10
   0  -9   4  667.03   30.30
  -1   9  -4  532.45   26.00
  -1   9  -4  461.95   36.30
   1  -9   4  495.55   23.90
   1  -9   4  497.25   23.60
   1  -9   4  484.55   23.50
   1  -9   4  504.65   23.70
  -2   9  -4    2.30    4.30
  -2   9  -4    1.60    1.30
   2  -9   4    2.90    0.80
   2  -9   4    2.80    0.90
   2  -9   4    1.80    0.40
   2  -9   4    1.90    0.80
   2  -9   4    4.20    1.20
  -3   9  -4  322.37   24.20
   3  -9   4  279.87   14.20
   3  -9   4  265.47   13.80
   3  -9   4  257.97   14.00
   3  -9   4  297.37   13.50
   3  -9   4  289.97   14.00
   3  -9   4  282.77   13.80
  -4   9  -4   27.10    7.50
   4  -9   4   24.20    2.50
   4  -9   4   23.90    1.70
  -5   9  -4  368.86   25.70
   5  -9   4  330.57   16.10
   5  -9   4  315.07   15.60
   5  -9   4  315.27   16.40
   5  -9   4  324.77   16.00
  -6   9  -4  458.35   28.90
   6  -9   4  409.96   19.50
   6  -9   4  361.26   19.70
   6  -9   4  400.16   19.10
   6   8  -4  144.09    7.50
   6   8  -4  150.68   16.90
   6   8  -4  149.39    8.00
  -6  -8   4  151.78    7.50
   5   8  -4    4.20    0.90
   5   8  -4    5.90    1.30
   5   8  -4    5.20    3.90
   5   8  -4    4.90    1.30
  -5  -8   4    5.40    0.90
  -5  -8   4    4.80    1.10
   4   8  -4    3.40    1.10
   4   8  -4    3.50    3.70
   4   8  -4    5.20    1.00
   4   8  -4    3.00    1.20
  -4  -8   4    3.80    0.90
  -4  -8   4    2.30    0.70
   3   8  -4  170.18    8.20
   3   8  -4  169.68   13.50
   3   8  -4  152.88    8.20
  -3  -8   4  164.08    8.20
  -3  -8   4  161.08    8.20
  -3  -8   4  167.58    8.10
   2   8  -4   72.99    3.80
   2   8  -4   62.49   17.10
  -2  -8   4   66.79    3.70
  -2  -8   4   72.99    3.90
  -2  -8   4   76.39    3.80
   1   8  -4 1843.72   87.69
   1   8  -4 2013.90   87.59
   1   8  -4 2009.70   91.79
   1   8  -4 1842.52   87.79
   1   8  -4 1682.23  107.69
  -1  -8   4 1872.81   87.59
  -1  -8   4 1759.82   99.29
  -1  -8   4 1973.50   87.69
  -1  -8   4 1789.02   87.79
  -1  -8   4 1993.70   87.79
   0   8  -4    9.30    8.60
   0   8  -4    7.60    1.20
   0   8  -4    7.60    1.20
   0   8  -4    5.90    2.30
   0  -8   4    7.00    1.20
   0  -8   4    6.30    6.80
   0  -8   4    8.40    1.30
   0  -8   4    5.60    6.10
   0  -8   4    6.60    1.00
  -1   8  -4 1875.41   81.79
  -1   8  -4 1621.14   79.59
  -1   8  -4 1630.84   79.59
  -1   8  -4 1750.52   92.89
   1  -8   4 1643.44   79.59
   1  -8   4 1732.23   79.69
   1  -8   4 1697.53   79.79
   1  -8   4 1761.62   79.69
   1  -8   4 1682.63   79.49
   1  -8   4 1634.54   79.49
  -2   8  -4 1344.27   65.89
  -2   8  -4 1295.07   65.89
  -2   8  -4 1601.44   77.59
   2  -8   4 1449.55   65.99
   2  -8   4 1411.56   66.19
   2  -8   4 1349.27   65.89
   2  -8   4 1387.96   66.09
   2  -8   4 1376.36   65.79
   2  -8   4 1449.15   65.59
  -3   8  -4   43.10    3.40
  -3   8  -4   46.40    8.20
   3  -8   4   39.00    2.50
   3  -8   4   37.70    2.60
   3  -8   4   37.90    2.90
   3  -8   4   35.80    2.90
   3  -8   4   38.60    2.70
   3  -8   4   42.20    2.10
  -4   8  -4 1028.90   55.19
   4  -8   4  947.31   44.30
   4  -8   4  862.81   44.60
   4  -8   4  938.91   44.80
   4  -8   4  971.40   44.40
   4  -8   4  989.20   44.70
   4  -8   4  907.31   45.00
  -5   8  -4   43.20    8.50
   5  -8   4   39.70    2.10
   5  -8   4   40.70    2.60
   5  -8   4   41.10    2.20
   5  -8   4   38.90    3.30
   5  -8   4   37.90    2.80
  -6   8  -4   65.09   10.00
   6  -8   4   64.89    3.60
   6  -8   4   62.59    3.10
   6  -8   4   62.49    3.20
   6  -8   4   55.79    4.20
   7  -8   4  318.37   16.40
   7  -8   4  352.46   15.80
   6   7  -4   39.50    2.90
   6   7  -4   40.40    3.10
   6   7  -4   42.60    7.40
   6   7  -4   38.20    2.60
  -6  -7   4   44.30    2.50
   5   7  -4   11.60    1.50
   5   7  -4   11.70    1.60
   5   7  -4   12.80    1.50
   5   7  -4    9.70    4.70
  -5  -7   4   14.10    1.40
  -5  -7   4   10.60    1.60
   4   7  -4   27.30    2.20
   4   7  -4   22.70    6.40
   4   7  -4   22.80    2.20
  -4  -7   4   25.30    1.80
  -4  -7   4   29.70    2.00
   3   7  -4  337.07   15.10
   3   7  -4  282.07   15.00
   3   7  -4  283.07   19.90
  -3  -7   4  308.67   15.00
  -3  -7   4  332.47   14.90
  -3  -7   4  325.27   15.00
   2   7  -4  157.68   12.00
   2   7  -4  170.18    8.10
   2   7  -4  154.98    8.00
   2   7  -4  159.78    8.10
  -2  -7   4  159.78    8.10
  -2  -7   4  179.78   15.30
  -2  -7   4  164.68    8.10
   1   7  -4  593.94   27.90
   1   7  -4  648.84   27.80
   1   7  -4  597.24   31.10
   1   7  -4  590.54   27.70
  -1  -7   4  572.64   28.00
  -1  -7   4  583.54   39.20
  -1  -7   4  559.14   27.80
  -1  -7   4  574.24   27.80
   0   7  -4   18.30    1.40
   0   7  -4   19.40    1.30
   0   7  -4   19.30    9.10
   0   7  -4   22.70    3.00
   0  -7   4   18.80    1.40
   0  -7   4   20.20    6.10
   0  -7   4   18.70    1.60
   0  -7   4   20.70    1.50
   0  -7   4   19.10    1.80
   0  -7   4   17.90    5.50
  -1   7  -4  751.42   33.90
  -1   7  -4  810.02   44.50
  -1   7  -4  738.63   33.90
   1  -7   4  636.94   46.90
   1  -7   4  711.93   33.80
   1  -7   4  670.13   34.20
   1  -7   4  634.34   34.20
   1  -7   4  733.23   33.60
   1  -7   4  729.03   33.90
   1  -7   4  742.03   33.80
   1  -7   4  766.92   34.00
  -2   7  -4 1385.76   65.69
  -2   7  -4 1413.46   65.69
   2  -7   4 1380.16   65.59
   2  -7   4 1346.07   65.69
   2  -7   4 1456.75   65.39
   2  -7   4 1409.06   65.79
   2  -7   4 1402.46   65.89
   2  -7   4 1438.96   65.89
  -3   7  -4  227.18   17.40
  -3   7  -4  202.68   10.10
  -3   7  -4  200.58   10.30
   3  -7   4  211.48   10.30
   3  -7   4  209.88   10.30
   3  -7   4  210.98    9.80
   3  -7   4  210.48    9.90
   3  -7   4  209.88   10.50
   3  -7   4  200.68   10.10
   3  -7   4  193.98   10.10
   3  -7   4  212.08   10.50
  -4   7  -4   54.29    8.70
   4  -7   4   50.49    2.60
   4  -7   4   48.20    3.10
   4  -7   4   52.29    3.00
   4  -7   4   47.90    3.40
   4  -7   4   50.69    2.60
  -5   7  -4  423.06   29.40
   5  -7   4  418.66   19.50
   5  -7   4  397.66   19.90
   5  -7   4  410.36   20.20
   5  -7   4  421.36   19.90
   5  -7   4  417.86   19.50
   6  -7   4    0.20    0.40
   6  -7   4    0.50    1.60
   6  -7   4    0.10    0.40
   6  -7   4    0.50    0.70
  -7   7  -4  118.99   16.20
   7  -7   4  115.09    5.60
   7  -7   4  117.09    5.60
   7  -7   4  116.59    6.00
   7   6  -4   24.60    1.90
  -7  -6   4   22.10    1.80
   6   6  -4  176.88    9.10
   6   6  -4  179.58   14.80
   6   6  -4  174.68    9.00
   6   6  -4  187.88    9.00
  -6  -6   4  185.48    9.00
   5   6  -4   33.50    2.40
   5   6  -4   37.30    2.60
  -5  -6   4   34.70    2.30
   4   6  -4   23.50    2.00
   4   6  -4   23.10    1.60
   4   6  -4   24.10    5.80
   4   6  -4   26.00    2.00
  -4  -6   4   22.00    1.80
  -4  -6   4   21.70    1.60
   3   6  -4  523.95   24.50
   3   6  -4  482.05   29.10
   3   6  -4  491.35   24.30
   3   6  -4  522.15   24.40
   3   6  -4  506.45   24.40
   3   6  -4  501.75   24.40
  -3  -6   4  527.65   24.40
  -3  -6   4  587.44   35.00
  -3  -6   4  509.75   24.40
  -3  -6   4  511.15   32.70
   2   6  -4    1.30    0.70
   2   6  -4    1.10    0.50
   2   6  -4    1.80    0.40
   2   6  -4    2.20    2.30
   2   6  -4    0.00    6.10
  -2  -6   4    1.70    0.70
  -2  -6   4    1.50    2.50
  -2  -6   4    2.40    0.60
  -2  -6   4    2.60    0.90
   1   6  -4 1105.89   49.90
   1   6  -4 1061.69   49.70
   1   6  -4 1152.68   49.90
   1   6  -4  972.50   52.59
  -1  -6   4 1054.29   49.90
  -1  -6   4 1042.60   49.80
  -1  -6   4 1144.79   57.59
  -1  -6   4  983.90   49.90
   0   6  -4  331.87   15.90
   0   6  -4  277.27   24.20
   0   6  -4  290.37   13.80
   0  -6   4  286.47   20.20
   0  -6   4  284.07   13.90
   0  -6   4  283.57   13.80
   0  -6   4  288.77   14.00
   0  -6   4  271.87   13.80
   0  -6   4  307.87   21.70
   0  -6   4  283.27   14.40
  -1   6  -4 1200.98   58.49
  -1   6  -4 1011.70   56.39
  -1   6  -4 1022.50   49.90
  -1   6  -4 1134.09   49.70
   1  -6   4  978.10   49.90
   1  -6   4 1085.69   49.50
   1  -6   4 1094.79   49.80
   1  -6   4 1036.00   61.89
   1  -6   4  987.50   49.60
   1  -6   4 1070.49   49.90
   1  -6   4 1117.79   49.80
   1  -6   4 1014.30   49.70
   1  -6   4 1057.29   49.70
  -2   6  -4  258.47   12.10
  -2   6  -4  269.27   18.10
   2  -6   4  253.17   12.20
   2  -6   4  232.98   12.10
   2  -6   4  259.27   12.30
   2  -6   4  254.67   11.80
   2  -6   4  260.77   12.20
   2  -6   4  239.08   11.80
   2  -6   4  238.88   12.10
  -3   6  -4   57.89    8.00
  -3   6  -4   55.29    3.10
  -3   6  -4   55.59    3.00
   3  -6   4   52.09    3.30
   3  -6   4   51.89    3.00
   3  -6   4   52.19    3.00
   3  -6   4   53.69    2.70
   3  -6   4   52.29    3.20
   3  -6   4   53.89    3.10
   3  -6   4   52.19    2.70
   3  -6   4   55.09    3.30
  -4   6  -4  112.59   12.70
   4  -6   4  127.19    6.20
   4  -6   4  133.69    6.90
   4  -6   4  144.89    8.30
   4  -6   4  132.19    6.20
   4  -6   4  116.79    6.30
   4  -6   4  132.29    6.60
   4  -6   4  134.09    7.10
   4  -6   4  132.09    6.60
  -5   6  -4   80.39   11.40
   5  -6   4  102.19    6.90
   5  -6   4   94.39    5.10
   5  -6   4   98.69    5.60
   5  -6   4   94.89    4.60
   5  -6   4   88.49    4.80
   5  -6   4   95.39    5.00
   5  -6   4   93.99    4.60
   5  -6   4   92.59    5.30
  -6   6  -4    1.30    3.60
   6  -6   4    0.50    1.70
   6  -6   4    0.60    0.40
   6  -6   4    1.10    1.20
   6  -6   4    0.00    0.70
   6  -6   4    1.50    0.40
  -7   6  -4  148.99   15.20
   7  -6   4  154.18    7.40
   7  -6   4  156.58    7.80
   7  -6   4  157.08    7.40
   7   5  -4  191.48    9.90
   7   5  -4  207.98    9.90
  -7  -5   4  212.78   10.00
   6   5  -4   50.19    7.90
   6   5  -4   42.70    2.90
   6   5  -4   47.80    3.10
   6   5  -4   48.10    3.00
  -6  -5   4   43.60    2.80
   5   5  -4   90.69    5.10
   5   5  -4   91.09    9.80
   5   5  -4   99.09    5.20
   5   5  -4  103.39    5.20
  -5  -5   4   93.09    5.10
  -5  -5   4  101.39    5.10
   4   5  -4 1449.95   73.09
   4   5  -4 1467.75   67.69
   4   5  -4 1327.87   67.89
   4   5  -4 1501.45   67.59
   4   5  -4 1457.35   67.49
  -4  -5   4 1517.35   67.59
  -4  -5   4 1399.86   67.59
   3   5  -4  185.48    8.60
   3   5  -4  184.08    8.70
   3   5  -4  176.68    8.60
   3   5  -4  177.38    8.50
   3   5  -4  167.68   12.30
   3   5  -4  179.78    8.60
  -3  -5   4  177.18    8.60
  -3  -5   4  175.98    9.20
  -3  -5   4  167.68    8.60
  -3  -5   4  176.28   16.30
   2   5  -4   24.50    1.70
   2   5  -4   29.60    2.30
   2   5  -4   24.80    4.20
   2   5  -4   29.00    1.70
   2   5  -4   27.90    1.90
   2   5  -4   27.50    1.70
  -2  -5   4   31.10    5.40
  -2  -5   4   26.00    1.80
  -2  -5   4   25.30    1.70
   1   5  -4 2886.91  116.69
   1   5  -4 2108.79  118.59
   1   5  -4 2486.55  116.39
  -1  -5   4 2578.04  116.39
  -1  -5   4 2512.85  116.39
  -1  -5   4 2422.86  116.29
   0   5  -4  118.99    6.30
   0   5  -4  123.89    5.90
   0   5  -4  126.89    7.50
   0   5  -4  125.79    5.90
   0  -5   4  118.19    5.80
   0  -5   4  113.19    5.90
   0  -5   4  121.39    6.40
   0  -5   4  116.39    6.00
   0  -5   4  119.19    6.00
   0  -5   4  121.79   10.00
   0  -5   4  124.49    6.10
   0  -5   4  125.79   11.40
  -1   5  -4  162.38    7.70
  -1   5  -4  163.08    7.70
  -1   5  -4  169.48   11.60
   1  -5   4  155.58    7.50
   1  -5   4  161.38    7.90
   1  -5   4  160.68    7.70
   1  -5   4  166.08    7.70
   1  -5   4  152.68    7.70
   1  -5   4  145.89    7.70
   1  -5   4  155.78    7.50
   1  -5   4  166.88    7.80
   1  -5   4  153.98   15.70
  -2   5  -4   46.10    5.60
  -2   5  -4   40.40    2.20
  -2   5  -4   46.20    2.30
   2  -5   4   40.60    2.10
   2  -5   4   39.40    2.40
   2  -5   4   41.60    2.60
   2  -5   4   42.50    2.30
   2  -5   4   37.40    9.10
   2  -5   4   41.30    2.00
   2  -5   4   36.40    2.30
   2  -5   4   37.20    2.40
   2  -5   4   43.10    2.40
  -3   5  -4  256.77   12.30
  -3   5  -4  272.97   12.50
   3  -5   4  245.18   12.50
   3  -5   4  262.67   12.20
   3  -5   4  238.08   12.40
   3  -5   4  245.18   12.30
   3  -5   4  280.77   13.90
   3  -5   4  253.27   12.60
   3  -5   4  285.17   12.90
   3  -5   4  249.58   12.50
   3  -5   4  244.28   12.60
   3  -5   4  273.97   12.30
  -4   5  -4  196.28    9.50
  -4   5  -4  174.08   10.60
   4  -5   4  190.68    9.30
   4  -5   4  183.38    9.60
   4  -5   4  196.38    9.60
   4  -5   4  198.48    9.90
   4  -5   4  192.68    9.00
   4  -5   4  194.08    9.40
   4  -5   4  176.98    9.20
   4  -5   4  198.58   11.10
   4  -5   4  188.38    9.10
   5  -5   4   66.99    3.40
   5  -5   4   68.59    4.40
   5  -5   4   66.09    5.50
   5  -5   4   65.99    4.10
   5  -5   4   72.99    3.80
   5  -5   4   63.49    3.90
   5  -5   4   66.59    3.70
   5  -5   4   68.89    3.50
   6  -5   4  215.08   10.30
   6  -5   4  213.18   10.60
   6  -5   4  210.68   10.50
   6  -5   4  223.58   10.30
   7  -5   4  218.28   10.90
   7  -5   4  231.88   11.90
   7  -5   4  225.18   10.70
   7  -5   4  228.48   11.00
   7  -5   4  223.28   10.70
   7  -5   4  220.58   13.30
   7   4  -4   26.50    2.00
   7   4  -4   27.50    2.10
  -7  -4   4   24.60    1.90
   6   4  -4  750.52   33.80
   6   4  -4  722.23   33.90
   6   4  -4  653.93   33.80
   6   4  -4  709.93   33.90
  -6  -4   4  747.23   33.90
   5   4  -4  119.69    5.90
   5   4  -4  118.09    6.00
   5   4  -4  111.39    5.80
   5   4  -4  112.79   10.30
   5   4  -4  111.19    6.00
   5   4  -4  115.39    5.70
  -5  -4   4  112.89    5.80
  -5  -4   4  108.49    5.80
   4   4  -4  802.12   34.80
   4   4  -4  708.63   39.00
   4   4  -4  747.63   34.70
   4   4  -4  773.92   34.70
   4   4  -4  727.53   35.10
   4   4  -4  721.23   34.60
  -4  -4   4  639.24   46.20
  -4  -4   4  730.93   34.70
  -4  -4   4  767.52   35.20
  -4  -4   4  759.82   34.70
   3   4  -4  965.30   45.10
   3   4  -4  956.30   44.90
   3   4  -4  925.01   45.20
   3   4  -4  986.70   44.90
   3   4  -4 1028.40   44.90
   3   4  -4  908.71   48.30
   3   4  -4  986.50   45.00
  -3  -4   4  955.00   45.00
  -3  -4   4 1027.10   45.40
  -3  -4   4  866.51   55.09
   2   4  -4  902.21   43.00
   2   4  -4  919.51   43.10
   2   4  -4  860.71   45.50
   2   4  -4 1008.90   43.10
   2   4  -4  852.61   42.90
   2   4  -4  972.30   43.00
  -2  -4   4  892.41   43.00
  -2  -4   4  939.51   49.99
  -2  -4   4  973.10   43.00
  -2  -4   4  865.91   42.90
   1   4  -4  780.82   36.50
   1   4  -4  822.72   36.60
   1   4  -4  783.82   36.40
   1   4  -4  690.23   36.50
   1   4  -4  754.52   39.10
  -1  -4   4  760.72   37.10
  -1  -4   4  899.11   40.80
  -1  -4   4  751.92   36.60
  -1  -4   4  773.82   41.90
  -1  -4   4  748.13   36.50
   0   4  -4   12.40    1.30
   0   4  -4   15.30    1.40
   0   4  -4   14.80    1.00
   0  -4   4   13.50    3.40
   0  -4   4   15.10    1.40
   0  -4   4   16.80    1.20
  -1   4  -4  618.74   28.00
  -1   4  -4  683.13   30.90
  -1   4  -4  618.94   27.90
  -1   4  -4  591.44   28.30
  -1   4  -4  618.64   34.50
   1  -4   4  600.44   37.90
   1  -4   4  567.74   28.10
   1  -4   4  548.85   28.00
   1  -4   4  553.94   28.00
   1  -4   4  552.64   27.80
   1  -4   4  581.04   27.90
   1  -4   4  615.44   28.00
  -2   4  -4  454.25   20.20
  -2   4  -4  393.56   24.30
  -2   4  -4  492.95   20.30
  -2   4  -4  419.86   20.20
   2  -4   4  447.06   20.30
   2  -4   4  421.26   20.10
   2  -4   4  435.26   20.30
   2  -4   4  441.16   20.30
   2  -4   4  394.96   20.30
   2  -4   4  411.76   20.30
   2  -4   4  443.46   20.40
   2  -4   4  409.06   20.20
   2  -4   4  418.96   20.10
  -3   4  -4  744.53   33.80
  -3   4  -4  699.23   33.90
   3  -4   4  734.03   35.30
   3  -4   4  733.93   34.30
   3  -4   4  751.12   33.90
   3  -4   4  669.43   33.80
   3  -4   4  722.03   33.90
   3  -4   4  678.73   33.80
   3  -4   4  733.13   34.00
   3  -4   4  726.53   34.00
   3  -4   4  769.02   33.90
   3  -4   4  730.23   33.70
   3  -4   4  690.53   33.70
   3  -4   4  714.43   33.90
  -4   4  -4  817.52   40.10
  -4   4  -4  758.12   41.00
   4  -4   4  875.91   40.70
   4  -4   4  891.81   40.20
   4  -4   4  859.11   41.90
   4  -4   4  893.51   40.10
   4  -4   4  881.71   40.10
   4  -4   4  850.81   39.80
   4  -4   4  871.91   39.90
   4  -4   4  873.11   40.10
   4  -4   4  821.42   40.20
   4  -4   4  834.22   40.00
   5  -4   4   41.70    2.40
   5  -4   4   35.70    4.00
   5  -4   4   36.40    2.00
   5  -4   4   37.50    2.10
   5  -4   4   34.50    2.30
   5  -4   4   36.60    3.00
   5  -4   4   34.70    2.70
   6  -4   4  647.44   30.60
   6  -4   4  627.14   32.20
   6  -4   4  611.64   30.00
   6  -4   4  604.24   29.90
   6  -4   4  643.04   29.80
   7  -4   4   91.09    5.70
   7  -4   4   87.79    4.40
   7  -4   4   90.19    4.50
   7  -4   4   91.89    4.70
   7  -4   4   85.79    7.20
   7  -4   4   86.39    4.70
  -8   4  -4  121.79   13.50
   8  -4   4  148.29    6.60
   8  -4   4  146.79    6.70
   7   3  -4  100.09    5.30
   7   3  -4   90.89    5.00
   7   3  -4   95.99    5.00
   7   3  -4   99.09    4.90
  -7  -3   4   82.19   15.20
  -7  -3   4   97.29    4.90
   6   3  -4    1.80    0.80
   6   3  -4    0.50    0.90
  -6  -3   4    0.30    0.70
   5   3  -4  115.39   10.00
   5   3  -4  126.29    6.20
   5   3  -4  114.99    6.10
   5   3  -4  128.59    6.00
   5   3  -4  118.59    6.00
  -5  -3   4  109.89    6.00
   4   3  -4   44.30    2.60
   4   3  -4   39.80    2.80
   4   3  -4   40.00    2.30
   4   3  -4   40.90    3.00
   4   3  -4   42.10    2.30
   4   3  -4   42.00    2.40
   4   3  -4   41.00    2.50
   4   3  -4   38.70    5.10
   4   3  -4   39.50    2.40
  -4  -3   4   41.40    2.30
  -4  -3   4   43.60    2.40
  -4  -3   4   38.10    2.90
   3   3  -4  422.26   18.90
   3   3  -4  399.86   18.80
   3   3  -4  385.46   18.90
   3   3  -4  397.16   19.10
   3   3  -4  376.96   21.60
   3   3  -4  382.16   18.80
   3   3  -4  428.36   18.80
   3   3  -4  397.76   19.20
  -3  -3   4  395.76   18.80
  -3  -3   4  404.26   19.30
  -3  -3   4  402.56   18.90
   2   3  -4   78.69    6.60
   2   3  -4   97.09    4.80
   2   3  -4   92.69    4.90
   2   3  -4   98.69    4.70
   2   3  -4   98.09    4.80
  -2  -3   4   85.09    4.70
  -2  -3   4   94.99    4.70
  -2  -3   4  107.09    4.90
  -2  -3   4  102.99    5.00
   1   3  -4 5626.04  276.07
  -1  -3   4 4740.63  274.27
   0   3  -4  225.38   10.70
   0   3  -4  219.98   10.70
   0   3  -4  231.28   10.70
   0   3  -4  212.08   10.50
   0  -3   4  221.08   10.40
   0  -3   4  220.58   10.70
   0  -3   4  207.68   10.50
  -1   3  -4  450.55   20.80
  -1   3  -4  444.96   21.10
  -1   3  -4  457.15   20.90
  -1   3  -4  484.75   20.90
  -1   3  -4  462.45   26.80
   1  -3   4  427.36   20.90
   1  -3   4  430.66   20.90
   1  -3   4  442.46   20.80
   1  -3   4  394.86   28.60
  -2   3  -4 2265.67  113.69
   2  -3   4 2492.25  113.69
   2  -3   4 2566.24  113.79
  -3   3  -4   10.30    0.90
  -3   3  -4    8.70    0.70
   3  -3   4    7.70    1.10
   3  -3   4    8.00    0.80
   3  -3   4    8.60    1.00
   3  -3   4    8.20    1.00
   3  -3   4    8.00    0.70
   3  -3   4    7.20    1.10
   3  -3   4    7.30    1.10
   3  -3   4    8.80    1.60
   3  -3   4   10.20    0.90
   3  -3   4    9.60    1.30
  -4   3  -4    8.00    2.10
  -4   3  -4    7.00    1.20
   4  -3   4   10.90    1.40
   4  -3   4    9.40    1.30
   4  -3   4    9.80    0.90
   4  -3   4    8.70    0.80
   4  -3   4    9.40    1.00
   4  -3   4    7.80    1.40
   4  -3   4    8.70    1.10
   5  -3   4  670.63   29.40
   5  -3   4  644.64   29.50
   5  -3   4  648.14   29.60
   5  -3   4  622.34   29.90
   5  -3   4  587.04   31.70
   5  -3   4  595.84   30.30
   5  -3   4  592.84   29.30
   5  -3   4  641.14   29.30
   5  -3   4  624.34   29.60
   6  -3   4   94.69    4.60
   6  -3   4   95.49    4.60
   6  -3   4   88.19    5.70
   6  -3   4   87.89    4.90
   6  -3   4   88.79    7.20
   6  -3   4   90.59    4.80
   6  -3   4   89.39    4.60
   7  -3   4   65.09    3.40
   7  -3   4   69.29    3.40
   7  -3   4   64.89    3.70
   7  -3   4   63.69    3.70
   7  -3   4   65.69    4.80
   7  -3   4   64.79    6.40
   8  -3   4    0.00    0.50
   8  -3   4    0.90    0.40
   8  -3   4    1.10    0.70
   8   2  -4   90.49    4.40
  -8  -2   4   82.99   13.40
   7   2  -4    0.80    0.90
   7   2  -4    2.40    1.10
   7   2  -4   -0.20    0.70
   7   2  -4    0.30    0.80
  -7  -2   4    0.70    0.70
  -7  -2   4   -0.20    3.70
   6   2  -4   25.90    2.00
   6   2  -4   24.70    1.80
   6   2  -4   23.70    1.90
   6   2  -4   24.10    2.00
  -6  -2   4   24.40    1.80
   5   2  -4  175.88    8.90
   5   2  -4  182.08    9.00
   5   2  -4  177.58   12.70
   5   2  -4  176.08    8.70
   5   2  -4  180.58    8.90
   5   2  -4  180.98    8.70
   4   2  -4    4.50    0.80
   4   2  -4    6.80    1.10
   4   2  -4    5.70    2.50
   4   2  -4    5.20    1.20
   4   2  -4    5.80    0.80
   4   2  -4    3.80    0.70
   4   2  -4    6.00    0.80
   4   2  -4    4.90    0.70
   4   2  -4    3.80    1.00
  -4  -2   4    5.30    0.70
  -4  -2   4    3.20    1.00
  -4  -2   4    5.00    0.80
   3   2  -4 1384.66   61.19
   3   2  -4 1283.37   61.09
   3   2  -4 1215.18   63.49
   3   2  -4 1359.86   60.89
   3   2  -4 1190.48   60.99
   3   2  -4 1382.76   60.99
   3   2  -4 1336.07   61.39
  -3  -2   4 1367.26   61.49
  -3  -2   4 1297.27   61.09
  -3  -2   4 1302.47   60.99
  -3  -2   4 1260.07   60.99
   2   2  -4  561.94   27.70
   2   2  -4  612.64   27.80
   2   2  -4  585.14   27.20
   2   2  -4  552.74   27.40
   2   2  -4  629.44   27.10
   2   2  -4  527.25   27.10
  -2  -2   4  595.94   27.10
  -2  -2   4  606.64   27.10
  -2  -2   4  505.15   27.10
  -2  -2   4  614.74   27.40
   1   2  -4  763.72   34.90
   1   2  -4  720.53   34.60
   1   2  -4  743.73   35.00
   1   2  -4  735.53   34.60
  -1  -2   4  744.63   34.60
  -1  -2   4  727.13   35.00
   0   2  -4  833.72   40.00
   0   2  -4  860.61   40.20
   0   2  -4  947.91   40.10
   0  -2   4  811.62   40.20
   0  -2   4  829.72   39.90
  -1   2  -4 2313.17  107.99
  -2   2  -4  132.19    6.70
  -2   2  -4  140.39    6.40
  -2   2  -4  132.79   12.30
  -2   2  -4  131.29    6.30
  -2   2  -4  128.59    6.40
  -2   2  -4  127.49    6.40
  -2   2  -4  140.69    6.40
  -2   2  -4  133.89    6.60
   2  -2   4  116.79    7.10
   2  -2   4  128.29    6.60
   2  -2   4  139.19    6.40
  -3   2  -4  632.84   29.60
  -3   2  -4  710.63   29.50
  -3   2  -4  616.74   29.60
  -3   2  -4  647.54   30.20
  -3   2  -4  657.33   29.60
   3  -2   4  662.53   29.70
   3  -2   4  571.44   30.80
   3  -2   4  632.34   29.60
   3  -2   4  601.04   29.50
   3  -2   4  601.54   29.50
   3  -2   4  652.93   29.70
   3  -2   4  626.94   29.60
   3  -2   4  643.54   29.50
   3  -2   4  627.84   29.50
   3  -2   4  536.45   29.90
   3  -2   4  704.13   29.70
   3  -2   4  585.84   29.60
  -4   2  -4  906.31   43.30
  -4   2  -4  878.51   44.10
   4  -2   4  942.91   43.20
   4  -2   4  943.21   43.40
   4  -2   4  910.31   43.40
   4  -2   4  982.70   43.50
   4  -2   4  904.11   43.20
   4  -2   4  925.51   43.20
   4  -2   4  930.41   43.30
   4  -2   4  905.51   43.30
   4  -2   4  932.91   43.20
   5  -2   4  165.78    8.00
   5  -2   4  162.88    7.60
   5  -2   4  142.39    9.80
   5  -2   4  170.88    7.70
   5  -2   4  141.19    8.50
   5  -2   4  161.78    7.80
   5  -2   4  157.88    7.70
   6  -2   4  424.56   19.00
   6  -2   4  370.56   21.80
   6  -2   4  428.86   19.10
   6  -2   4  404.66   19.10
   6  -2   4  406.76   19.10
   6  -2   4  377.46   20.20
   6  -2   4  405.96   19.40
   7  -2   4   17.00    1.60
   7  -2   4   18.90    1.30
   7  -2   4   18.10    1.70
   7  -2   4   17.40    4.70
   7  -2   4   17.60    1.40
   7  -2   4   18.20    3.00
   8  -2   4    1.40    0.50
   8  -2   4    0.70    0.50
   8  -2   4    1.40    0.70
   8   1  -4   57.79    3.10
  -8  -1   4   56.69   11.70
   7   1  -4    3.80    1.00
   7   1  -4    4.50    0.90
   7   1  -4    3.90    1.00
   7   1  -4    4.70    0.80
  -7  -1   4    3.50    0.80
  -7  -1   4    2.10    4.10
   6   1  -4   12.20    1.70
   6   1  -4   10.20    1.40
   6   1  -4   13.80    1.30
   6   1  -4   14.00    1.40
   6   1  -4   11.30    1.40
  -6  -1   4   10.20    1.10
   5   1  -4  208.88   10.40
   5   1  -4  210.68   10.40
   5   1  -4  201.98   10.30
   5   1  -4  216.48   10.60
   5   1  -4  220.88   10.30
  -5  -1   4  224.38   10.30
   4   1  -4  176.38    9.00
   4   1  -4  197.18    9.20
   4   1  -4  175.28    9.50
   4   1  -4  191.78    8.90
   4   1  -4  179.88    8.80
   4   1  -4  185.28    9.00
   4   1  -4  186.08    8.80
  -4  -1   4  181.78    9.60
   3   1  -4 2801.82  125.69
   3   1  -4 2800.22  125.49
   3   1  -4 2434.76  127.79
   3   1  -4 2723.43  125.89
   3   1  -4 2663.63  125.49
   3   1  -4 2774.32  125.39
  -3  -1   4 2968.90  125.49
  -3  -1   4 2388.46  125.39
   2   1  -4   -0.10    0.80
   2   1  -4    0.10    0.60
   2   1  -4   -0.70    0.80
   2   1  -4    0.40    0.40
  -2  -1   4   -1.20    0.70
  -2  -1   4   -0.30    0.40
  -2  -1   4   -0.10    0.60
   1   1  -4  154.28    7.50
   1   1  -4  147.39    7.70
   1   1  -4  152.38    7.60
   1   1  -4  152.88    7.90
  -1  -1   4  153.18    7.60
  -1  -1   4  157.98    7.60
   1  -1   4 2356.06  118.09
  -2   1  -4  355.46   14.90
  -2   1  -4  315.57   14.90
  -2   1  -4  329.07   21.70
  -2   1  -4  266.27   18.90
  -2   1  -4  317.07   15.10
  -2   1  -4  306.67   14.80
  -2   1  -4  317.57   15.00
  -2   1  -4  313.87   15.20
  -2   1  -4  317.57   14.80
  -2   1  -4  332.57   15.20
   2  -1   4  271.37   22.00
   2  -1   4  329.17   14.90
  -3   1  -4 1543.75   72.29
  -3   1  -4 1540.15   72.89
  -3   1  -4 1544.55   72.59
  -3   1  -4 1644.34   72.29
   3  -1   4 1548.35   72.39
   3  -1   4 1488.65   72.39
   3  -1   4 1743.53   72.59
   3  -1   4 1563.94   72.49
   3  -1   4 1447.06   72.49
   3  -1   4 1562.74   72.29
   3  -1   4 1554.34   72.39
   3  -1   4 1505.05   72.29
   3  -1   4 1485.35   72.29
  -4   1  -4   45.10    2.90
  -4   1  -4   47.90    2.50
  -4   1  -4   49.40    3.50
   4  -1   4   40.40    2.50
   4  -1   4   50.69    2.80
   4  -1   4   46.00    2.50
   4  -1   4   42.10    2.50
   4  -1   4   48.30    2.60
   4  -1   4   39.10    2.70
   4  -1   4   45.10    2.80
   4  -1   4   47.50    2.40
  -5   1  -4   18.30    3.60
  -5   1  -4   18.20   16.60
   5  -1   4   17.50    1.40
   5  -1   4   18.00    1.40
   5  -1   4   19.00    1.50
   5  -1   4   15.70    1.20
   5  -1   4   16.50    1.40
   5  -1   4   17.70    1.60
   6  -1   4   97.39    4.80
   6  -1   4   89.49    5.90
   6  -1   4   95.09    4.70
   6  -1   4   99.99    4.80
   6  -1   4   94.69    5.10
   6  -1   4   80.29    7.30
   7  -1   4    1.70    0.80
   7  -1   4    0.30    0.50
   7  -1   4    1.00    0.60
   7  -1   4    0.20    2.90
   7  -1   4    1.50    0.80
   7  -1   4    2.50    2.00
   8  -1   4   78.59    4.10
   8  -1   4   74.19    3.80
   8  -1   4   75.59    3.90
   8   0  -4   43.30    2.40
   7   0  -4    6.10    0.90
   7   0  -4    7.20    1.00
   7   0  -4    9.00    1.20
   7   0  -4    7.80    1.20
   7   0  -4    6.80    1.30
  -7   0   4    8.20    1.00
  -7   0   4    5.70    6.30
   6   0  -4  292.17   13.20
   6   0  -4  279.27   12.90
   6   0  -4  276.27   12.90
   6   0  -4  275.77   13.00
   6   0  -4  268.47   13.10
  -6   0   4  258.07   12.90
  -6   0   4  237.48   25.40
   5   0  -4  160.48    8.30
   5   0  -4  175.28    8.50
   5   0  -4  177.68    8.50
   5   0  -4  177.68    8.70
   5   0  -4  172.88    8.40
  -5   0   4  171.18    8.40
   4   0  -4 1375.76   63.59
   4   0  -4 1440.16   63.49
   4   0  -4 1305.47   64.29
   4   0  -4 1351.16   63.59
   4   0  -4 1384.86   63.69
   4   0  -4 1373.46   63.89
   4   0  -4 1341.87   63.69
  -4   0   4 1301.77   64.39
  -4   0   4 1396.66   63.69
   3   0  -4 1130.99   56.89
   3   0  -4 1303.87   57.69
   3   0  -4 1204.28   57.39
   3   0  -4 1218.88   57.09
   3   0  -4 1235.98   56.79
   3   0  -4 1258.27   56.79
   3   0  -4 1161.98   56.89
  -3   0   4 1157.78   56.89
  -3   0   4 1295.67   56.99
  -3   0   4 1238.58   56.99
  -3   0   4 1204.78   56.89
  -3   0   4 1217.68   57.39
   2   0  -4 3851.01  179.58
   1   0  -4 5909.91  312.87
  -1   0   4 6336.97  314.87
   0   0  -4  488.25   22.50
   0   0  -4  475.15   22.70
   0   0  -4  520.05   22.50
   0   0  -4  434.76   25.40
   0   0  -4  487.15   22.80
   0   0   4  527.15   26.20
   0   0   4  464.65   22.70
   0   0   4  448.56   22.70
  -2   0  -4 2407.86  107.39
  -2   0  -4 2019.70  106.99
  -2   0  -4 2385.06  107.09
   2   0   4 2259.77  106.99
   2   0   4 2421.26  107.09
  -3   0  -4    1.00    0.50
  -3   0  -4    0.90    0.40
  -3   0  -4    0.60    2.10
  -3   0  -4    1.50    0.30
  -3   0  -4    0.50    0.70
   3   0   4    0.60    0.50
   3   0   4    1.20    0.50
   3   0   4    1.80    0.50
   3   0   4    2.50    0.70
   3   0   4    1.60    0.50
   3   0   4    0.60    0.40
   3   0   4    0.80    0.40
   3   0   4    0.80    0.50
   3   0   4    2.20    0.60
  -4   0  -4    1.80    3.60
  -4   0  -4    2.90    1.30
  -4   0  -4    2.50    0.90
   4   0   4    3.60    0.80
   4   0   4    1.20    0.60
   4   0   4    2.10    0.60
   4   0   4    1.00    0.60
   4   0   4    2.10    0.60
   4   0   4    4.00    0.70
   4   0   4    2.30    0.60
   4   0   4    1.30    1.00
   4   0   4    3.30    0.80
   5   0   4  125.69    6.00
   5   0   4  117.89    5.90
   5   0   4  113.39    5.90
   5   0   4  110.69    6.20
   5   0   4  121.19    5.80
   6   0   4  237.98   11.70
   6   0   4  244.78   12.70
   7   0   4   33.10    4.50
   7   0   4   35.30    6.60
   7   0   4   42.10    2.40
   7   0   4   43.80    2.60
   7   0   4   42.50    2.80
   7   0   4   41.00    2.30
   8  -1  -4  386.86   18.20
   7  -1  -4  332.27   15.10
   7  -1  -4  296.97   14.80
   7  -1  -4  314.87   15.00
   7  -1  -4  318.17   15.10
  -7   1   4  303.27   27.90
   6  -1  -4  154.98    7.70
   6  -1  -4  161.08    7.90
   6  -1  -4  161.38    7.80
   6  -1  -4  160.78    8.00
   6  -1  -4  165.48    7.90
   6  -1  -4  159.48    7.60
  -6   1   4  159.68    7.70
  -6   1   4  138.39   18.30
   5  -1  -4 1408.66   58.99
   5  -1  -4 1335.67   58.59
   5  -1  -4 1260.47   58.79
   5  -1  -4 1249.68   58.49
   5  -1  -4 1332.87   58.69
  -5   1   4 1063.99   71.99
  -5   1   4 1184.48   58.79
  -5   1   4 1201.98   58.59
   4  -1  -4   22.80    1.50
   4  -1  -4   23.20    1.80
   4  -1  -4   23.70    1.50
   4  -1  -4   22.60    1.70
   4  -1  -4   23.10    2.30
   4  -1  -4   24.70    1.50
  -4   1   4   22.20    2.30
  -4   1   4   24.80    1.40
  -4   1   4   21.80    6.40
  -4   1   4   22.20    1.70
  -4   1   4   20.70    1.60
   3  -1  -4  124.09    6.00
   3  -1  -4  121.29    6.10
   3  -1  -4  120.99    6.00
   3  -1  -4  132.09    6.70
   3  -1  -4  122.79    6.00
   3  -1  -4  135.09    6.00
   3  -1  -4  125.39    5.90
  -3   1   4  106.09   12.10
  -3   1   4  126.69    6.10
  -3   1   4  112.49    6.40
  -3   1   4  113.99    5.90
  -3   1   4  120.79    5.90
  -3   1   4  124.39    6.00
   2  -1  -4   36.80    1.70
   2  -1  -4   35.60    1.70
   2  -1  -4   36.30    2.30
   2  -1  -4   33.80    2.10
  -2   1   4   32.10    2.10
  -2   1   4   32.70    1.90
  -2   1   4   34.10    1.80
  -2   1   4   28.40    5.60
  -2   1   4   29.00    2.20
   1  -1  -4   41.70    2.30
   1  -1  -4   40.10    2.10
   1  -1  -4   41.20    2.20
   1  -1  -4   42.50    2.70
  -1   1   4   42.10    2.40
  -1   1   4   34.80    2.50
  -1   1   4   37.60    2.30
  -1   1   4   37.00    2.20
  -1   1   4   36.60    5.00
   0  -1  -4  255.77   12.60
   0  -1  -4  266.67   12.60
   0  -1  -4  248.98   17.30
   0  -1  -4  256.37   12.90
   0   1   4  274.67   16.50
   0   1   4  296.07   15.60
   0   1   4  246.28   12.60
  -1  -1  -4 3648.33  164.58
  -1  -1  -4 2707.03  163.28
  -2  -1  -4  256.47   16.80
  -2  -1  -4  257.17   11.50
  -2  -1  -4  251.37   12.00
  -2  -1  -4  271.77   17.50
  -2  -1  -4  256.47   12.10
  -2  -1  -4  234.88   11.90
   2   1   4  251.07   11.90
   2   1   4  242.58   11.60
   2   1   4  236.08   11.80
   2   1   4  238.78   11.70
   2   1   4  229.48   11.60
   2   1   4  215.58   11.60
   2   1   4  246.68   11.70
  -3  -1  -4 1431.56   74.79
  -3  -1  -4 1400.26   65.39
  -3  -1  -4 1369.06   65.09
   3   1   4 1235.18   67.19
   3   1   4 1469.25   65.09
   3   1   4 1386.36   65.09
   3   1   4 1386.46   64.99
   3   1   4 1372.86   65.09
   3   1   4 1401.96   65.29
   3   1   4 1405.76   65.09
   3   1   4 1477.85   65.09
  -4  -1  -4  390.96   20.00
  -4  -1  -4  403.06   30.30
   4   1   4  451.45   19.50
   4   1   4  410.56   19.50
   4   1   4  416.06   19.60
   4   1   4  388.46   19.60
   4   1   4  417.26   19.60
   4   1   4  398.46   19.40
   4   1   4  429.96   19.80
   5   1   4 1009.60   45.10
   5   1   4  945.21   45.00
   5   1   4  943.41   45.20
   5   1   4  968.00   45.10
   5   1   4  949.31   45.40
   5   1   4  950.50   45.00
   6   1   4  114.69    6.10
   6   1   4  108.59    5.70
   6   1   4  106.49    5.60
   6   1   4  104.59    5.50
   6   1   4  108.99    5.60
   7   1   4   69.49    3.70
   7   1   4   67.89    3.90
   7   1   4   73.19    4.20
   7   1   4   66.09    3.60
   8  -2  -4   60.89    3.60
  -8   2   4   64.69   10.00
   7  -2  -4   54.19    3.00
   7  -2  -4   47.50    3.10
   7  -2  -4   40.00    5.80
   7  -2  -4   40.00    4.10
   7  -2  -4   51.99    2.60
  -7   2   4   48.10   10.40
   6  -2  -4  239.48   11.50
   6  -2  -4  246.38   11.50
   6  -2  -4  252.87   11.90
   6  -2  -4  243.88   11.90
   6  -2  -4  249.88   11.70
  -6   2   4  219.38   23.20
   5  -2  -4    1.00    0.60
   5  -2  -4    2.40    0.80
   5  -2  -4    1.20    0.60
   5  -2  -4    2.10    1.00
   5  -2  -4    2.60    0.60
   5  -2  -4    3.10    0.60
  -5   2   4    2.60    0.60
  -5   2   4    2.20    3.50
   4  -2  -4  227.18   11.00
   4  -2  -4  227.08   10.90
   4  -2  -4  232.98   11.90
   4  -2  -4  226.08   11.80
   4  -2  -4  245.38   11.00
   4  -2  -4  246.28   11.20
   4  -2  -4  232.08   10.80
   4  -2  -4  235.78   11.00
  -4   2   4  218.58   11.10
  -4   2   4  209.48   11.80
  -4   2   4  202.88   19.60
  -4   2   4  238.28   10.90
   3  -2  -4  229.88   10.70
   3  -2  -4  235.28   11.20
   3  -2  -4  224.88   10.50
   3  -2  -4  222.88   10.40
   3  -2  -4  219.88   10.50
   3  -2  -4  214.58   10.40
  -3   2   4  208.48   11.00
  -3   2   4  195.08   10.40
   2  -2  -4   35.20    1.80
   2  -2  -4   33.00    1.90
   2  -2  -4   36.40    2.40
   2  -2  -4   37.20    2.10
  -2   2   4   30.70    1.80
  -2   2   4   36.70    1.90
  -2   2   4   29.10    2.20
  -2   2   4   33.70    2.20
  -2   2   4   29.90    5.60
   1  -2  -4  565.24   25.70
   1  -2  -4  615.44   26.30
   1  -2  -4  550.84   25.60
   1  -2  -4  539.75   25.80
   1  -2  -4  522.75   25.90
   1  -2  -4  513.45   25.70
  -1   2   4  477.45   26.00
  -1   2   4  581.94   25.80
  -1   2   4  561.74   26.00
  -1   2   4  556.84   31.00
   0  -2  -4  195.98    9.90
   0  -2  -4  178.18   15.30
   0  -2  -4  189.58    9.40
   0  -2  -4  194.78    9.40
   0   2   4  197.38    9.40
   0   2   4  214.18   14.70
   0   2   4  211.18   11.30
   0   2   4  203.78    9.70
  -1  -2  -4 1041.80   46.40
   1   2   4  934.51   54.09
   1   2   4 1000.30   45.80
   1   2   4  916.21   45.70
   1   2   4  991.80   45.80
   1   2   4 1043.70   46.00
   1   2   4  945.01   45.70
   1   2   4  939.51   45.70
   1   2   4  997.00   45.60
  -2  -2  -4  871.01   43.10
  -2  -2  -4  883.61   38.90
  -2  -2  -4  905.01   46.40
  -2  -2  -4  834.32   39.50
   2   2   4  832.52   39.00
   2   2   4  801.02   39.00
   2   2   4  840.82   38.90
   2   2   4  853.71   39.30
   2   2   4  794.62   39.10
   2   2   4  752.32   38.90
   2   2   4  787.02   38.90
  -3  -2  -4    5.10    1.00
  -3  -2  -4    6.30    3.80
   3   2   4    4.70    0.80
   3   2   4    6.20    0.70
   3   2   4    4.10    0.70
   3   2   4    3.70    2.60
   3   2   4    4.60    5.70
   3   2   4    6.00    0.90
   3   2   4    4.10    0.90
   3   2   4    5.50    0.80
  -4  -2  -4  301.97   24.60
   4   2   4  286.57   13.70
   4   2   4  292.97   14.00
   4   2   4  279.27   13.70
   4   2   4  290.67   13.70
   4   2   4  289.07   13.60
   4   2   4  273.87   13.70
   4   2   4  270.07   13.80
   5   2   4   17.10    1.70
   5   2   4   18.90    2.10
   5   2   4   20.80    1.70
   5   2   4   20.30    1.50
   5   2   4   21.30    1.50
   5   2   4   19.80    1.60
   6   2   4  241.28   12.40
   6   2   4  256.07   12.20
   6   2   4  245.78   12.40
   6   2   4  263.97   12.90
   6   2   4  266.27   12.40
   7   2   4    1.80    1.20
   7   2   4    1.30    0.90
   7   2   4    0.50    0.70
   7   2   4   -0.20    0.60
   8  -3  -4   14.50    1.70
  -8   3   4   16.00    5.80
  -8   3   4   14.70    5.90
   7  -3  -4  366.06   17.10
   7  -3  -4  334.17   18.00
   7  -3  -4  380.66   17.00
   7  -3  -4  356.06   16.70
   7  -3  -4  306.97   19.60
  -7   3   4  379.86   28.90
   6  -3  -4   37.90    5.10
   6  -3  -4   36.90    3.60
   6  -3  -4   45.70    2.90
   6  -3  -4   47.80    3.00
   6  -3  -4   43.70    2.40
   6  -3  -4   47.50    2.30
  -6   3   4   40.80   10.10
   5  -3  -4   93.49    4.90
   5  -3  -4   96.29    4.60
   5  -3  -4   94.69    4.70
   5  -3  -4   95.09    5.00
   5  -3  -4   88.89    4.60
  -5   3   4   88.19   12.90
   4  -3  -4  142.89    7.20
   4  -3  -4  150.18    7.10
   4  -3  -4  147.29    7.20
   4  -3  -4  139.39    7.00
   4  -3  -4  141.99    8.00
   4  -3  -4  157.88    6.80
   4  -3  -4  139.19    8.00
  -4   3   4  130.59    7.20
  -4   3   4  124.09    7.90
  -4   3   4  144.29   15.30
  -4   3   4  154.28    6.90
   3  -3  -4 1823.72   79.49
   3  -3  -4 1709.03   80.49
   3  -3  -4 1804.22   79.69
   3  -3  -4 1673.73   79.59
   3  -3  -4 1705.53   79.79
   3  -3  -4 1772.92   79.69
  -3   3   4 1726.23   79.79
  -3   3   4 1629.74   80.29
  -3   3   4 1561.24   88.49
  -3   3   4 1666.33   79.49
   2  -3  -4   89.29    4.30
   2  -3  -4   85.59    4.40
   2  -3  -4   81.39    4.50
   2  -3  -4   88.29    5.00
   2  -3  -4   84.89    4.40
  -2   3   4   90.09    9.30
  -2   3   4   84.49    9.10
  -2   3   4   90.69    4.40
  -2   3   4   85.29    4.70
  -2   3   4   81.39    4.20
   1  -3  -4   55.99    2.90
   1  -3  -4   57.89    3.10
   1  -3  -4   64.59    3.70
   1  -3  -4   55.89    3.10
  -1   3   4   52.89    2.90
  -1   3   4   59.09    7.10
  -1   3   4   61.79    3.40
  -1   3   4   58.99    3.00
  -1   3   4   63.39    3.10
  -1   3   4   61.79    3.10
  -1   3   4   62.49    3.20
  -1   3   4   53.99    6.50
   0  -3  -4 4344.87  202.18
  -1  -3  -4  346.07   18.70
  -1  -3  -4  435.96   19.50
   1   3   4  400.86   18.70
   1   3   4  376.76   29.50
   1   3   4  378.76   18.70
   1   3   4  409.96   19.20
   1   3   4  414.66   18.80
   1   3   4  400.96   18.80
   1   3   4  417.76   18.80
  -2  -3  -4  147.39    7.40
   2   3   4  132.49    6.70
   2   3   4  132.79    6.70
   2   3   4  120.89   16.90
   2   3   4  142.39    7.00
   2   3   4  112.99    8.90
   2   3   4  142.39    6.60
   2   3   4  139.29    6.90
   2   3   4  147.89    6.70
   2   3   4  138.59    6.70
   2   3   4  140.29    6.80
   2   3   4  137.79    6.60
  -3  -3  -4  341.67   18.10
  -3  -3  -4  437.96   28.20
   3   3   4  386.86   18.20
   3   3   4  385.36   18.30
   3   3   4  382.66   18.20
   3   3   4  348.47   20.80
   3   3   4  363.16   18.10
   3   3   4  409.26   18.20
   3   3   4  396.86   18.20
   3   3   4  360.66   18.10
   3   3   4  408.86   18.60
   4   3   4 1126.09   53.99
   4   3   4 1223.08   53.59
   4   3   4 1053.59   56.89
   4   3   4 1176.48   53.59
   4   3   4 1171.68   53.49
   4   3   4 1115.29   53.49
   4   3   4 1136.49   53.39
  -5  -3  -4  324.67   17.20
   5   3   4  357.36   17.20
   5   3   4  374.36   17.40
   5   3   4  380.16   17.50
   5   3   4  380.86   17.90
   5   3   4  381.96   17.30
   5   3   4  341.57   17.30
   6   3   4    3.00    0.90
   6   3   4    2.80    0.80
   6   3   4    2.10    1.20
   6   3   4    5.60    1.00
   6   3   4    3.00    0.90
   7   3   4  276.77   12.50
   7   3   4  251.47   12.30
   7   3   4  243.88   12.80
   7   3   4  264.47   12.50
   8  -4  -4   10.40    1.40
   8  -4  -4    7.50    1.70
  -8   4   4    9.70    5.10
  -8   4   4   10.00    4.90
   7  -4  -4    1.30    2.70
   7  -4  -4    2.20    1.00
   7  -4  -4    2.80    0.80
   7  -4  -4    1.80    4.10
  -7   4   4    0.80    3.10
  -7   4   4    0.90    3.30
   6  -4  -4   86.39    4.90
   6  -4  -4   97.79    4.90
   6  -4  -4   88.09    4.40
  -6   4   4   84.99   12.70
   5  -4  -4  116.09    7.10
   5  -4  -4  112.89    8.30
   5  -4  -4  131.29    6.40
   5  -4  -4  133.39    6.00
   5  -4  -4  127.89    6.50
  -5   4   4  126.49   14.90
   4  -4  -4    1.30    0.70
   4  -4  -4    1.20    0.70
   4  -4  -4    2.80    1.20
   4  -4  -4    1.20    0.90
   4  -4  -4    2.90    1.90
   4  -4  -4    1.90    0.40
  -4   4   4    2.20    1.60
  -4   4   4    2.20    1.10
  -4   4   4    1.50    0.50
  -4   4   4    0.60    2.50
  -4   4   4    1.70    2.70
   3  -4  -4    7.60    1.70
   3  -4  -4    7.30    1.00
   3  -4  -4    9.20    1.30
   3  -4  -4    8.40    1.00
   3  -4  -4    7.80    1.00
   3  -4  -4    7.70    1.80
   3  -4  -4    7.70    1.20
  -3   4   4    8.20    1.10
  -3   4   4    7.30    3.70
  -3   4   4    7.60    0.70
  -3   4   4    6.70    3.90
   2  -4  -4  744.43   36.40
   2  -4  -4  834.72   37.00
   2  -4  -4  750.22   36.40
   2  -4  -4  775.72   37.20
   2  -4  -4  797.72   36.40
   2  -4  -4  887.31   36.40
  -2   4   4  699.23   36.10
  -2   4   4  719.43   36.70
  -2   4   4  756.72   43.10
  -2   4   4  775.62   43.70
   1  -4  -4    4.60    0.80
   1  -4  -4    4.50    1.30
   1  -4  -4    3.70    4.50
   1  -4  -4    6.80    0.90
  -1   4   4    3.50    0.50
  -1   4   4    5.90    3.30
  -1   4   4    5.20    0.70
  -1   4   4    4.50    0.50
  -1   4   4    5.40    2.90
  -1   4   4    4.60    1.00
  -1   4   4    3.40    0.60
   0  -4  -4 1666.63   89.99
   0  -4  -4 1511.25   76.39
   0  -4  -4 1506.45   76.29
   0  -4  -4 1793.32   77.29
   0   4   4 1556.04   76.29
   0   4   4 1729.83   84.59
   0   4   4 1654.93   76.39
   0   4   4 1496.65   76.19
   0   4   4 1674.03   76.89
   0   4   4 1665.73   76.39
   0   4   4 1699.73   76.39
   0   4   4 1628.44   76.39
   0   4   4 1708.73   87.19
  -1  -4  -4 2056.49  100.99
  -1  -4  -4 2363.76  101.89
   1   4   4 2150.78  100.99
   1   4   4 2271.67  101.09
   1   4   4 2076.29  116.39
   1   4   4 2024.60  101.09
   1   4   4 2164.38  100.89
   1   4   4 2421.06  101.59
   1   4   4 2302.47  113.69
   1   4   4 1845.02  101.19
  -2  -4  -4   24.90    2.30
   2   4   4   21.20    1.70
   2   4   4   23.20    1.50
   2   4   4   24.90    1.60
   2   4   4   25.20    2.10
   2   4   4   22.10    4.60
   2   4   4   22.00    1.50
   2   4   4   20.70    7.90
   2   4   4   19.80    1.50
   2   4   4   24.20    1.40
  -3  -4  -4  245.58   20.60
  -3  -4  -4  224.18   11.70
  -3  -4  -4  200.08   10.60
   3   4   4  206.98   13.80
   3   4   4  235.88   10.70
   3   4   4  218.18   11.10
   3   4   4  217.58   10.70
   3   4   4  219.58   10.90
   3   4   4  225.18   10.80
   3   4   4  199.58   26.20
   3   4   4  243.38   10.70
   3   4   4  226.18   10.70
   4   4   4   59.39    3.90
   4   4   4   51.59    3.50
   4   4   4   53.99    2.90
   4   4   4   51.99    6.90
   4   4   4   55.39    3.10
   4   4   4   52.99    3.00
   4   4   4   48.70    3.00
   5   4   4    1.10    0.60
   5   4   4    0.30    0.80
   5   4   4    1.20    0.80
   5   4   4    1.50    0.80
   5   4   4    1.30    1.30
   6   4   4  177.98   10.00
   6   4   4  202.68    9.50
   6   4   4  182.88    9.30
   6   4   4  203.78    9.50
   6   4   4  200.08    9.60
  -7  -4  -4   38.60    2.90
   7   4   4   48.60    2.60
   7   4   4   39.90    2.40
   7   4   4   45.10    3.00
   7   4   4   45.10    2.60
   7  -5  -4   12.40    1.40
   7  -5  -4   10.80    1.60
  -7   5   4   12.60    5.30
  -7   5   4   12.70    5.80
   6  -5  -4   80.79    4.90
   6  -5  -4   97.59    5.00
   6  -5  -4   83.59    7.20
   6  -5  -4   90.29    5.80
   6  -5  -4   87.79    4.80
  -6   5   4   85.69   12.60
  -6   5   4   97.89   12.50
   5  -5  -4 1423.46   68.19
   5  -5  -4 1418.16   69.49
   5  -5  -4 1463.85   67.59
   5  -5  -4 1439.56   67.59
  -5   5   4 1402.56   80.39
  -5   5   4 1508.55   79.89
   4  -5  -4   22.00    2.20
   4  -5  -4   25.30    3.20
   4  -5  -4   24.80    1.80
   4  -5  -4   23.30    1.80
  -4   5   4   23.40    5.90
  -4   5   4   20.90    6.00
  -4   5   4   24.20    4.10
   3  -5  -4  763.92   37.00
   3  -5  -4  833.92   37.00
   3  -5  -4  751.22   36.20
   3  -5  -4  774.22   35.90
   3  -5  -4  690.13   35.70
   3  -5  -4  757.52   35.90
   3  -5  -4  805.92   36.20
  -3   5   4  823.12   45.00
  -3   5   4  798.02   45.70
  -3   5   4  711.63   35.60
  -3   5   4  677.53   36.60
   2  -5  -4  172.38    8.50
   2  -5  -4  165.98    9.60
   2  -5  -4  154.18    8.90
   2  -5  -4  179.18    8.60
   2  -5  -4  163.18    8.50
  -2   5   4  176.68    8.60
  -2   5   4  187.48    8.30
  -2   5   4  169.78    9.10
  -2   5   4  201.58   16.00
   1  -5  -4  107.89    5.60
   1  -5  -4  113.39    5.60
   1  -5  -4  107.99    5.60
   1  -5  -4  115.49    7.20
  -1   5   4  114.39    5.50
  -1   5   4  124.19    6.70
  -1   5   4  114.19   11.10
  -1   5   4  111.09    5.60
  -1   5   4  105.59    5.40
  -1   5   4  112.39    5.60
   0  -5  -4  371.36   18.10
   0  -5  -4  376.86   30.70
   0  -5  -4  388.36   19.00
   0   5   4  388.96   18.60
   0   5   4  395.86   18.10
   0   5   4  391.56   18.10
   0   5   4  436.36   33.20
   0   5   4  364.06   17.90
   0   5   4  348.87   18.00
   0   5   4  397.86   29.00
   0   5   4  346.47   19.60
  -1  -5  -4   10.40    1.20
  -1  -5  -4   10.60    1.00
  -1  -5  -4   11.80    5.50
  -1  -5  -4   10.60    1.70
   1   5   4   11.50    7.10
   1   5   4   10.20    1.00
   1   5   4   12.00    1.70
   1   5   4   10.00    3.60
   1   5   4   10.90    1.00
   1   5   4   11.90    1.10
   1   5   4   11.90    5.70
   1   5   4   13.40    1.00
   1   5   4   11.60    1.10
  -2  -5  -4   14.10    6.00
  -2  -5  -4   12.80    1.10
  -2  -5  -4   15.50    2.30
   2   5   4   15.00    1.50
   2   5   4   13.80    1.10
   2   5   4   13.90    1.30
   2   5   4   15.00    1.20
   2   5   4   11.40    1.40
   2   5   4   13.80    9.00
   2   5   4   12.70    4.60
   2   5   4   13.70    2.10
   2   5   4   15.90    1.20
  -3  -5  -4   14.40    1.30
   3   5   4   15.60    1.50
   3   5   4   17.00    1.40
   3   5   4   18.10    1.20
   3   5   4   13.60    5.20
   3   5   4   17.00    1.40
   3   5   4   17.00   11.40
   3   5   4   12.70    1.70
   4   5   4   47.00    2.70
   4   5   4   49.90    2.70
   4   5   4   44.70    2.60
   4   5   4   41.20    3.20
   4   5   4   40.00    6.90
   4   5   4   43.60    2.80
   4   5   4   40.00    2.50
  -5  -5  -4    0.70    0.90
   5   5   4    0.30    0.70
   5   5   4    1.20    0.80
   5   5   4    2.00    1.30
   5   5   4    0.70    0.80
   5   5   4    1.20    0.60
   6   5   4   83.99    4.60
   6   5   4   83.19    4.40
   6   5   4   88.49    4.50
   6   5   4   86.89    5.00
   7  -6  -4  168.18    8.40
   7  -6  -4  167.28    8.50
  -7   6   4  161.28   16.00
  -7   6   4  186.38   16.80
   6  -6  -4  440.86   21.00
   6  -6  -4  421.06   20.80
   6  -6  -4  400.86   20.90
  -6   6   4  461.35   32.30
  -6   6   4  457.85   30.20
   5  -6  -4  192.78    9.90
   5  -6  -4  192.78   11.30
   5  -6  -4  174.48    9.90
  -5   6   4  187.48   22.60
   4  -6  -4   45.40    2.80
   4  -6  -4   48.40    2.90
  -4   6   4   49.40    8.10
  -4   6   4   46.40    8.70
   3  -6  -4 1170.08   59.59
   3  -6  -4 1271.67   59.69
   3  -6  -4 1120.09   59.99
   3  -6  -4 1288.37   59.79
  -3   6   4 1419.86   71.79
  -3   6   4 1379.16   69.59
   2  -6  -4   25.00    1.70
   2  -6  -4   23.20    1.60
   2  -6  -4   16.80    2.20
   2  -6  -4   25.20    3.40
   2  -6  -4   22.10    1.50
  -2   6   4   26.30    6.20
  -2   6   4   22.20    5.40
  -2   6   4   18.40    1.40
  -2   6   4   24.20    2.50
  -2   6   4   23.20    1.90
   1  -6  -4   60.49    4.30
   1  -6  -4   56.89    3.10
   1  -6  -4   50.99    2.90
   1  -6  -4   51.79    3.00
  -1   6   4   58.79    9.30
  -1   6   4   56.39    8.30
  -1   6   4   57.49    4.30
  -1   6   4   51.49    3.00
  -1   6   4   50.79    3.60
  -1   6   4   46.80    2.70
  -1   6   4   55.69    3.10
   0  -6  -4    7.90    1.90
   0  -6  -4    5.20    0.80
   0  -6  -4    6.70    1.00
   0  -6  -4    5.70    6.90
   0   6   4    5.40    0.90
   0   6   4    5.20    5.20
   0   6   4    6.00    0.70
   0   6   4    6.30    4.40
   0   6   4    6.40    2.40
  -1  -6  -4    2.50    4.60
  -1  -6  -4    1.60    0.50
  -1  -6  -4    0.90    0.80
   1   6   4    1.20    0.70
   1   6   4    2.20    0.60
   1   6   4    3.40    4.10
   1   6   4    2.50    1.20
   1   6   4    4.60    3.00
   1   6   4    2.10    0.60
   1   6   4    1.90    4.70
  -2  -6  -4   31.10    1.90
   2   6   4   32.70    1.90
   2   6   4   30.20    5.80
   2   6   4   29.30   11.80
   2   6   4   33.40    2.00
   2   6   4   32.00    2.10
   2   6   4   34.80    2.10
   2   6   4   32.30    2.30
  -3  -6  -4    0.70    0.70
   3   6   4    0.70    0.70
   3   6   4    0.80    6.60
   3   6   4    1.90    0.70
   3   6   4    1.20    0.50
   3   6   4    0.50    0.90
   3   6   4    0.70    3.50
  -4  -6  -4    7.90    1.20
   4   6   4   11.40    1.40
   4   6   4    8.40    1.10
   4   6   4   11.50    1.90
   4   6   4   10.50    4.90
   4   6   4    6.10    1.10
  -5  -6  -4  177.28    9.00
   5   6   4  186.48    9.00
   5   6   4  180.28    9.20
   5   6   4  191.78    9.60
   5   6   4  186.58    9.00
   6   6   4  298.57   13.90
   6   6   4  272.77   13.60
   6   6   4  286.77   14.00
   7  -7  -4  175.28    8.60
   7  -7  -4  161.18    8.50
  -7   7   4  180.68   15.90
  -7   7   4  181.58   20.70
   6  -7  -4  148.79    7.60
   6  -7  -4  153.48    7.70
   6  -7  -4  142.09    7.70
  -6   7   4  155.38   14.40
  -6   7   4  163.28   16.30
   5  -7  -4  913.61   45.90
   5  -7  -4  972.90   45.90
   5  -7  -4  944.91   45.80
  -5   7   4 1018.70   58.49
  -5   7   4 1023.90   55.69
   4  -7  -4    2.00    0.80
   4  -7  -4   -0.50    1.20
   4  -7  -4    0.30    0.60
  -4   7   4    0.10    2.60
  -4   7   4    0.70    2.40
   3  -7  -4  835.42   40.10
   3  -7  -4  769.52   39.90
   3  -7  -4  747.13   39.90
  -3   7   4  850.11   49.50
  -3   7   4  944.51   52.89
  -3   7   4  954.90   41.50
   2  -7  -4   46.50    4.30
   2  -7  -4   45.60    2.70
   2  -7  -4   42.60    2.60
   2  -7  -4   41.30    2.50
  -2   7   4   43.60    3.80
  -2   7   4   43.70    7.90
  -2   7   4   52.59    9.30
   1  -7  -4    2.80    0.60
   1  -7  -4    3.50    1.30
   1  -7  -4    3.70    0.70
   1  -7  -4    6.00    2.30
  -1   7   4    4.90    4.90
  -1   7   4    5.30    2.50
  -1   7   4    4.50    0.70
  -1   7   4    4.20    4.30
   0  -7  -4    9.20    1.00
   0  -7  -4    7.30    1.20
   0   7   4   11.30    1.00
   0   7   4   10.20    6.70
   0   7   4    8.80    5.40
   0   7   4   10.40    1.10
   0   7   4    8.80    3.50
  -1  -7  -4   93.09    4.60
   1   7   4   92.19    4.50
   1   7   4   88.09   16.40
   1   7   4   92.79    4.50
   1   7   4   79.39   13.20
   1   7   4   92.69    4.70
   1   7   4   82.59    7.70
  -2  -7  -4  300.37   14.10
   2   7   4  293.17   14.00
   2   7   4  315.97   14.40
   2   7   4  252.17   31.40
   2   7   4  303.27   14.00
   2   7   4  284.87   18.10
   2   7   4  306.67   14.20
  -3  -7  -4  344.17   17.30
   3   7   4  365.76   17.30
   3   7   4  368.66   17.20
   3   7   4  378.06   17.60
   3   7   4  333.47   44.20
  -4  -7  -4  365.96   17.50
   4   7   4  363.66   17.50
   4   7   4  356.16   17.50
   4   7   4  385.96   18.00
   4   7   4  372.96   17.70
  -5  -7  -4   57.99    3.40
   5   7   4   62.19    3.50
   5   7   4   64.29    3.80
   5   7   4   59.99    3.30
   5   7   4   60.79    3.30
   6  -8  -4   10.10    1.40
   6  -8  -4    6.50    1.10
   6  -8  -4    7.70    1.20
  -6   8   4    7.80    3.10
  -6   8   4    8.90    5.20
  -6   8   4    8.00    6.00
   5  -8  -4    1.40    0.90
   5  -8  -4    0.40    0.80
   5  -8  -4    2.80    1.70
   5  -8  -4    1.10    0.70
  -5   8   4    1.60    1.50
  -5   8   4    1.30    3.10
   4  -8  -4    9.00    1.30
   4  -8  -4   10.10    1.50
   4  -8  -4    8.90    1.50
   4  -8  -4    9.00    1.30
  -4   8   4    9.60    5.60
  -4   8   4   11.00    2.40
  -4   8   4    9.50    5.20
   3  -8  -4   59.09    3.50
   3  -8  -4   60.59    3.70
   3  -8  -4   65.49    3.50
   3  -8  -4   60.79    3.70
  -3   8   4   72.99   11.60
  -3   8   4   66.99    5.00
  -3   8   4   67.29   10.00
   2  -8  -4   84.49    4.40
   2  -8  -4   89.49    4.60
  -2   8   4   84.19   11.70
  -2   8   4   80.69    6.10
   1  -8  -4   14.90    1.30
   1  -8  -4   16.80    1.50
  -1   8   4   13.60    6.10
  -1   8   4   13.20    3.50
  -1   8   4   15.40    7.70
   0  -8  -4  277.37   12.20
   0  -8  -4  270.17   12.20
   0   8   4  257.07   12.20
   0   8   4  237.38   26.30
   0   8   4  230.88   23.00
   0   8   4  240.68   14.90
  -1  -8  -4  299.47   13.50
   1   8   4  238.78   24.80
   1   8   4  251.47   29.60
   1   8   4  283.17   13.30
   1   8   4  294.47   13.60
   1   8   4  302.57   13.50
   1   8   4  285.97   13.30
  -2  -8  -4  227.28   10.70
   2   8   4  215.78   10.60
   2   8   4  227.68   10.90
   2   8   4  230.18   10.70
   2   8   4  195.88   27.60
  -3  -8  -4  163.78    8.10
  -3  -8  -4  169.58    8.10
   3   8   4  165.08    8.00
   3   8   4  162.88    8.00
   3   8   4  138.49   24.20
   3   8   4  170.98    8.40
   3   8   4  176.48    8.20
  -4  -8  -4    2.60    0.70
   4   8   4    2.70    1.10
   4   8   4    3.40    0.70
   4   8   4    2.00    0.90
   4   8   4    1.90    0.90
  -5  -8  -4  179.38    9.20
   5   8   4  185.18    9.10
   5   8   4  194.28    9.40
   5   8   4  201.08    9.30
   6  -9  -4   37.20    2.80
   6  -9  -4   45.60    2.70
  -6   9   4   47.40    8.50
   5  -9  -4  132.29    7.30
   5  -9  -4  132.79    6.80
   5  -9  -4  128.09    6.90
  -5   9   4  148.49   15.80
  -5   9   4  128.79   13.80
  -5   9   4  136.99    8.20
   4  -9  -4    2.60    1.40
   4  -9  -4    3.00    1.00
   4  -9  -4    3.80    0.80
   4  -9  -4    4.50    1.00
  -4   9   4    5.40    2.10
  -4   9   4    4.40    4.70
  -4   9   4    4.40    4.20
   3  -9  -4   53.59    3.20
   3  -9  -4   49.60    3.00
   3  -9  -4   53.49    3.20
  -3   9   4   56.79   11.30
  -3   9   4   48.70    9.60
  -3   9   4   51.89    4.90
   2  -9  -4  342.87   16.40
   2  -9  -4  351.96   16.30
  -2   9   4  329.67   27.20
  -2   9   4  356.76   30.90
  -2   9   4  322.07   18.40
   1  -9  -4  268.17   12.90
   1  -9  -4  264.77   12.40
  -1   9   4  253.87   26.90
  -1   9   4  258.37   12.40
  -1   9   4  234.28   23.40
   0  -9  -4   51.79    3.00
   0  -9  -4   53.39    3.30
   0   9   4   47.70   13.30
   0   9   4   45.80   11.00
   0   9   4   53.69    3.00
  -1  -9  -4    1.70    0.70
  -1  -9  -4    1.90    0.70
   1   9   4    2.40    6.20
   1   9   4    1.20    0.90
   1   9   4    1.90    0.70
  -2  -9  -4  357.76   16.10
  -2  -9  -4  347.27   16.10
   2   9   4  342.47   16.10
   2   9   4  346.97   16.30
   2   9   4  333.07   16.00
   2   9   4  291.37   33.70
  -3  -9  -4    6.20    1.20
  -3  -9  -4    6.40    0.90
   3   9   4    5.50    0.90
   3   9   4    6.60    8.50
   3   9   4    8.80    1.60
  -4  -9  -4   33.40    2.00
   4   9   4   30.50    2.10
   4   9   4   28.10    2.40
   5 -10  -4  365.36   17.10
   5 -10  -4  340.07   17.40
   5 -10  -4  351.56   17.20
  -5  10   4  378.96   27.60
   4 -10  -4  427.46   19.60
   4 -10  -4  424.86   19.70
  -4  10   4  420.26   31.90
  -4  10   4  370.16   34.10
   3 -10  -4   15.00    1.60
   3 -10  -4   13.40    1.60
   3 -10  -4   18.60    2.70
  -3  10   4   13.20    7.60
  -3  10   4   12.90    7.70
   2 -10  -4  434.16   20.10
   2 -10  -4  445.26   20.20
  -2  10   4  368.96   30.60
  -2  10   4  424.06   35.60
  -2  10   4  436.16   20.00
   1 -10  -4  205.18    9.50
   1 -10  -4  203.88    9.40
   1 -10  -4  184.88    9.20
  -1  10   4  169.28   19.50
  -1  10   4  178.48   22.90
  -1  10   4  198.88    9.40
   0 -10  -4   15.90    1.50
   0 -10  -4   18.10    1.50
   0  10   4   15.70    1.50
   0  10   4   15.20   10.00
   0  10   4   16.40    1.40
  -1 -10  -4  112.39    5.40
  -1 -10  -4  113.59    5.40
   1  10   4  103.79    5.40
   1  10   4  105.09    5.50
   1  10   4   91.79   17.90
  -2 -10  -4    5.60    0.90
  -2 -10  -4    7.90    1.10
   2  10   4    6.40    1.00
   2  10   4    4.00    7.30
  -3 -10  -4   20.00    1.90
   3  10   4   21.10    1.70
   3  10   4   18.10    2.00
   4 -11  -4   11.90    1.50
   4 -11  -4   10.80    1.60
  -4  11   4    9.20    7.10
  -4  11   4   10.60    1.10
   3 -11  -4  670.63   30.30
   3 -11  -4  643.74   30.20
  -3  11   4  606.14   43.70
   2 -11  -4    5.60    1.10
   2 -11  -4    6.70    1.00
  -2  11   4    6.90    1.20
  -2  11   4    5.30    6.30
   1 -11  -4  173.38    8.10
   1 -11  -4  177.18    8.30
  -1  11   4  145.69   20.40
  -1  11   4  158.48    8.10
   0 -11  -4  160.08    7.40
   0 -11  -4  150.98    7.30
   0  11   4  127.59   19.60
   0  11   4  150.88    7.30
   0  11   4  150.48    7.40
  -1 -11  -4   11.90    1.40
  -1 -11  -4   11.80    1.50
   1  11   4    9.90    1.70
   1  11   4    7.70    7.70
  -2 -11  -4   18.30    1.40
  -2 -11  -4   14.50    1.70
   2  11   4   11.80   10.10
   2  11   4   16.20    1.50
   2  11   4   12.90    2.00
   1  13  -5   27.20    2.00
  -1 -13   5   29.80    2.20
  -1 -13   5   28.70    2.20
   0  13  -5  243.78   15.40
   0 -13   5  257.37   12.40
   0 -13   5  270.27   12.50
  -1  13  -5   75.99    4.30
  -1  13  -5   72.59    6.90
   1 -13   5   91.99    4.80
   1 -13   5   82.59    5.10
   1 -13   5   90.79    4.50
  -2  13  -5   64.39    6.00
  -2  13  -5   63.59    3.60
   2 -13   5   70.39    4.30
   2 -13   5   68.39    4.20
   2 -13   5   69.29    3.80
  -3  13  -5  273.27   13.40
  -3  13  -5  262.87   15.80
   3 -13   5  291.07   13.60
   3 -13   5  303.17   13.90
   3  12  -5  147.39   10.70
   3  12  -5  146.69    7.40
   3  12  -5  143.69    7.30
  -3 -12   5  157.88    7.40
   2  12  -5   95.39    5.10
   2  12  -5   94.29    8.50
  -2 -12   5  102.19    5.30
  -2 -12   5  104.69    5.20
   1  12  -5  231.38   15.50
   1  12  -5  253.67   11.90
   1  12  -5  242.98   12.00
  -1 -12   5  249.48   12.00
  -1 -12   5  261.97   12.10
   0  12  -5    0.90    0.80
   0  12  -5    0.40    2.10
   0 -12   5   -0.30    1.00
   0 -12   5   -1.20    1.70
   0 -12   5    1.30    0.80
  -1  12  -5  377.16   22.10
  -1  12  -5  392.96   18.90
   1 -12   5  409.86   19.40
   1 -12   5  414.06   19.10
  -2  12  -5    2.30    0.70
  -2  12  -5    1.50    1.90
   2 -12   5    2.30    1.40
   2 -12   5    2.20    1.40
   2 -12   5    0.40    0.90
  -3  12  -5  119.49    8.50
   3 -12   5  122.19    6.40
   3 -12   5  125.79    6.70
  -4  12  -5    1.60    1.60
   4 -12   5    0.70    0.90
   4 -12   5    0.90    1.30
   4  11  -5    1.10    1.30
   4  11  -5   -0.40    2.70
   4  11  -5    0.70    0.80
  -4 -11   5    0.80    0.90
  -4 -11   5    1.00    0.80
   3  11  -5  217.18   11.10
   3  11  -5  210.08   14.80
  -3 -11   5  226.88   10.80
  -3 -11   5  228.78   10.60
   2  11  -5  182.58    9.00
   2  11  -5  181.38   13.20
   2  11  -5  185.18    9.10
   2  11  -5  157.38   25.50
  -2 -11   5  197.88    9.10
  -2 -11   5  198.98    9.20
   1  11  -5   52.79    6.40
   1  11  -5   51.69    3.10
   1  11  -5   49.50   18.00
  -1 -11   5   56.19    3.30
  -1 -11   5   56.19    3.20
   0  11  -5  101.39    8.80
   0  11  -5  106.19   20.90
   0  11  -5  110.49    5.70
   0 -11   5  119.09    6.00
   0 -11   5  121.79    5.90
   0 -11   5  121.09    6.40
  -1  11  -5  170.58   11.50
  -1  11  -5  151.18   22.80
  -1  11  -5  172.08    8.40
   1 -11   5  178.68    8.80
   1 -11   5  181.98    9.10
   1 -11   5  172.38    8.60
   1 -11   5  178.88    8.70
  -2  11  -5    0.80    1.70
  -2  11  -5    0.20   12.20
   2 -11   5    2.20    1.30
   2 -11   5    1.90    1.00
   2 -11   5    1.60    0.90
   2 -11   5    3.10    1.40
  -3  11  -5   17.90    3.10
   3 -11   5   15.70    1.80
   3 -11   5   15.70    1.70
   3 -11   5   18.20    2.30
   3 -11   5   18.50    2.00
   3 -11   5   18.60    2.80
  -4  11  -5  180.88   10.40
   4 -11   5  163.38    8.80
   4 -11   5  168.18    8.30
   4 -11   5  159.88    8.50
   4 -11   5  162.78    8.50
  -5  11  -5  260.87   13.30
   5 -11   5  216.28   11.80
   5 -11   5  226.98   11.30
   5  10  -5   15.10    5.00
   5  10  -5   13.60    1.40
  -5 -10   5   13.70    1.30
  -5 -10   5   11.10    1.70
   4  10  -5   27.30    1.90
   4  10  -5   29.50    2.40
   4  10  -5   25.60    5.90
   4  10  -5   25.20    3.60
  -4 -10   5   23.30    2.00
  -4 -10   5   27.30    1.80
   3  10  -5   87.29    9.10
   3  10  -5   88.59    4.80
   3  10  -5   84.59    4.80
  -3 -10   5   84.69    4.80
  -3 -10   5   97.29    4.70
  -3 -10   5   91.79    5.00
   2  10  -5    3.20    0.90
   2  10  -5    0.70    0.90
   2  10  -5    0.90    9.60
   2  10  -5    1.70    2.80
  -2 -10   5    2.10    0.90
  -2 -10   5    2.40    0.90
  -2 -10   5    1.80    0.90
   1  10  -5    4.20    2.60
   1  10  -5    4.60    9.50
   1  10  -5    7.00    1.00
  -1 -10   5    6.50    1.00
  -1 -10   5    5.20    1.00
  -1 -10   5    7.40    2.10
   0  10  -5   24.30   13.50
   0  10  -5   22.00    4.10
   0  10  -5   23.80    1.70
   0 -10   5   29.30    2.60
   0 -10   5   24.10    2.00
   0 -10   5   25.40    1.90
  -1  10  -5    1.20    1.70
  -1  10  -5    2.40    7.40
   1 -10   5    2.40    1.10
   1 -10   5    2.10    0.90
   1 -10   5    1.50    0.80
   1 -10   5    3.10    1.20
  -2  10  -5    8.00    2.40
  -2  10  -5    7.60    7.30
   2 -10   5    8.10    1.30
   2 -10   5    5.50    1.10
   2 -10   5    5.40    1.10
   2 -10   5    6.80    1.40
   2 -10   5    5.70    1.40
   3 -10   5   97.69    5.30
   3 -10   5   96.09    5.30
   3 -10   5   97.29    5.70
   3 -10   5   96.59    4.70
   3 -10   5   84.69    6.90
   3 -10   5  104.09    5.10
  -4  10  -5   42.50    4.00
   4 -10   5   34.00    3.00
   4 -10   5   35.90    2.50
   4 -10   5   38.10    2.10
   4 -10   5   39.80    2.80
   4 -10   5   40.70    3.20
  -5  10  -5  252.87   12.80
   5 -10   5  209.08   10.50
   5 -10   5  213.18   11.30
   5 -10   5  213.08   10.80
   6 -10   5  101.49    6.00
   6 -10   5  113.69    5.10
   6 -10   5  102.99    5.90
   5   9  -5   27.10    6.30
   5   9  -5   24.00    1.90
   5   9  -5   25.70    2.70
  -5  -9   5   24.00    2.10
  -5  -9   5   28.00    1.80
   4   9  -5   50.59    3.20
   4   9  -5   52.39    8.00
   4   9  -5   50.29    3.40
   4   9  -5   53.99    3.10
  -4  -9   5   51.39    3.00
  -4  -9   5   53.39    3.20
   3   9  -5  363.46   17.50
   3   9  -5  356.16   17.40
   3   9  -5  341.77   22.80
  -3  -9   5  379.76   17.80
  -3  -9   5  373.36   17.50
  -3  -9   5  370.26   17.40
   2   9  -5   10.90   10.90
   2   9  -5   10.00    1.40
   2   9  -5    9.50    1.20
   2   9  -5    8.90    3.90
  -2  -9   5    8.90    1.20
  -2  -9   5    9.50    1.50
  -2  -9   5    9.00    1.30
   1   9  -5  238.88   15.40
   1   9  -5  249.78   11.60
   1   9  -5  205.48   27.20
  -1  -9   5  244.78   12.00
  -1  -9   5  251.37   11.80
  -1  -9   5  250.27   11.70
   0   9  -5    9.60    9.10
   0   9  -5    7.70    2.80
   0   9  -5    8.70    1.00
   0  -9   5    8.60    1.50
   0  -9   5   12.20    1.90
   0  -9   5   11.00    1.30
   0  -9   5   10.50    1.30
  -1   9  -5   10.60    2.50
  -1   9  -5   12.60    9.90
   1  -9   5   16.70    1.90
   1  -9   5   14.10    1.50
   1  -9   5   15.40    1.60
   1  -9   5   16.60    1.60
  -2   9  -5  364.56   28.90
   2  -9   5  371.06   18.30
   2  -9   5  383.46   18.10
   2  -9   5  359.36   18.10
   2  -9   5  388.06   17.90
   2  -9   5  372.46   18.00
   2  -9   5  383.56   17.60
  -3   9  -5  122.89   14.40
   3  -9   5  120.69    5.60
   3  -9   5  115.09    6.40
   3  -9   5  107.09    6.30
   3  -9   5  111.39    6.00
   3  -9   5  115.79    5.90
  -4   9  -5   45.60   10.10
   4  -9   5   42.30    3.40
   4  -9   5   44.40    2.30
   4  -9   5   43.20    3.00
   4  -9   5   45.10    2.80
   5  -9   5  577.34   27.40
   5  -9   5  610.14   27.80
   5  -9   5  590.64   28.00
   5  -9   5  565.54   28.20
  -6   9  -5   19.70    2.70
   6  -9   5   15.80    1.10
   6  -9   5   15.60    1.60
   6  -9   5   12.30    2.10
   6   8  -5   15.50    1.60
   6   8  -5   15.70    5.90
  -6  -8   5   15.10    1.30
   5   8  -5    6.10    1.30
   5   8  -5    4.80    4.20
   5   8  -5    4.40    0.90
   5   8  -5    8.40    1.60
  -5  -8   5    5.90    1.20
  -5  -8   5    6.50    0.90
   4   8  -5   18.30    2.30
   4   8  -5   17.40    6.40
   4   8  -5   19.90    2.00
  -4  -8   5   18.80    1.80
  -4  -8   5   19.00    1.60
   3   8  -5    0.60    3.00
   3   8  -5    0.40    1.00
   3   8  -5    0.20    0.90
  -3  -8   5    1.80    0.80
  -3  -8   5    1.40    1.10
  -3  -8   5    1.60    0.60
   2   8  -5  748.73   33.70
   2   8  -5  678.93   38.50
  -2  -8   5  717.33   33.60
  -2  -8   5  709.93   33.70
  -2  -8   5  721.13   33.80
   1   8  -5  604.04   26.00
   1   8  -5  559.44   29.80
   1   8  -5  466.65   42.30
   1   8  -5  559.64   26.20
  -1  -8   5  535.75   26.10
  -1  -8   5  564.14   26.00
  -1  -8   5  553.54   26.00
  -1  -8   5  552.94   25.80
  -1  -8   5  544.35   41.50
   0   8  -5    1.90    0.80
   0   8  -5    1.60    1.60
   0   8  -5    1.40    0.70
   0  -8   5    1.50    1.00
   0  -8   5    1.80    4.70
   0  -8   5    2.00    0.90
   0  -8   5    1.80    0.70
   0  -8   5    1.50    0.70
  -1   8  -5 2124.59   92.89
  -1   8  -5 1923.71  108.09
  -1   8  -5 1884.71   90.59
  -1   8  -5 1852.51   90.69
   1  -8   5 1839.92   90.49
   1  -8   5 1986.90   90.79
   1  -8   5 1973.40   90.79
   1  -8   5 1983.30   90.89
   1  -8   5 1888.01   90.69
   1  -8   5 1952.10   90.49
  -2   8  -5  209.08   18.30
  -2   8  -5  179.78    9.60
   2  -8   5  184.08    9.70
   2  -8   5  192.38    9.40
   2  -8   5  198.38    9.70
   2  -8   5  200.98    9.20
   2  -8   5  193.08    9.80
   2  -8   5  183.28    9.50
   2  -8   5  200.18    9.90
  -3   8  -5  665.03   37.30
   3  -8   5  557.84   27.80
   3  -8   5  586.44   27.60
   3  -8   5  587.04   27.40
   3  -8   5  599.44   27.10
   3  -8   5  524.65   27.50
   3  -8   5  529.45   27.40
  -4   8  -5  131.59   13.60
   4  -8   5  119.69    5.90
   4  -8   5  113.69    6.30
   4  -8   5  122.19    5.90
   4  -8   5  121.59    6.50
   4  -8   5  124.99    6.80
  -5   8  -5  181.18   16.70
   5  -8   5  159.68    8.90
   5  -8   5  170.98    8.10
   5  -8   5  166.08    8.00
   5  -8   5  165.18    8.60
   6  -8   5   12.90    2.00
   6  -8   5   12.70    0.90
   6  -8   5   13.10    1.50
   6  -8   5   12.70    0.90
   7  -8   5    1.00    0.40
   7  -8   5    0.90    0.80
   6   7  -5   51.59    8.20
   6   7  -5   56.09    3.30
   6   7  -5   52.79    3.20
  -6  -7   5   57.69    3.10
   5   7  -5   96.99   11.00
   5   7  -5  105.59    5.70
   5   7  -5  108.69    5.90
   5   7  -5  114.09    5.80
  -5  -7   5  119.39    5.60
  -5  -7   5  103.59    5.70
   4   7  -5  112.29    6.00
   4   7  -5  116.09    6.00
   4   7  -5  103.79   11.20
  -4  -7   5  118.19    5.80
  -4  -7   5  113.49    5.90
   3   7  -5   34.80    6.30
   3   7  -5   36.70    2.50
  -3  -7   5   37.60    2.60
  -3  -7   5   34.30    2.30
  -3  -7   5   39.80    2.20
   2   7  -5  224.88   11.80
   2   7  -5  248.38   11.80
  -2  -7   5  255.77   20.10
  -2  -7   5  233.18   11.80
  -2  -7   5  241.58   11.80
  -2  -7   5  269.77   19.60
  -2  -7   5  230.58   11.70
   1   7  -5  304.37   14.80
   1   7  -5  308.97   14.60
   1   7  -5  336.47   14.80
   1   7  -5  303.97   18.10
  -1  -7   5  318.77   23.40
  -1  -7   5  300.57   14.60
  -1  -7   5  294.57   15.00
  -1  -7   5  307.87   14.80
  -1  -7   5  311.27   21.90
  -1  -7   5  300.17   14.70
   0   7  -5   81.79    4.20
   0   7  -5   90.79    6.40
   0   7  -5   84.39    4.10
   0   7  -5   69.89   14.30
   0  -7   5   80.49    4.50
   0  -7   5   88.29    4.20
   0  -7   5   84.29   11.50
   0  -7   5   78.89    4.60
   0  -7   5   69.29    9.50
  -1   7  -5  113.69    5.70
  -1   7  -5  112.99   13.80
  -1   7  -5  117.29    5.80
   1  -7   5  102.99   14.60
   1  -7   5  114.99    6.00
   1  -7   5  113.89    5.70
   1  -7   5  119.49    5.80
   1  -7   5  104.59    5.60
   1  -7   5  116.89    5.80
   1  -7   5  117.19    5.40
  -2   7  -5 1710.63   84.79
  -2   7  -5 2059.59   94.29
  -2   7  -5 1793.02   84.79
   2  -7   5 1807.72   84.99
   2  -7   5 1749.72   84.69
   2  -7   5 1793.62   84.89
   2  -7   5 1835.82   84.49
   2  -7   5 1845.12   84.89
   2  -7   5 1716.53   84.69
   2  -7   5 1833.52   84.89
  -3   7  -5  106.59    5.70
  -3   7  -5  116.29   11.80
  -3   7  -5  125.19    6.40
   3  -7   5  107.29    5.70
   3  -7   5  110.29    5.80
   3  -7   5  110.79    6.10
   3  -7   5  119.59    5.40
   3  -7   5  104.39    6.20
   3  -7   5  107.79    5.70
   3  -7   5  111.09    5.90
   3  -7   5  107.59    5.40
  -4   7  -5   13.00    5.80
   4  -7   5   10.40    0.80
   4  -7   5    9.60    0.80
   4  -7   5    8.30    1.40
  -5   7  -5  481.95   31.60
   5  -7   5  452.85   22.20
   5  -7   5  464.55   22.80
   5  -7   5  480.25   22.80
   5  -7   5  479.35   22.20
  -6   7  -5   17.80    7.30
   6  -7   5   15.90    1.60
   6  -7   5   15.30    2.60
   6  -7   5   14.50    1.00
   6  -7   5   17.80    1.10
   7  -7   5  108.59    5.40
   7  -7   5   99.69    5.00
   7  -7   5  106.49    5.10
   7   6  -5  700.63   34.20
   7   6  -5  728.03   34.10
  -7  -6   5  809.82   34.20
  -7  -6   5  671.93   45.90
   6   6  -5  133.09   12.50
   6   6  -5  124.49    6.90
   6   6  -5  136.99    6.90
  -6  -6   5  144.69    6.80
   5   6  -5   84.49   10.00
   5   6  -5   80.49    4.70
   5   6  -5   86.19    4.90
   5   6  -5   89.39    4.90
  -5  -6   5   88.59    4.80
  -5  -6   5   93.29    4.70
   4   6  -5  790.92   44.80
   4   6  -5  864.81   39.10
   4   6  -5  844.32   38.90
  -4  -6   5  826.72   38.90
  -4  -6   5  808.32   38.90
   3   6  -5    8.80    1.20
   3   6  -5    7.50    1.20
   3   6  -5    7.50    1.30
   3   6  -5    8.10    3.60
   3   6  -5    7.30    1.10
  -3  -6   5    8.80    1.00
  -3  -6   5   12.20    1.70
  -3  -6   5    7.50    5.80
  -3  -6   5    6.10    0.90
  -3  -6   5    8.00    5.80
   2   6  -5  723.13   42.50
   2   6  -5  826.32   38.90
   2   6  -5  871.51   38.80
  -2  -6   5  842.02   38.90
  -2  -6   5  815.52   38.70
  -2  -6   5  905.41   47.80
  -2  -6   5  802.72   38.80
   1   6  -5  800.02   34.50
   1   6  -5  762.32   34.50
   1   6  -5  646.04   37.20
  -1  -6   5  743.33   34.50
  -1  -6   5  729.13   34.30
  -1  -6   5  694.33   34.50
  -1  -6   5  758.32   34.40
   0   6  -5    3.00    0.50
   0   6  -5    1.70    1.40
   0   6  -5    2.60    0.50
   0  -6   5    2.50    2.90
   0  -6   5    3.90    1.40
   0  -6   5    5.00    0.70
   0  -6   5    1.50    0.70
   0  -6   5    3.10    0.60
  -1   6  -5  298.77   14.10
  -1   6  -5  289.37   14.00
   1  -6   5  297.87   14.30
   1  -6   5  272.67   14.00
   1  -6   5  302.87   13.80
   1  -6   5  271.07   14.00
   1  -6   5  317.47   14.10
   1  -6   5  306.87   14.20
  -2   6  -5   61.89    3.20
  -2   6  -5   62.69    3.20
   2  -6   5   62.09    3.20
   2  -6   5   51.29    3.60
   2  -6   5   62.59    2.90
   2  -6   5   64.29    3.40
   2  -6   5   59.49    3.00
   2  -6   5   55.89   12.00
   2  -6   5   55.09    3.20
   2  -6   5   61.29    3.40
  -3   6  -5   61.99    8.40
  -3   6  -5   52.49    3.20
  -3   6  -5   54.19    3.00
   3  -6   5   48.30    3.40
   3  -6   5   51.19    3.10
   3  -6   5   50.79    3.30
   3  -6   5   56.09    3.40
   3  -6   5   56.29    2.80
   3  -6   5   56.29    2.70
   3  -6   5   60.89    3.10
  -4   6  -5    0.10    3.10
   4  -6   5    0.30    0.70
   4  -6   5    0.40    0.60
   4  -6   5    0.20    0.30
   4  -6   5    0.40    0.30
   4  -6   5    0.90    0.90
   4  -6   5    0.40    0.50
  -5   6  -5   16.50    6.40
   5  -6   5   23.10    2.20
   5  -6   5   19.90    1.50
   5  -6   5   18.90    2.20
   5  -6   5   21.00    1.70
   5  -6   5   19.10    1.20
   5  -6   5   21.30    3.20
   5  -6   5   19.80    1.30
  -6   6  -5   62.29   10.40
   6  -6   5   55.69    4.10
   6  -6   5   65.49    3.20
   6  -6   5   64.89    3.50
   6  -6   5   66.69    3.70
   6  -6   5   66.49    3.30
   7  -6   5   43.30    2.30
   7  -6   5   46.30    2.80
   7  -6   5   43.50    2.30
   7   5  -5   57.79    3.50
   7   5  -5   56.09    3.30
  -7  -5   5   50.89   11.50
  -7  -5   5   62.79    3.20
   6   5  -5   29.90    2.30
   6   5  -5   32.70    7.10
   6   5  -5   32.20    2.40
  -6  -5   5   31.80    2.20
   5   5  -5   75.19    4.20
   5   5  -5   78.39    9.00
   5   5  -5   75.29    4.40
   5   5  -5   76.39    4.30
  -5  -5   5   78.49    4.20
  -5  -5   5   77.89    4.30
   4   5  -5   17.10    1.80
   4   5  -5   21.40    5.20
   4   5  -5   17.40    1.80
  -4  -5   5   17.50    1.50
  -4  -5   5   18.00    1.40
   3   5  -5  838.52   44.30
   3   5  -5  960.00   44.00
   3   5  -5  960.40   44.00
   3   5  -5  974.90   44.20
   3   5  -5  921.41   48.30
   3   5  -5  950.00   44.30
  -3  -5   5  922.61   44.10
  -3  -5   5  945.91   53.69
  -3  -5   5  973.20   44.10
  -3  -5   5  949.40   44.00
   2   5  -5   10.80    1.00
   2   5  -5    8.90    0.90
   2   5  -5    7.40    1.10
   2   5  -5    9.10    9.80
   2   5  -5    8.80    3.40
   2   5  -5    8.70    1.20
  -2  -5   5    8.40    3.60
  -2  -5   5    8.20    1.20
  -2  -5   5    7.30    0.90
  -2  -5   5    8.50    1.00
  -2  -5   5    8.80    3.50
   1   5  -5  668.73   36.60
   1   5  -5  645.24   34.10
   1   5  -5  764.12   34.20
   1   5  -5  744.63   34.40
  -1  -5   5  744.43   34.10
  -1  -5   5  809.42   41.70
  -1  -5   5  747.63   34.20
  -1  -5   5  696.23   34.00
   0   5  -5   92.79    6.30
   0   5  -5   92.19    4.60
   0  -5   5   79.59    4.60
   0  -5   5   86.19    4.80
   0  -5   5   94.49    4.50
   0  -5   5  100.99    4.40
   0  -5   5  101.19   10.50
   0  -5   5   90.79    4.70
   0  -5   5   87.39    5.10
   0  -5   5   93.89    4.70
  -1   5  -5 1016.10   45.00
  -1   5  -5  977.90   45.00
   1  -5   5 1002.00   45.00
   1  -5   5  977.30   45.10
   1  -5   5  909.51   44.80
   1  -5   5  993.50   57.79
   1  -5   5  998.60   45.20
   1  -5   5  899.31   44.90
   1  -5   5  986.70   44.80
   1  -5   5  937.61   45.10
   1  -5   5  919.91   45.00
   1  -5   5  922.91   45.00
  -2   5  -5   12.80    1.00
  -2   5  -5   15.00    1.10
   2  -5   5   13.30    1.20
   2  -5   5   14.20    1.40
   2  -5   5   12.50    0.80
   2  -5   5   12.10    1.20
   2  -5   5   13.10    1.40
   2  -5   5   12.00    1.20
   2  -5   5   11.60    0.80
   2  -5   5   10.10    6.20
   2  -5   5   13.00    1.10
  -3   5  -5   58.69    3.10
  -3   5  -5   47.00    7.50
  -3   5  -5   55.19    3.00
   3  -5   5   65.29    3.30
   3  -5   5   55.69    2.80
   3  -5   5   54.39    3.30
   3  -5   5   57.59    3.40
   3  -5   5   61.79    3.40
   3  -5   5   53.99    3.10
   3  -5   5   62.59    4.30
   3  -5   5   54.39    3.10
   3  -5   5   47.20    2.90
  -4   5  -5   35.20    4.20
  -4   5  -5   39.80    2.80
   4  -5   5   36.00    2.10
   4  -5   5   38.40    2.80
   4  -5   5   40.20    3.70
   4  -5   5   35.90    2.30
   4  -5   5   38.70    2.50
   4  -5   5   40.30    2.70
   4  -5   5   39.70    2.00
   4  -5   5   38.50    3.00
   4  -5   5   37.20    2.30
   5  -5   5   54.99    3.10
   5  -5   5   52.59    4.80
   5  -5   5   54.49    3.70
   5  -5   5   52.99    2.80
   5  -5   5   49.80    3.40
   5  -5   5   53.29    2.70
   5  -5   5   51.49    3.00
   6  -5   5   42.90    2.70
   6  -5   5   46.80    2.80
   6  -5   5   47.40    4.80
   6  -5   5   45.10    2.40
   6  -5   5   47.60    3.60
   6  -5   5   43.70    2.50
  -7   5  -5  339.37   26.50
   7  -5   5  373.26   18.20
   7  -5   5  408.46   18.00
   7  -5   5  390.86   18.20
   7  -5   5  400.06   18.00
   7   4  -5  119.89    5.90
   7   4  -5  118.49    5.90
  -7  -4   5  100.89   16.00
  -7  -4   5  115.99    5.80
   6   4  -5  346.77   16.50
   6   4  -5  348.27   16.60
  -6  -4   5  335.47   16.50
   5   4  -5   24.60    2.10
   5   4  -5   28.10    1.90
   5   4  -5   26.80    5.50
   5   4  -5   28.60    2.10
  -5  -4   5   26.20    2.10
  -5  -4   5   23.60    1.80
   4   4  -5   75.29    4.00
   4   4  -5   75.19    4.00
   4   4  -5   82.59    4.40
   4   4  -5   66.09    7.20
   4   4  -5   78.69    4.20
   4   4  -5   68.29    4.60
  -4  -4   5   83.69    4.90
  -4  -4   5   70.69    3.90
  -4  -4   5   78.39    4.00
   3   4  -5   85.59    4.90
   3   4  -5   97.99    4.80
   3   4  -5   85.69    4.60
   3   4  -5   91.39    4.60
   3   4  -5   93.19    5.00
  -3  -4   5   87.89    4.60
  -3  -4   5  104.19    5.10
  -3  -4   5   88.69    4.70
   2   4  -5  229.98   10.70
   2   4  -5  213.68   10.80
   2   4  -5  222.98   13.40
   2   4  -5  237.98   10.80
  -2  -4   5  228.78   10.70
  -2  -4   5  215.08   10.70
  -2  -4   5  212.18   16.00
  -2  -4   5  222.68   10.70
   1   4  -5  674.53   30.70
   1   4  -5  663.63   30.50
   1   4  -5  638.84   30.50
   1   4  -5  662.93   30.50
   1   4  -5  609.84   32.50
  -1  -4   5  694.53   37.10
  -1  -4   5  683.73   30.50
  -1  -4   5  645.04   30.50
  -1  -4   5  578.74   30.40
   0   4  -5  196.78    9.60
   0   4  -5  179.48   10.00
   0   4  -5  202.58    9.60
   0   4  -5  202.68    9.30
   0  -4   5  187.48    9.30
   0  -4   5  214.78    9.20
   0  -4   5  191.58    9.70
   0  -4   5  201.18    9.20
   0  -4   5  171.98    9.30
   1  -4   5 3174.78  143.99
   1  -4   5 3253.37  144.09
   1  -4   5 2969.60  143.89
   1  -4   5 2967.50  143.89
  -2   4  -5 1452.95   63.69
  -2   4  -5 1419.46   63.69
   2  -4   5 1307.87   63.59
   2  -4   5 1386.36   63.69
   2  -4   5 1291.47   63.49
   2  -4   5 1387.06   63.69
   2  -4   5 1313.67   63.39
   2  -4   5 1372.66   63.69
   2  -4   5 1306.47   63.59
   2  -4   5 1394.26   63.79
   3  -4   5 4996.70  225.58
   3  -4   5 4624.54  225.38
   3  -4   5 4798.92  225.38
   3  -4   5 4957.20  225.48
  -4   4  -5 1028.00   50.19
  -4   4  -5  952.00   50.99
   4  -4   5 1044.00   50.29
   4  -4   5 1084.59   49.90
   4  -4   5 1103.89   50.09
   4  -4   5 1104.59   50.19
   4  -4   5 1079.29   49.80
   4  -4   5 1101.09   50.69
   4  -4   5 1041.00   50.09
   4  -4   5 1129.19   51.99
   4  -4   5 1078.59   49.99
   5  -4   5  745.13   36.20
   5  -4   5  761.12   37.70
   5  -4   5  769.52   35.50
   5  -4   5  773.82   35.20
   5  -4   5  738.13   35.60
   5  -4   5  726.23   35.50
   5  -4   5  753.42   35.30
   6  -4   5  615.24   30.00
   6  -4   5  642.74   29.90
   6  -4   5  645.44   29.80
   6  -4   5  629.44   29.70
   7  -4   5   11.40    1.30
   7  -4   5   11.50    1.00
   7  -4   5   12.80    0.90
   7  -4   5   10.40    4.00
   7  -4   5   10.60    2.60
   7  -4   5   13.50    1.50
   7   3  -5   82.69    4.40
   7   3  -5   87.29    4.50
  -7  -3   5   86.09    4.40
  -7  -3   5   74.89   14.00
   6   3  -5    0.90    0.90
   6   3  -5    1.20    0.80
   6   3  -5    1.20    1.00
  -6  -3   5   -0.10    0.70
   5   3  -5    7.70    1.40
   5   3  -5    7.30    1.10
   5   3  -5    7.80    3.50
   5   3  -5    7.70    1.20
   5   3  -5    7.90    1.10
   5   3  -5    7.40    1.00
  -5  -3   5    9.20    1.20
  -5  -3   5    6.40    1.00
   4   3  -5  127.19    6.30
   4   3  -5  128.89    6.30
   4   3  -5  123.69    6.40
   4   3  -5  114.99    6.90
   4   3  -5  118.49    9.50
   4   3  -5  138.39    6.70
   4   3  -5  132.99    6.50
   4   3  -5  136.49    6.40
  -4  -3   5  129.09    6.90
  -4  -3   5  129.69    6.40
  -4  -3   5  125.89    6.30
   3   3  -5   39.90    2.00
   3   3  -5   37.70    2.50
   3   3  -5   39.10    2.20
   3   3  -5   32.70    4.50
  -3  -3   5   34.20    2.10
  -3  -3   5   38.50    2.10
   2   3  -5 1066.69   48.30
   2   3  -5 1055.39   48.50
   2   3  -5 1061.19   48.20
   2   3  -5 1037.30   48.50
   2   3  -5  891.01   50.09
  -2  -3   5  981.80   48.20
  -2  -3   5 1096.59   48.20
  -2  -3   5 1062.09   48.20
   1   3  -5  784.62   36.60
   1   3  -5  837.02   36.70
   1   3  -5  785.22   36.50
   1   3  -5  792.92   37.00
   1   3  -5  798.12   36.60
   1   3  -5  826.22   37.10
  -1  -3   5  730.23   37.10
  -1  -3   5  708.73   36.50
  -1  -3   5  759.12   36.60
  -1  -3   5  753.42   39.50
  -1  -3   5  811.82   42.60
   0   3  -5  173.08    8.20
   0   3  -5  171.68    8.50
   0   3  -5  177.88    8.50
   0   3  -5  174.38    8.50
   0  -3   5  161.48    8.50
   0  -3   5  166.38    8.30
   0  -3   5  174.88    8.10
  -1   3  -5   76.19    3.80
  -1   3  -5   76.19    4.00
  -1   3  -5   70.89    3.70
  -1   3  -5   70.29    4.10
   1  -3   5   72.79    9.80
   1  -3   5   71.49    3.90
   1  -3   5   80.69    4.00
   1  -3   5   75.39    3.70
  -2   3  -5  966.40   42.40
  -2   3  -5  948.11   42.50
  -2   3  -5  873.41   42.50
  -2   3  -5 1019.20   42.40
   2  -3   5  883.41   42.20
   2  -3   5  789.12   42.20
   2  -3   5  815.42   42.40
   2  -3   5  765.62   54.59
   2  -3   5  962.50   42.60
   2  -3   5  928.11   42.40
   2  -3   5  949.40   42.70
   2  -3   5 1016.40   43.40
   2  -3   5  815.22   42.30
   2  -3   5  948.11   42.50
  -3   3  -5    3.10    1.10
  -3   3  -5    3.80    0.80
  -3   3  -5    2.70    0.70
   3  -3   5    3.50    0.60
   3  -3   5    4.10    0.80
   3  -3   5    4.30    0.80
   3  -3   5    3.50    0.70
   3  -3   5    3.80    0.90
   3  -3   5    3.30    0.80
   3  -3   5    3.90    1.40
   3  -3   5    4.00    0.90
  -4   3  -5  129.49    6.50
  -4   3  -5  130.29    7.50
   4  -3   5  129.89    6.60
   4  -3   5  123.59    6.30
   4  -3   5  126.89    6.30
   4  -3   5  126.19    8.00
   4  -3   5  131.29    6.20
   4  -3   5  122.09    6.50
   4  -3   5  140.69    6.50
   4  -3   5  118.09    6.90
   4  -3   5  139.99    6.60
   4  -3   5  126.39    6.40
   5  -3   5  227.58   13.40
   5  -3   5  240.78   11.30
   5  -3   5  233.48   12.10
   5  -3   5  237.98   11.20
   5  -3   5  238.88   11.10
   5  -3   5  229.08   11.40
   5  -3   5  225.18   11.10
   5  -3   5  228.88   11.40
   6  -3   5  159.08    9.30
   6  -3   5  190.98    9.30
   6  -3   5  190.38    9.00
   6  -3   5  190.68    8.90
   6  -3   5  185.48   10.00
   6  -3   5  187.08   11.60
   7  -3   5   35.70    3.70
   7  -3   5   38.70    5.30
   7  -3   5   40.50    2.10
   7  -3   5   35.70    2.40
   7  -3   5   38.20    2.20
   8   2  -5  277.07   13.30
  -8  -2   5  281.27   24.40
   7   2  -5   28.50    2.00
   7   2  -5   24.50    1.90
  -7  -2   5   22.50    8.80
  -7  -2   5   27.60    1.80
   6   2  -5  169.28    8.70
   6   2  -5  175.38    8.70
   6   2  -5  197.88    8.90
  -6  -2   5  149.99   25.40
   5   2  -5    5.40    0.90
   5   2  -5    3.10    1.10
   5   2  -5    5.00    1.00
   5   2  -5    3.80    0.90
   5   2  -5    2.90    0.70
  -5  -2   5    5.20    0.80
   4   2  -5  807.62   40.80
   4   2  -5  904.21   40.60
   4   2  -5  812.02   40.30
   4   2  -5  899.21   40.40
   4   2  -5  901.21   40.30
   4   2  -5  893.11   40.30
   4   2  -5  822.42   43.70
  -4  -2   5  830.62   40.90
  -4  -2   5  855.11   40.30
  -4  -2   5  867.61   40.20
   3   2  -5 1134.59   54.19
   3   2  -5 1097.79   53.79
   3   2  -5 1049.40   56.29
   3   2  -5 1190.48   53.69
   3   2  -5 1197.68   54.09
  -3  -2   5 1215.08   53.79
  -3  -2   5 1137.89   53.79
  -3  -2   5 1203.28   53.79
  -3  -2   5 1135.69   54.69
   2   2  -5 2712.53  124.49
   2   2  -5 2705.63  124.69
  -2  -2   5 2602.04  124.49
   1   2  -5   89.99    4.50
   1   2  -5   86.79    4.40
   1   2  -5   99.89    4.60
   1   2  -5   82.29    4.70
   1   2  -5   88.89    4.90
  -1  -2   5   93.59    4.50
  -1  -2   5   82.99    4.90
   0   2  -5  222.28   10.20
   0   2  -5  221.68   10.50
   0   2  -5  196.58   10.30
   0   2  -5  230.98   10.30
   0  -2   5  212.38   10.30
   0  -2   5  227.28   15.20
   0  -2   5  203.38   10.00
   0  -2   5  188.38   10.30
  -1   2  -5  988.80   48.50
  -1   2  -5 1047.90   48.90
  -1   2  -5 1073.69   48.60
  -1   2  -5 1009.00   48.60
  -1   2  -5 1063.19   48.90
  -1   2  -5 1030.50   55.19
  -1   2  -5 1058.19   48.60
   1  -2   5 1096.59   48.80
   1  -2   5 1046.00   57.89
   1  -2   5 1057.89   48.50
   1  -2   5  967.50   48.70
  -2   2  -5 2131.89  100.19
  -2   2  -5 2060.09   99.89
   2  -2   5 2229.28   99.99
   2  -2   5 2166.48   99.99
   2  -2   5 2047.60   99.89
   2  -2   5 2228.88   99.99
  -3   2  -5 1105.29   47.20
  -3   2  -5 1021.50   47.90
  -3   2  -5 1000.60   47.40
  -3   2  -5  996.00   47.20
   3  -2   5 1072.09   47.40
   3  -2   5 1025.00   47.30
   3  -2   5 1017.90   47.20
   3  -2   5  978.50   47.20
   3  -2   5 1077.69   47.20
   3  -2   5 1002.20   47.10
   3  -2   5  953.80   48.50
   3  -2   5  930.61   47.60
   3  -2   5 1013.60   47.20
   3  -2   5 1015.30   47.40
   3  -2   5  941.71   47.30
  -4   2  -5   94.19    6.00
   4  -2   5   89.39    5.80
   4  -2   5  103.39    5.00
   4  -2   5  100.69    5.20
   4  -2   5  102.99    5.00
   4  -2   5   97.59    4.80
   4  -2   5  109.09    5.00
   4  -2   5   85.39    7.00
   4  -2   5   99.79    4.90
   4  -2   5   97.59    5.00
   4  -2   5  102.19    5.20
   5  -2   5  419.46   17.90
   5  -2   5  373.16   20.30
   5  -2   5  394.26   18.00
   5  -2   5  372.66   18.00
   5  -2   5  343.17   18.80
   5  -2   5  383.66   18.00
   5  -2   5  391.56   18.00
   5  -2   5  355.76   18.20
   6  -2   5  239.48   12.70
   6  -2   5  227.78   14.20
   6  -2   5  237.18   11.90
   6  -2   5  251.57   11.80
   6  -2   5  253.87   11.50
   6  -2   5  236.68   11.90
   7  -2   5   73.99    7.80
   7  -2   5   75.59    4.00
   7  -2   5   77.29    4.20
   7  -2   5   76.09    3.90
   7  -2   5   78.99    5.80
   7  -2   5   77.19    4.00
   8   1  -5    0.50    0.80
  -8  -1   5    1.70    4.20
   7   1  -5    1.30    0.80
   7   1  -5    2.10    0.80
  -7  -1   5    2.00    0.70
  -7  -1   5    1.30    3.80
   6   1  -5   36.20    2.20
   6   1  -5   37.60    2.70
   6   1  -5   37.50    2.30
   6   1  -5   37.60    2.40
  -6  -1   5   31.60    9.90
  -6  -1   5   33.50    2.10
   5   1  -5  546.05   25.90
   5   1  -5  547.95   26.00
   5   1  -5  539.55   26.00
   5   1  -5  594.54   26.30
  -5  -1   5  522.65   25.90
   4   1  -5   52.09    3.10
   4   1  -5   46.70    5.40
   4   1  -5   51.19    2.60
   4   1  -5   46.50    3.40
   4   1  -5   49.40    2.80
   4   1  -5   48.80    2.70
  -4  -1   5   46.40    2.60
  -4  -1   5   54.59    2.80
  -4  -1   5   45.40    3.30
   3   1  -5  107.29    5.60
   3   1  -5  111.79    6.20
   3   1  -5  112.99    5.40
   3   1  -5  118.69    5.50
   3   1  -5  107.39    5.30
   3   1  -5  103.99    7.80
   3   1  -5  109.29    5.90
   3   1  -5  107.19    5.30
  -3  -1   5  114.69    5.40
  -3  -1   5  107.49    5.40
  -3  -1   5  106.59    5.30
  -3  -1   5  101.89    5.40
  -3  -1   5  106.29    5.80
   2   1  -5 1727.03   85.49
   2   1  -5 1849.42   85.69
   2   1  -5 1813.22   86.09
   2   1  -5 1920.91   85.59
  -2  -1   5 1867.21   85.39
   1   1  -5    3.50    0.80
   1   1  -5    3.60    0.70
   1   1  -5    4.10    0.50
   1   1  -5    3.90    0.60
  -1  -1   5    3.50    0.50
  -1  -1   5    3.00    1.70
  -1  -1   5    3.50    0.80
   0   1  -5 2113.89   98.49
  -1   1  -5    4.40    0.50
  -1   1  -5    3.80    0.60
  -1   1  -5    4.40    0.60
  -1   1  -5    4.10    0.90
  -1   1  -5    5.00    0.70
   1  -1   5    4.20    2.60
   1  -1   5    3.60    0.60
  -2   1  -5  642.04   30.30
  -2   1  -5  668.53   30.70
  -2   1  -5  648.34   30.40
  -2   1  -5  667.03   35.30
  -2   1  -5  654.43   30.70
  -2   1  -5  688.53   40.70
  -2   1  -5  679.13   30.50
   2  -1   5  562.94   39.10
   2  -1   5  667.33   30.70
   2  -1   5  613.34   30.60
   2  -1   5  636.24   30.40
   2  -1   5  612.34   31.10
   2  -1   5  686.63   30.40
   2  -1   5  631.04   30.40
   2  -1   5  663.33   30.40
   2  -1   5  656.03   30.50
  -3   1  -5  757.72   36.10
  -3   1  -5  794.52   35.80
  -3   1  -5  789.82   35.70
  -3   1  -5  706.83   43.20
  -3   1  -5  768.92   36.30
   3  -1   5  741.33   35.70
   3  -1   5  746.43   35.90
   3  -1   5  747.03   35.70
   3  -1   5  667.23   36.10
   3  -1   5  786.92   35.80
   3  -1   5  656.43   36.80
   3  -1   5  808.92   35.90
   3  -1   5  841.42   35.80
   3  -1   5  800.12   35.80
   3  -1   5  833.72   35.80
  -4   1  -5    3.00    1.50
  -4   1  -5    3.80    1.00
   4  -1   5    3.60    1.00
   4  -1   5    3.80    0.70
   4  -1   5    2.60    0.60
   4  -1   5    3.40    0.50
   4  -1   5    4.50    0.90
   4  -1   5    3.10    0.80
   4  -1   5    2.90    1.50
   4  -1   5    4.50    0.70
   4  -1   5    4.00    0.80
   5  -1   5  556.24   31.20
   5  -1   5  637.54   29.00
   5  -1   5  666.93   29.10
   5  -1   5  565.14   29.90
   5  -1   5  622.04   29.40
   5  -1   5  629.74   29.10
   5  -1   5  625.74   29.10
   5  -1   5  633.34   29.00
   6  -1   5    7.40    3.70
   6  -1   5    9.10    1.00
   6  -1   5    9.80    1.50
   6  -1   5    7.40    2.40
   6  -1   5    9.90    1.40
   6  -1   5    7.60    1.00
   7  -1   5  105.99    5.60
   7  -1   5  107.39    5.40
   7  -1   5  106.29    5.20
   7  -1   5  103.79    5.30
   8   0  -5   88.09    4.40
  -8   0   5   87.49   12.30
   7   0  -5  103.49    5.20
   7   0  -5   98.59    5.10
   7   0  -5  102.49    5.40
  -7   0   5   98.99    5.10
  -7   0   5  101.69   15.30
   6   0  -5  188.48    9.20
   6   0  -5  184.58    8.80
   6   0  -5  180.88    9.00
   6   0  -5  183.28    9.00
   6   0  -5  190.08    9.00
  -6   0   5  163.88   20.30
  -6   0   5  182.18    8.80
   5   0  -5    1.50    0.70
   5   0  -5    1.90    0.60
   5   0  -5    2.20    0.90
   5   0  -5    1.90    0.60
  -5   0   5    1.20    0.50
  -5   0   5    1.30    3.20
   4   0  -5  354.76   17.60
   4   0  -5  383.56   17.30
   4   0  -5  372.66   17.10
   4   0  -5  364.36   16.90
   4   0  -5  360.26   16.80
   4   0  -5  363.96   16.90
  -4   0   5  346.27   17.50
  -4   0   5  343.37   16.80
  -4   0   5  302.27   26.40
   3   0  -5   92.99    4.60
   3   0  -5  100.99    4.90
   3   0  -5   89.19    5.30
   3   0  -5   91.69    4.70
   3   0  -5   92.29    4.50
   3   0  -5   85.89    4.60
   3   0  -5   93.99    4.60
   3   0  -5  102.09    5.40
  -3   0   5   85.59    4.50
  -3   0   5   85.89    4.70
  -3   0   5   90.69    5.00
  -3   0   5   95.29    4.60
   2   0  -5 1655.23   72.99
   2   0  -5 1638.04   73.59
  -2   0   5 1390.96   79.99
  -2   0   5 1566.84   72.79
   1   0  -5  612.94   29.00
   1   0  -5  597.94   28.50
   1   0  -5  666.03   28.40
  -1   0   5  634.84   28.70
  -1   0   5  588.04   32.60
  -1   0   5  543.55   28.80
   0   0  -5   73.29    3.80
   0   0  -5   65.89    4.10
   0   0  -5   82.19    4.10
   0   0  -5   72.49    3.80
   0   0   5   73.89    4.00
   0   0   5   82.89    7.10
   0   0   5   77.69    6.40
  -1   0  -5 1215.28   61.49
  -1   0  -5 1351.46   61.69
  -1   0  -5 1293.57   61.39
  -1   0  -5 1331.07   61.29
   1   0   5 1384.16   61.59
  -2   0  -5  247.58   16.80
  -2   0  -5  219.08   10.80
  -2   0  -5  222.08   10.90
  -2   0  -5  231.78   11.20
   2   0   5  216.08   11.00
   2   0   5  218.78   10.70
   2   0   5  234.88   11.10
   2   0   5  230.08   10.80
   2   0   5  235.28   10.70
   2   0   5  204.98   11.50
   2   0   5  218.18   10.70
   2   0   5  205.78   10.70
   2   0   5  233.18   10.80
   2   0   5  226.78   10.80
   2   0   5  222.08   10.80
  -3   0  -5  399.86   18.10
  -3   0  -5  369.96   17.90
  -3   0  -5  369.96   18.50
  -3   0  -5  383.86   18.40
  -3   0  -5  373.26   25.40
   3   0   5  363.26   18.00
   3   0   5  379.16   18.10
   3   0   5  399.86   18.00
   3   0   5  374.26   18.00
   3   0   5  410.36   18.00
   3   0   5  383.96   18.10
   3   0   5  382.06   18.20
   3   0   5  382.56   18.10
   3   0   5  358.96   17.90
  -4   0  -5    4.00    1.20
  -4   0  -5    4.70    1.50
  -4   0  -5    5.10    5.60
   4   0   5    5.20    0.90
   4   0   5    3.90    0.90
   4   0   5    4.20    0.70
   4   0   5    4.20    0.60
   4   0   5    6.10    0.80
   4   0   5    4.50    0.70
   4   0   5    5.10    0.70
   4   0   5    4.40    0.70
   5   0   5  743.03   36.40
   5   0   5  772.22   36.40
   5   0   5  800.32   36.50
   5   0   5  794.22   37.30
   5   0   5  756.32   36.30
   5   0   5  782.72   36.40
   6   0   5   40.40    2.80
   6   0   5   39.40    2.60
   6   0   5   48.40    2.70
   6   0   5   40.50    2.50
   6   0   5   37.70    3.90
   6   0   5   34.50    5.90
   6   0   5   40.30    2.30
   7   0   5  251.37   12.50
   7   0   5  269.07   12.60
   7   0   5  256.47   12.80
   7   0   5  262.67   12.40
  -8   1   5  491.75   33.50
   7  -1  -5   65.39    3.70
   7  -1  -5   66.49    3.50
   7  -1  -5   61.39    3.40
  -7   1   5   64.39   11.90
   6  -1  -5  616.14   28.70
   6  -1  -5  642.34   28.90
   6  -1  -5  613.54   28.60
   6  -1  -5  592.74   28.50
  -6   1   5  628.34   28.50
  -6   1   5  544.05   42.70
   5  -1  -5 1240.18   55.49
   5  -1  -5 1170.18   55.09
   5  -1  -5 1227.88   55.29
  -5   1   5 1098.59   69.79
  -5   1   5 1161.68   55.09
   4  -1  -5  170.88    7.90
   4  -1  -5  159.68    8.70
   4  -1  -5  177.58    8.00
   4  -1  -5  168.08    7.80
   4  -1  -5  176.18    8.20
   4  -1  -5  169.88    8.90
  -4   1   5  157.48    8.00
  -4   1   5  156.98    8.60
  -4   1   5  152.08    8.10
  -4   1   5  138.09   16.00
  -4   1   5  150.28    7.80
   3  -1  -5    5.70    0.80
   3  -1  -5    4.50    0.70
   3  -1  -5    6.40    0.80
   3  -1  -5    5.00    0.70
  -3   1   5    4.40    1.10
  -3   1   5    4.30    3.70
  -3   1   5    4.80    0.60
  -3   1   5    5.30    0.90
  -3   1   5    4.50    0.80
   2  -1  -5 1051.19   49.70
   2  -1  -5 1072.39   50.29
   2  -1  -5 1125.09   49.50
   2  -1  -5  919.71   49.60
  -2   1   5 1127.69   49.70
  -2   1   5 1078.89   49.90
  -2   1   5 1053.49   49.50
  -2   1   5 1041.10   57.19
  -2   1   5 1074.39   49.90
   1  -1  -5    9.30    0.80
   1  -1  -5   10.80    1.20
   1  -1  -5    9.60    1.00
  -1   1   5   11.30    3.00
  -1   1   5    8.90    0.70
  -1   1   5   11.00    1.00
  -1   1   5    8.10    1.10
   0  -1  -5  103.79   10.20
   0  -1  -5  119.99    5.80
   0  -1  -5  117.89    6.20
   0  -1  -5  115.79    5.70
   0  -1  -5  118.69    5.80
   0   1   5  133.49    9.00
   0   1   5  120.69    9.80
   0   1   5  122.09    6.10
  -1  -1  -5 1021.60   44.80
  -1  -1  -5  949.90   44.90
  -1  -1  -5  968.40   45.40
   1   1   5  954.60   44.80
   1   1   5 1006.60   45.20
   1   1   5  850.41   49.70
   1   1   5  988.00   44.90
   1   1   5  876.41   44.90
   1   1   5  998.20   44.90
   1   1   5  933.81   44.80
   1   1   5  999.20   44.90
   1   1   5  978.30   44.80
  -2  -1  -5  493.45   23.10
  -2  -1  -5  484.65   22.50
  -2  -1  -5  483.05   22.40
  -2  -1  -5  488.25   27.70
  -2  -1  -5  539.85   29.20
  -2  -1  -5  507.25   22.50
   2   1   5  473.05   22.70
   2   1   5  488.15   22.90
   2   1   5  430.06   22.50
   2   1   5  491.75   22.60
   2   1   5  471.35   22.50
   2   1   5  443.56   22.50
   2   1   5  488.15   22.60
   2   1   5  450.25   22.50
   2   1   5  463.45   22.60
  -3  -1  -5  719.53   33.60
  -3  -1  -5  725.33   33.10
  -3  -1  -5  716.83   42.90
   3   1   5  601.24   33.60
   3   1   5  674.73   32.80
   3   1   5  720.63   32.90
   3   1   5  674.63   32.90
   3   1   5  732.23   32.90
   3   1   5  701.03   32.80
   3   1   5  713.73   33.00
   3   1   5  722.13   33.30
  -4  -1  -5  918.41   46.40
  -4  -1  -5 1013.00   57.99
   4   1   5  965.00   45.60
   4   1   5  975.50   45.50
   4   1   5  985.90   45.90
   4   1   5 1032.80   45.70
   4   1   5  952.20   45.70
   4   1   5  946.01   45.80
   4   1   5  977.40   45.70
   5   1   5  252.57   12.40
   5   1   5  247.58   12.50
   5   1   5  265.17   12.80
   5   1   5  252.47   12.30
   5   1   5  267.97   12.40
   5   1   5  252.97   12.30
   6   1   5  914.01   42.70
   6   1   5  880.01   42.50
   6   1   5  888.21   42.40
   6   1   5  906.21   42.60
   6   1   5  939.71   43.00
   7   1   5  121.99    6.10
   7   1   5  125.59    6.20
   7   1   5  121.49    6.30
   7   1   5  129.49    6.60
   8  -2  -5  106.69    5.50
  -8   2   5  115.29   12.60
  -8   2   5   97.29   12.10
   7  -2  -5  193.08    8.60
   7  -2  -5  179.38    8.60
   7  -2  -5  145.29   11.30
   7  -2  -5  145.29    9.50
  -7   2   5  187.48   19.30
   6  -2  -5    3.00    0.80
   6  -2  -5    4.90    1.70
  -6   2   5    5.90    0.80
   5  -2  -5  117.69    5.70
   5  -2  -5  123.49    6.20
   5  -2  -5  115.29    5.80
   5  -2  -5  116.99    6.00
  -5   2   5  110.39   14.80
  -5   2   5  115.39    5.70
   4  -2  -5    8.80    1.00
   4  -2  -5    7.90    2.00
   4  -2  -5    7.20    1.20
   4  -2  -5    8.30    1.20
   4  -2  -5    8.10    1.90
  -4   2   5    8.80    2.00
  -4   2   5    6.80    1.50
  -4   2   5    6.20    4.40
  -4   2   5    6.80    1.10
  -4   2   5    6.30    0.80
   3  -2  -5    4.10    0.70
   3  -2  -5    5.10    0.70
   3  -2  -5    3.50    0.70
   3  -2  -5    5.00    0.80
   3  -2  -5    4.40    1.40
  -3   2   5    6.00    3.80
  -3   2   5    2.90    0.90
  -3   2   5    5.90    1.10
  -3   2   5    4.60    0.80
   2  -2  -5   13.30    1.60
   2  -2  -5   15.40    1.30
   2  -2  -5   12.40    0.90
  -2   2   5   11.70    1.20
  -2   2   5   13.70    1.30
  -2   2   5   10.20    3.90
  -2   2   5   13.60    1.00
   1  -2  -5  293.17   14.00
   1  -2  -5  303.57   14.00
   1  -2  -5  320.97   14.90
   1  -2  -5  277.27   14.20
  -1   2   5  298.17   14.40
  -1   2   5  278.97   14.00
  -1   2   5  320.57   19.60
  -1   2   5  280.07   19.60
  -1   2   5  297.77   14.10
  -1   2   5  311.37   14.10
  -1   2   5  292.87   14.10
   0  -2  -5  120.49   12.70
   0  -2  -5  136.39    6.50
   0  -2  -5  147.89    7.20
   0   2   5  137.19    6.60
   0   2   5  138.29    6.50
   0   2   5  129.09    6.50
   0   2   5  149.19   12.40
   0   2   5  147.89   11.60
   0   2   5  129.59    6.40
   0   2   5  123.79    6.50
   0   2   5  120.99    6.40
   0   2   5  138.89    6.90
  -1  -2  -5   18.70    1.10
  -1  -2  -5   16.90    4.20
  -1  -2  -5   18.40    1.60
   1   2   5   15.30    1.10
   1   2   5   15.10    1.40
   1   2   5   20.60    1.30
  -2  -2  -5   12.40    3.90
  -2  -2  -5    9.30    1.60
   2   2   5   11.50    1.10
   2   2   5   12.90    1.40
   2   2   5   12.40    1.00
   2   2   5   10.10    7.70
   2   2   5   10.00    1.10
   2   2   5   11.60    1.10
   2   2   5   11.00    1.00
   2   2   5   11.80    1.00
   2   2   5   11.60    6.40
   2   2   5   11.90    1.20
   2   2   5   11.50    1.10
  -3  -2  -5  176.78    9.30
  -3  -2  -5  190.58   16.20
   3   2   5  179.78    8.70
   3   2   5  166.98    8.40
   3   2   5  170.58    8.40
   3   2   5  163.28    8.30
   3   2   5  171.58    8.50
   3   2   5  173.08    8.50
   3   2   5  170.68    8.50
   3   2   5  185.68    9.00
   3   2   5  166.78    8.60
  -4  -2  -5  121.09   19.60
  -4  -2  -5  101.99    6.90
   4   2   5   96.79    5.40
   4   2   5  107.39    5.40
   4   2   5  102.59    5.30
   4   2   5  106.59    5.40
   4   2   5  105.69    5.80
   4   2   5  107.29    5.30
   5   2   5  173.48    8.50
   5   2   5  173.38    8.90
   5   2   5  160.78    8.50
   5   2   5  169.08    8.30
   5   2   5  168.98    8.40
   5   2   5  176.98    8.40
   6   2   5   30.00    2.00
   6   2   5   34.90    2.80
   6   2   5   32.20    2.20
   6   2   5   36.10    2.20
   6   2   5   31.50    2.40
   7   2   5   85.59    4.60
   7   2   5   94.99    5.10
   7   2   5   88.49    4.80
   7   2   5   96.69    4.70
   8  -3  -5    5.70    1.10
  -8   3   5    5.20    4.40
  -8   3   5    4.80    4.90
   7  -3  -5    0.00    3.40
   7  -3  -5    0.20    1.10
   7  -3  -5    0.90    0.80
  -7   3   5    0.70    3.30
  -7   3   5    0.30    3.00
   6  -3  -5   80.69    4.50
   6  -3  -5   79.49    4.60
  -6   3   5   82.89   12.90
   5  -3  -5   60.89    3.40
   5  -3  -5   56.89    3.40
   5  -3  -5   59.69    3.10
  -5   3   5   56.49    3.00
  -5   3   5   55.69   10.20
   4  -3  -5  293.07   15.20
   4  -3  -5  310.27   14.20
   4  -3  -5  290.47   15.20
   4  -3  -5  292.77   14.00
   4  -3  -5  330.07   14.60
  -4   3   5  297.57   13.90
  -4   3   5  296.17   23.90
  -4   3   5  266.47   15.00
  -4   3   5  282.67   14.60
  -4   3   5  284.97   14.30
   3  -3  -5   49.40    3.40
   3  -3  -5   45.20    3.00
   3  -3  -5   54.69    3.70
   3  -3  -5   48.90    2.60
   3  -3  -5   43.80    3.70
   3  -3  -5   54.49    2.90
   3  -3  -5   51.19    2.80
  -3   3   5   48.50    2.50
  -3   3   5   42.30    7.20
  -3   3   5   49.20    3.40
  -3   3   5   51.09    8.00
  -3   3   5   50.19    2.90
  -3   3   5   52.09    3.20
   2  -3  -5  123.79    6.00
   2  -3  -5  114.19    6.10
   2  -3  -5  132.09    7.00
   2  -3  -5  120.29    6.10
   2  -3  -5  123.69    6.60
   2  -3  -5  119.89    6.10
   2  -3  -5  119.19    5.90
  -2   3   5  122.29    5.90
  -2   3   5  125.89   11.60
  -2   3   5  113.59    6.30
  -2   3   5  126.09   11.50
   1  -3  -5 2409.36  110.89
   1  -3  -5 2517.65  111.99
   1  -3  -5 2223.28  111.09
   1  -3  -5 2217.58  110.89
  -1   3   5 2450.95  111.49
  -1   3   5 2585.24  110.99
  -1   3   5 2369.06  110.99
  -1   3   5 2289.77  110.99
   0  -3  -5 1531.65   68.59
   0  -3  -5 1340.27   67.59
   0  -3  -5 1329.67   79.29
   0  -3  -5 1368.06   67.69
   0   3   5 1567.94   68.19
   0   3   5 1439.16   67.69
   0   3   5 1456.05   67.49
   0   3   5 1440.96   67.69
   0   3   5 1501.75   67.69
   0   3   5 1442.26   67.59
   0   3   5 1431.96   67.59
   0   3   5 1550.54   77.99
  -1  -3  -5 1304.67   57.89
  -1  -3  -5 1195.88   56.79
  -1  -3  -5 1106.89   56.89
   1   3   5 1310.37   57.39
   1   3   5 1182.28   56.79
   1   3   5 1263.47   56.89
   1   3   5 1217.58   56.79
   1   3   5 1256.37   56.79
   1   3   5 1251.17   67.99
   1   3   5 1110.89   69.59
   1   3   5 1255.17   56.99
   1   3   5 1196.38   56.99
   1   3   5 1242.68   56.89
   1   3   5 1161.08   56.79
  -2  -3  -5  522.95   24.50
   2   3   5  498.65   23.60
   2   3   5  435.76   37.30
   2   3   5  523.25   23.70
   2   3   5  504.15   23.60
   2   3   5  516.45   23.70
   2   3   5  547.55   24.20
   2   3   5  458.75   23.60
  -3  -3  -5  450.85   29.90
  -3  -3  -5  410.86   20.60
   3   3   5  386.46   19.40
   3   3   5  420.66   20.10
   3   3   5  395.16   19.50
   3   3   5  416.56   19.50
   3   3   5  411.76   19.60
   3   3   5  404.96   19.60
   3   3   5  426.86   19.90
   3   3   5  408.16   19.60
   3   3   5  402.96   19.70
   4   3   5  664.03   31.30
   4   3   5  649.14   31.70
   4   3   5  675.33   31.30
   4   3   5  659.13   31.10
   4   3   5  659.03   31.20
   4   3   5  671.83   31.20
  -5  -3  -5   16.00    1.80
   5   3   5   23.70    2.20
   5   3   5   19.20    2.40
   5   3   5   21.70    2.60
   5   3   5   16.80    1.60
   5   3   5   17.20    2.00
   6   3   5    7.80    1.20
   6   3   5    6.50    1.10
   6   3   5    6.80    0.90
   6   3   5    8.60    1.20
   6   3   5    6.30    1.40
   7   3   5    3.80    0.90
   7   3   5    2.70    1.10
   7   3   5    2.80    0.80
   7   3   5    3.30    0.70
   7  -4  -5   82.49    4.60
   7  -4  -5   81.19    4.40
  -7   4   5   88.89   11.50
  -7   4   5   79.79   11.50
   6  -4  -5  545.95   24.40
   6  -4  -5  473.15   26.60
   6  -4  -5  502.95   24.30
   6  -4  -5  541.65   24.40
   6  -4  -5  487.85   25.10
  -6   4   5  552.64   36.80
  -6   4   5  469.05   35.40
   5  -4  -5   33.20    3.20
   5  -4  -5   41.60    2.60
   5  -4  -5   44.40    2.60
   5  -4  -5   38.30    4.60
  -5   4   5   38.70    8.40
  -5   4   5   36.90    8.10
   4  -4  -5  390.86   21.00
   4  -4  -5  438.16   19.50
   4  -4  -5  439.36   19.60
   4  -4  -5  428.76   20.00
  -4   4   5  376.36   20.00
  -4   4   5  422.56   19.20
  -4   4   5  406.46   29.10
  -4   4   5  361.86   20.40
   3  -4  -5  545.45   25.60
   3  -4  -5  564.04   25.80
   3  -4  -5  539.85   25.60
   3  -4  -5  544.55   26.50
   3  -4  -5  530.25   25.40
   3  -4  -5  548.25   26.70
   3  -4  -5  546.65   25.60
  -3   4   5  456.85   26.20
  -3   4   5  522.35   26.10
  -3   4   5  576.34   34.70
  -3   4   5  521.45   25.70
  -3   4   5  598.54   35.00
  -3   4   5  528.35   25.40
   2  -4  -5 1568.74   72.09
   2  -4  -5 1539.35   70.89
   2  -4  -5 1486.45   70.89
   2  -4  -5 1415.46   70.99
  -2   4   5 1511.05   71.39
  -2   4   5 1403.86   71.19
  -2   4   5 1559.44   70.99
  -2   4   5 1651.43   79.79
  -2   4   5 1518.85   70.69
   1  -4  -5   85.79    4.60
   1  -4  -5   79.99    4.50
   1  -4  -5   83.39    4.60
   1  -4  -5   92.59    5.70
  -1   4   5  104.19   10.00
  -1   4   5   97.39    4.40
  -1   4   5   88.39    4.60
  -1   4   5   89.09    4.50
  -1   4   5   85.49    4.50
  -1   4   5   95.49    4.40
  -1   4   5   94.79    5.10
   0  -4  -5    8.20    5.10
   0  -4  -5    7.90    1.00
   0  -4  -5   10.30    1.60
   0   4   5    9.50    4.10
   0   4   5    8.90    5.10
   0   4   5    9.20    0.90
   0   4   5    8.90    0.90
   0   4   5    8.60    0.90
   0   4   5    8.40    1.30
   0   4   5    9.00    0.70
  -1  -4  -5 1523.25   69.59
  -1  -4  -5 1383.46   68.59
  -1  -4  -5 1633.04   82.29
   1   4   5 1508.75   69.19
   1   4   5 1437.36   81.19
   1   4   5 1361.56   84.09
   1   4   5 1472.45   68.69
   1   4   5 1483.95   68.49
   1   4   5 1447.26   68.69
   1   4   5 1486.15   68.59
   1   4   5 1487.95   68.69
   1   4   5 1370.56   68.69
   1   4   5 1510.05   68.59
  -2  -4  -5    5.60    1.60
  -2  -4  -5    6.80    4.80
   2   4   5    6.60    0.90
   2   4   5    4.80    0.90
   2   4   5    6.80    0.90
   2   4   5    6.30    1.00
   2   4   5    4.90    5.10
   2   4   5    7.30    7.30
   2   4   5    6.20    0.80
   2   4   5    4.90    0.80
   2   4   5    6.80    1.30
   2   4   5    6.40    0.80
  -3  -4  -5   84.59    4.50
   3   4   5   94.89    4.70
   3   4   5   88.29    5.10
   3   4   5   97.29    4.70
   3   4   5   96.19    4.70
   3   4   5   93.59    4.60
   3   4   5   76.29   17.10
   3   4   5   91.49    4.60
   4   4   5   28.30    1.90
   4   4   5   28.60    2.00
   4   4   5   29.10    1.80
   4   4   5   25.20    1.90
   4   4   5   30.30    2.60
   4   4   5   30.60    2.10
  -5  -4  -5  328.67   16.10
   5   4   5  375.16   16.30
   5   4   5  327.27   16.70
   5   4   5  350.56   16.20
   5   4   5  317.77   16.10
   5   4   5  349.57   16.30
   5   4   5  319.47   16.00
   6   4   5   93.19    4.80
   6   4   5   89.79    5.20
   6   4   5   91.89    4.70
   6   4   5   94.19    4.70
   6   4   5   81.59    4.50
   7  -5  -5   59.19    3.30
   7  -5  -5   56.89    3.50
  -7   5   5   63.19    9.80
  -7   5   5   60.09    8.90
   6  -5  -5  848.32   42.10
   6  -5  -5  879.71   42.10
   6  -5  -5  877.01   42.20
  -6   5   5  954.60   53.79
  -6   5   5  910.81   54.59
   5  -5  -5  363.86   18.20
   5  -5  -5  370.66   18.20
  -5   5   5  393.66   28.40
  -5   5   5  386.86   29.10
   4  -5  -5 2684.33  124.89
   4  -5  -5 2667.23  124.89
   3  -5  -5  469.65   22.90
   3  -5  -5  479.15   23.00
   3  -5  -5  505.95   23.10
   3  -5  -5  444.46   24.40
  -3   5   5  572.14   33.60
  -3   5   5  453.45   23.20
  -3   5   5  504.35   22.80
  -3   5   5  450.75   23.70
   2  -5  -5   22.30    1.70
   2  -5  -5   21.90    3.10
   2  -5  -5   25.90    1.50
   2  -5  -5   20.50    2.00
   2  -5  -5   21.80    1.60
  -2   5   5   21.50    5.60
  -2   5   5   19.80    2.20
  -2   5   5   23.40    3.00
  -2   5   5   20.00    5.00
  -2   5   5   23.00    1.80
  -2   5   5   18.60    1.30
  -2   5   5   17.90    1.20
   1  -5  -5 2277.17   97.39
   1  -5  -5 2036.70   95.99
   1  -5  -5 1932.21   95.89
  -1   5   5 2043.60   96.59
  -1   5   5 2036.00   95.99
  -1   5   5 2095.39   95.79
  -1   5   5 2025.40   95.89
  -1   5   5 2008.60   95.69
   0  -5  -5    0.00    4.00
   0   5   5    1.30    0.50
   0   5   5    1.10    0.60
   0   5   5    0.70    2.40
   0   5   5    0.40    0.50
   0   5   5    1.30    0.90
   0   5   5    0.10    2.90
  -1  -5  -5  447.56   34.30
  -1  -5  -5  494.45   22.70
  -1  -5  -5  451.15   21.50
   1   5   5  442.76   21.60
   1   5   5  450.85   21.50
   1   5   5  440.46   21.40
   1   5   5  488.05   21.50
   1   5   5  444.96   37.10
   1   5   5  474.55   22.20
   1   5   5  461.35   21.60
   1   5   5  411.16   32.50
   1   5   5  447.76   21.40
  -2  -5  -5   76.79    4.00
   2   5   5   74.49   16.00
   2   5   5   79.59    4.10
   2   5   5   82.39    4.10
   2   5   5   80.59    5.10
   2   5   5   78.59    4.40
   2   5   5   68.69   13.00
   2   5   5   83.19    4.20
   2   5   5   86.09    4.10
  -3  -5  -5  248.98   12.80
   3   5   5  278.57   12.90
   3   5   5  283.67   12.90
   3   5   5  272.47   13.00
   3   5   5  270.77   13.40
   3   5   5  238.98   31.00
   3   5   5  282.67   13.00
   4   5   5   87.59    6.00
   4   5   5   93.49    5.10
  -5  -5  -5    1.50    0.90
   5   5   5    0.50    0.70
   5   5   5    1.00    1.20
   5   5   5    2.00    0.60
   5   5   5    1.90    0.90
   6   5   5  510.95   25.00
   6   5   5  520.75   24.60
   6   5   5  510.25   24.50
   6   5   5  544.35   24.80
   7  -6  -5  408.16   20.30
  -7   6   5  437.86   27.20
   6  -6  -5   12.60    1.60
   6  -6  -5   15.20    1.50
   6  -6  -5   13.70    1.90
  -6   6   5   14.90    5.50
  -6   6   5   14.90    6.00
   5  -6  -5  222.88   11.30
   5  -6  -5  217.28   11.20
   5  -6  -5  221.08   11.20
  -5   6   5  242.08   21.10
  -5   6   5  239.48   19.80
   4  -6  -5   96.39    5.30
   4  -6  -5   91.89    5.30
  -4   6   5  111.19   13.20
  -4   6   5  104.69   12.00
   3  -6  -5   73.09    4.10
   3  -6  -5   69.79    3.90
   3  -6  -5   68.99    4.00
  -3   6   5   72.59    3.70
  -3   6   5   70.99    3.80
  -3   6   5   83.39   11.10
  -3   6   5   84.79   10.40
   2  -6  -5  234.78   13.30
   2  -6  -5  238.68   11.60
   2  -6  -5  230.78   11.40
   2  -6  -5  235.48   11.40
  -2   6   5  235.68   11.20
  -2   6   5  269.67   20.10
  -2   6   5  217.68   11.70
   1  -6  -5  184.68    8.90
   1  -6  -5  175.98    8.70
   1  -6  -5  195.48   10.40
   1  -6  -5  176.48    8.70
  -1   6   5  174.28    8.80
  -1   6   5  168.68    8.60
  -1   6   5  177.58   16.40
  -1   6   5  160.98    9.40
  -1   6   5  191.38   18.50
  -1   6   5  175.78    8.50
   0  -6  -5  841.62   38.00
   0  -6  -5  811.62   38.00
   0  -6  -5  858.21   39.40
   0  -6  -5  693.13   55.09
   0   6   5  869.31   38.00
   0   6   5  825.22   38.00
   0   6   5  798.22   38.10
   0   6   5  765.62   37.90
   0   6   5  831.72   38.90
   0   6   5  789.32   37.80
   0   6   5  796.22   53.29
   0   6   5  832.72   50.09
  -1  -6  -5  133.49    6.40
  -1  -6  -5  132.19    6.50
   1   6   5  139.89    6.50
   1   6   5  126.89   19.10
   1   6   5  115.09   15.60
   1   6   5  128.59    7.50
   1   6   5  128.79    6.60
   1   6   5  131.69    6.50
   1   6   5  133.19    6.30
   1   6   5  127.59    6.40
  -2  -6  -5   58.49    3.20
   2   6   5   64.39    3.30
   2   6   5   58.79    3.20
   2   6   5   60.69    3.50
   2   6   5   54.09   14.90
   2   6   5   63.49    3.20
   2   6   5   53.99    3.30
  -3  -6  -5  356.16   17.70
   3   6   5  376.86   17.70
   3   6   5  383.16   17.90
   3   6   5  325.47   37.90
   3   6   5  372.56   17.90
   3   6   5  397.36   17.80
   3   6   5  400.86   18.30
  -4  -6  -5   12.90    1.30
   4   6   5   12.60    1.40
   4   6   5   11.60    1.60
   4   6   5   11.30    2.00
   4   6   5   13.60    1.20
  -5  -6  -5   70.39    4.00
   5   6   5   75.09    4.50
   5   6   5   77.89    4.00
   5   6   5   80.59    4.20
   5   6   5   74.29    4.00
   6  -7  -5   61.49    3.60
   6  -7  -5   61.39    3.80
   6  -7  -5   66.29    3.70
  -6   7   5   68.99   10.20
  -6   7   5   66.89    9.20
   5  -7  -5  115.59    6.30
   5  -7  -5  116.69    6.20
   5  -7  -5  120.09    6.30
  -5   7   5  127.89   14.60
  -5   7   5  125.09   13.30
   4  -7  -5  338.27   18.80
   4  -7  -5  386.96   18.50
   4  -7  -5  361.86   18.50
  -4   7   5  427.56   30.10
  -4   7   5  399.56   28.70
   3  -7  -5    5.20    0.80
   3  -7  -5    5.80    0.90
   3  -7  -5    5.30    1.00
  -3   7   5    7.20    2.30
  -3   7   5    6.40    4.80
  -3   7   5    6.30    4.30
   2  -7  -5   20.70    1.80
   2  -7  -5   21.80    1.80
   2  -7  -5   21.50    1.60
  -2   7   5   24.20    6.40
  -2   7   5   25.10    7.30
  -2   7   5   21.30    1.40
   1  -7  -5   13.60    1.20
   1  -7  -5   13.00    1.40
  -1   7   5   13.80    6.60
  -1   7   5   14.50    1.20
  -1   7   5   15.40    6.00
   0  -7  -5    1.60    0.60
   0  -7  -5    1.10    0.70
   0   7   5    1.90    4.30
   0   7   5    1.60    3.50
   0   7   5    1.00    0.60
   0   7   5    1.00    0.50
  -1  -7  -5  361.26   16.70
   1   7   5  366.86   16.70
   1   7   5  365.76   16.80
   1   7   5  349.87   16.60
   1   7   5  311.57   33.10
   1   7   5  370.16   16.90
   1   7   5  360.26   16.60
   1   7   5  319.87   29.10
  -2  -7  -5  333.57   15.30
   2   7   5  312.07   15.20
   2   7   5  331.07   15.20
   2   7   5  337.17   15.60
   2   7   5  320.17   15.40
   2   7   5  284.07   33.60
  -3  -7  -5  129.39    6.40
   3   7   5  134.99    6.40
   3   7   5  135.89    6.90
   3   7   5  129.89    6.60
   3   7   5  125.39    6.40
   3   7   5  112.99   22.30
  -4  -7  -5  208.88   10.50
   4   7   5  205.98   10.50
   4   7   5  231.78   11.00
   4   7   5  223.38   10.50
   4   7   5  216.78   10.60
  -5  -7  -5    7.80    1.10
   5   7   5    7.60    1.00
   5   7   5   10.50    1.20
   6  -8  -5   60.59    3.90
   6  -8  -5   53.49    3.40
  -6   8   5   58.99    8.90
   5  -8  -5  174.58    9.10
   5  -8  -5  179.08    9.10
   5  -8  -5  178.58    9.00
  -5   8   5  202.28   18.60
  -5   8   5  180.08   16.30
   4  -8  -5    6.90    1.30
   4  -8  -5    8.60    1.40
   4  -8  -5    9.30    1.50
   4  -8  -5    7.80    1.40
  -4   8   5    8.60    5.10
  -4   8   5    9.50    5.70
   3  -8  -5   13.40    1.50
   3  -8  -5   14.30    1.50
   3  -8  -5   14.00    1.60
  -3   8   5   17.10    7.10
  -3   8   5   13.60    5.80
   2  -8  -5  776.02   37.10
   2  -8  -5  764.92   36.90
  -2   8   5  819.52   52.59
  -2   8   5  779.72   49.00
   1  -8  -5   13.50    1.30
   1  -8  -5   12.70    1.50
  -1   8   5   13.80    6.60
  -1   8   5   12.80    7.80
  -1   8   5   13.90    1.20
   0  -8  -5  646.64   29.10
   0  -8  -5  643.84   29.10
   0   8   5  614.44   28.90
   0   8   5  622.94   29.10
   0   8   5  576.24   42.60
   0   8   5  585.14   46.90
  -1  -8  -5  183.48    8.50
   1   8   5  143.59   19.00
   1   8   5  166.68    8.30
   1   8   5  189.58    8.90
   1   8   5  165.08    8.30
   1   8   5  183.28    8.60
   1   8   5  161.88   27.40
  -2  -8  -5  186.58    8.80
   2   8   5  190.78    9.00
   2   8   5  178.28    8.70
   2   8   5  152.78   24.30
   2   8   5  175.28    8.80
   2   8   5  183.68    8.60
  -3  -8  -5  591.24   26.30
  -3  -8  -5  550.04   26.30
   3   8   5  567.64   26.20
   3   8   5  571.14   26.40
   3   8   5  579.84   26.60
   3   8   5  472.85   45.90
   3   8   5  568.14   26.20
  -4  -8  -5    5.10    0.90
   4   8   5    4.90    1.20
   4   8   5    4.90    0.80
   4   8   5    6.20    1.00
   5  -9  -5   88.99    4.50
   5  -9  -5   77.19    4.50
   5  -9  -5   75.19    5.20
  -5   9   5   79.99   10.80
  -5   9   5   90.69   12.20
   4  -9  -5  527.55   24.90
   4  -9  -5  528.25   25.00
  -4   9   5  548.25   37.70
  -4   9   5  490.65   34.00
   3  -9  -5  368.36   17.50
   3  -9  -5  338.77   17.40
   3  -9  -5  376.96   17.60
  -3   9   5  357.36   27.70
  -3   9   5  381.86   31.00
   2  -9  -5  292.17   14.30
   2  -9  -5  311.87   14.50
  -2   9   5  302.57   28.50
  -2   9   5  283.17   25.10
   1  -9  -5  369.66   17.10
   1  -9  -5  362.26   17.00
  -1   9   5  348.27   32.80
  -1   9   5  324.97   28.70
  -1   9   5  373.36   17.00
   0  -9  -5  199.38    9.10
   0  -9  -5  195.18    9.00
   0   9   5  166.98   23.10
   0   9   5  183.78    9.10
   0   9   5  187.78    8.90
   0   9   5  163.88   19.60
  -1  -9  -5  575.34   25.00
   1   9   5  533.35   24.90
   1   9   5  456.15   43.00
   1   9   5  544.15   25.10
  -2  -9  -5   15.70    1.50
  -2  -9  -5   15.40    1.30
   2   9   5   12.90    1.50
   2   9   5   11.50   10.90
   2   9   5   13.50    1.40
   2   9   5   15.30    1.70
  -3  -9  -5  129.19    5.90
   3   9   5   98.29   18.90
   3   9   5  118.39    6.10
   3   9   5  123.59    6.00
   4 -10  -5   80.59    4.30
   4 -10  -5   84.69    4.30
  -4  10   5   69.69   11.40
  -4  10   5   78.19   12.50
   3 -10  -5  296.57   13.80
   3 -10  -5  292.17   13.60
  -3  10   5  256.17   22.80
  -3  10   5  290.27   26.50
   2 -10  -5  358.56   16.60
   2 -10  -5  349.67   16.50
  -2  10   5  333.17   30.80
  -2  10   5  306.87   26.70
  -2  10   5  375.36   16.50
   1 -10  -5   33.40    2.40
   1 -10  -5   34.20    2.10
   1 -10  -5   29.60    2.10
  -1  10   5   26.50    9.10
  -1  10   5   31.60    2.10
  -1  10   5   28.80   11.00
   0 -10  -5   13.80    1.40
   0 -10  -5   13.40    1.40
   0  10   5   11.90    1.40
   0  10   5   11.50    9.60
   0  10   5   12.50    1.50
  -1 -10  -5  165.28    8.00
  -1 -10  -5  167.68    8.00
   1  10   5  158.08    8.20
   1  10   5  159.68    8.00
  -2 -10  -5   15.70    1.40
  -2 -10  -5   15.80    1.70
   2  10   5   11.70   10.30
   3 -11  -5   29.50    2.10
   3 -11  -5   29.00    2.10
  -3  11   5   27.80    1.80
  -3  11   5   23.50    9.40
   2 -11  -5    6.90    1.50
   2 -11  -5    8.10    1.20
  -2  11   5    5.00    1.00
  -2  11   5    6.50    5.90
  -2  11   5    6.10    0.90
  -2  11   5    8.00    8.40
   1 -11  -5    0.00    0.70
  -1  11   5    0.20    0.80
  -1  11   5   -0.20    5.50
   0 -11  -5   12.20    1.50
   0 -11  -5   10.40    1.50
   0  11   5   11.60    1.50
   0  11   5   10.50    1.50
  -1 -11  -5    0.10    0.80
  -1 -11  -5    0.70    0.80
   1  11   5    1.50    1.00
   1  11   5   -0.90    6.00
   1  11   5    0.30    0.80
   1  13  -6  457.25   23.20
   1  13  -6  491.65   29.70
  -1 -13   6  546.65   24.00
  -1 -13   6  501.35   23.40
  -1 -13   6  476.85   23.30
   0  13  -6    3.50    1.10
   0  13  -6    4.30    2.70
   0 -13   6    4.90    1.40
   0 -13   6    3.90    1.20
   0 -13   6    3.10    1.00
  -1  13  -6   15.50    3.90
  -1  13  -6   16.80    2.30
   1 -13   6   19.80    2.20
   1 -13   6   17.40    1.70
  -2  13  -6  153.78    7.90
  -2  13  -6  156.28   10.50
   2 -13   6  170.68    8.70
   2 -13   6  162.08    8.30
   2 -13   6  167.68    8.20
  -3  13  -6   66.99    3.60
  -3  13  -6   68.49    5.90
   3 -13   6   75.29    4.30
   3 -13   6   72.19    4.00
   3  12  -6   10.60    1.30
   3  12  -6   11.40    4.50
  -3 -12   6   11.20    1.50
   2  12  -6   82.29    8.00
   2  12  -6   81.09    4.60
  -2 -12   6   90.49    4.60
  -2 -12   6   86.29    4.60
   1  12  -6   19.30    1.80
   1  12  -6   19.00    4.60
   1  12  -6   19.50    1.70
  -1 -12   6   19.70    1.90
  -1 -12   6   15.10    1.80
   0  12  -6   96.09    8.30
   0  12  -6   93.89    5.10
   0 -12   6  102.29    5.30
   0 -12   6  101.39    5.90
   0 -12   6  103.49    5.30
  -1  12  -6   65.09    3.60
  -1  12  -6   64.39    6.50
   1 -12   6   72.89    4.40
   1 -12   6   73.59    4.20
   1 -12   6   67.49    3.90
  -2  12  -6   51.39    2.90
  -2  12  -6   51.29    5.40
   2 -12   6   57.39    3.70
   2 -12   6   54.59    3.70
   2 -12   6   53.19    3.30
  -3  12  -6   36.10    4.30
   3 -12   6   37.10    2.70
   3 -12   6   36.10    3.00
  -4  12  -6   12.20    2.80
   4 -12   6   12.90    1.60
   4 -12   6   13.70    2.20
   4  11  -6   67.39    3.70
   4  11  -6   71.79    7.50
  -4 -11   6   72.49    3.70
  -4 -11   6   71.19    3.80
  -4 -11   6   69.89    4.20
   3  11  -6  207.28   10.20
   3  11  -6  204.08   10.20
   3  11  -6  200.78   14.30
  -3 -11   6  215.98   10.30
  -3 -11   6  217.28   10.30
   2  11  -6  288.47   14.10
   2  11  -6  285.97   14.10
   2  11  -6  282.67   18.40
  -2 -11   6  301.57   14.20
  -2 -11   6  309.17   14.30
   1  11  -6  432.96   25.90
   1  11  -6  440.96   21.90
  -1 -11   6  495.15   22.10
  -1 -11   6  476.55   22.00
   0  11  -6   87.19    8.00
   0  11  -6   93.09    4.80
   0 -11   6   95.59    5.10
   0 -11   6   93.79    5.50
   0 -11   6   94.59    5.00
  -1  11  -6  424.66   20.30
  -1  11  -6  408.96   23.50
   1 -11   6  442.26   20.80
   1 -11   6  441.36   20.60
   1 -11   6  425.86   20.40
  -2  11  -6    1.00    1.70
   2 -11   6    2.00    1.40
   2 -11   6    0.00    1.20
   2 -11   6   -0.50    0.90
  -3  11  -6    0.60    1.50
   3 -11   6    0.10    1.50
   3 -11   6    0.60    1.20
   3 -11   6    0.70    0.80
   3 -11   6   -0.20    1.00
  -4  11  -6    8.30    2.50
   4 -11   6    7.90    1.30
   4 -11   6   10.10    1.70
   4 -11   6    6.40    1.70
  -5  11  -6   34.20    4.00
   5 -11   6   37.00    3.00
   5  10  -6  197.18   13.40
   5  10  -6  190.58    9.40
   4  10  -6    0.50    0.70
   4  10  -6    1.10    3.30
   4  10  -6   -0.30    1.10
  -4 -10   6    0.30    0.90
   3  10  -6   15.90    2.10
   3  10  -6   15.70    5.50
   3  10  -6   14.80    1.80
  -3 -10   6   15.90    1.70
  -3 -10   6   17.30    2.20
  -3 -10   6   14.30    1.50
   2  10  -6   44.40    6.70
   2  10  -6   43.10    2.80
   2  10  -6   45.20    2.80
  -2 -10   6   49.10    2.90
  -2 -10   6   41.80    2.70
  -2 -10   6   43.60    2.90
   1  10  -6  199.98   10.10
   1  10  -6  199.58   15.50
  -1 -10   6  207.38   10.20
  -1 -10   6  220.88   10.50
   0  10  -6  247.48   15.90
   0  10  -6  256.87   12.50
   0 -10   6  269.87   12.80
   0 -10   6  255.87   12.60
   0 -10   6  270.47   13.00
  -1  10  -6   72.69    6.50
   1 -10   6   82.69    4.70
   1 -10   6   76.49    4.30
   1 -10   6   77.49    4.30
  -2  10  -6    5.60    2.40
   2 -10   6    4.00    1.00
   2 -10   6    5.20    1.40
   2 -10   6    5.40    1.30
   2 -10   6    4.70    0.90
   2 -10   6    3.80    1.00
  -3  10  -6   48.50    4.60
   3 -10   6   45.20    2.70
   3 -10   6   42.90    3.00
   3 -10   6   42.90    3.40
   3 -10   6   42.70    3.00
   3 -10   6   43.50    3.40
   3 -10   6   43.00    2.30
  -4  10  -6  123.49    7.60
   4 -10   6  101.19    6.10
   4 -10   6  106.59    5.20
   4 -10   6   94.89    5.80
   4 -10   6  107.89    5.60
  -5  10  -6  388.76   18.70
   5 -10   6  340.87   16.80
   5 -10   6  338.47   16.50
   5 -10   6  333.17   17.20
  -6  10  -6    3.00    1.60
   6 -10   6    1.10    0.70
   6 -10   6    2.00    1.60
   6 -10   6    1.70    0.50
   5   9  -6  276.17   18.20
   5   9  -6  265.17   13.10
   5   9  -6  264.37   13.00
  -5  -9   6  267.47   13.10
  -5  -9   6  282.37   13.00
   4   9  -6   66.49    8.80
   4   9  -6   64.39    5.10
   4   9  -6   68.79    3.90
  -4  -9   6   67.59    3.70
  -4  -9   6   68.79    3.90
   3   9  -6    5.40    4.10
   3   9  -6    4.00    1.10
  -3  -9   6    5.20    0.90
  -3  -9   6    5.30    1.10
   2   9  -6    5.20    3.40
   2   9  -6    5.30    1.10
   2   9  -6    4.80    1.00
   2   9  -6    4.60   10.90
  -2  -9   6    6.00    0.90
  -2  -9   6    4.40    1.00
  -2  -9   6    3.70    1.00
   1   9  -6  218.78   10.30
   1   9  -6  204.58   14.10
  -1  -9   6  211.68   10.30
  -1  -9   6  201.08   10.60
  -1  -9   6  212.98   10.40
   0   9  -6  291.47   13.90
   0   9  -6  285.87   17.10
   0  -9   6  289.77   14.10
   0  -9   6  301.67   14.30
   0  -9   6  281.07   14.00
  -1   9  -6    2.10    1.70
   1  -9   6    0.60    0.70
   1  -9   6    1.30    1.10
   1  -9   6    2.90    1.00
   1  -9   6    2.30    0.80
   1  -9   6    2.90    0.90
  -2   9  -6  724.83   33.20
   2  -9   6  661.23   31.30
   2  -9   6  633.84   30.80
   2  -9   6  626.34   30.90
   2  -9   6  649.24   30.50
   2  -9   6  624.44   31.10
   2  -9   6  648.94   31.00
   3  -9   6  534.65   25.90
   3  -9   6  568.74   25.50
   3  -9   6  541.05   26.30
   3  -9   6  560.34   25.80
   3  -9   6  541.15   26.10
   3  -9   6  520.35   26.00
   4  -9   6  192.18    9.80
   4  -9   6  195.48   10.20
   4  -9   6  196.28    9.30
   4  -9   6  183.28    9.70
   4  -9   6  204.78    9.70
  -5   9  -6   53.49    4.40
   5  -9   6   45.50    2.90
   5  -9   6   42.40    3.50
   5  -9   6   45.30    2.40
  -6   9  -6  789.62   34.60
   6  -9   6  641.84   32.60
   6  -9   6  661.63   32.90
   6   8  -6   31.40    2.30
   6   8  -6   33.50    2.20
   6   8  -6   28.50    6.60
  -6  -8   6   24.80    9.70
  -6  -8   6   33.50    1.90
   5   8  -6   51.99    8.30
   5   8  -6   60.19    3.40
   5   8  -6   58.89    3.50
  -5  -8   6   58.59    3.50
  -5  -8   6   57.99    3.20
   4   8  -6   39.10    3.10
   4   8  -6   44.00    2.80
   4   8  -6   34.50    7.50
  -4  -8   6   38.90    2.40
  -4  -8   6   36.10    2.60
   3   8  -6   77.99    9.50
   3   8  -6   96.79    4.90
   3   8  -6   80.79    4.80
  -3  -8   6   89.79    4.70
  -3  -8   6   93.79    4.60
  -3  -8   6   86.69    4.90
   2   8  -6  289.47   12.90
   2   8  -6  237.58   17.20
   2   8  -6  268.77   12.80
  -2  -8   6  266.37   12.80
  -2  -8   6  258.07   12.70
  -2  -8   6  264.97   12.90
   1   8  -6  163.38   11.50
   1   8  -6  150.78    7.70
   1   8  -6  167.38    7.80
  -1  -8   6  161.28    7.60
  -1  -8   6  152.78   17.90
  -1  -8   6  157.68    7.80
  -1  -8   6  139.99    8.00
  -1  -8   6  155.98    7.80
   0   8  -6  804.32   39.00
   0   8  -6  756.52   35.80
   0   8  -6  779.02   36.10
   0  -8   6  773.92   35.90
   0  -8   6  682.93   49.00
   0  -8   6  799.42   35.90
   0  -8   6  744.13   35.80
   0  -8   6  749.53   36.10
  -1   8  -6   15.30    1.80
  -1   8  -6   19.30    2.90
  -1   8  -6   13.60    1.70
   1  -8   6   17.20    1.90
   1  -8   6   17.00    2.20
   1  -8   6   15.30    1.50
   1  -8   6   13.50    9.10
   1  -8   6   14.90    1.60
   1  -8   6   17.20    1.60
   1  -8   6   17.00    1.40
   2  -8   6  422.56   21.20
   2  -8   6  453.05   20.70
   2  -8   6  442.56   21.40
   2  -8   6  449.76   21.00
   2  -8   6  432.36   21.10
   2  -8   6  450.45   21.20
  -3   8  -6   16.40    2.40
   3  -8   6   15.80    1.00
   3  -8   6   13.30    1.40
   3  -8   6   14.90    1.70
   3  -8   6   19.10    2.00
   3  -8   6   16.70    1.70
   3  -8   6   17.60    2.00
   4  -8   6   39.50    2.00
   4  -8   6   36.40    2.70
   4  -8   6   38.90    2.50
   4  -8   6   38.90    2.00
   4  -8   6   34.00    2.70
   4  -8   6   37.50    3.00
   5  -8   6   14.60    2.20
   5  -8   6   14.60    1.50
   5  -8   6   13.80    1.00
   5  -8   6   13.10    1.00
   6  -8   6   73.29    4.80
   6  -8   6   82.09    4.30
   6  -8   6   79.29    3.90
   6  -8   6   77.79    3.80
  -7   8  -6    6.00    2.20
   7  -8   6    5.00    0.90
   7  -8   6    5.00    0.60
   6   7  -6   50.39    3.00
   6   7  -6   51.39    3.00
   6   7  -6   45.10    8.00
  -6  -7   6   40.20   10.40
  -6  -7   6   53.79    2.80
   5   7  -6   11.50    1.60
   5   7  -6    7.50    4.50
   5   7  -6   14.00    1.80
  -5  -7   6   14.10    1.40
  -5  -7   6   10.90    1.70
   4   7  -6    7.40    4.50
   4   7  -6   10.00    1.40
   4   7  -6    7.20    1.50
  -4  -7   6    5.60    1.00
  -4  -7   6    5.80    0.90
   3   7  -6  876.31   42.00
   3   7  -6  754.92   47.00
   3   7  -6  967.60   42.20
  -3  -7   6  923.71   42.10
  -3  -7   6  899.01   42.00
  -3  -7   6  938.21   42.00
   2   7  -6  288.97   14.80
   2   7  -6  323.67   14.90
   2   7  -6  304.07   14.80
  -2  -7   6  314.37   14.80
  -2  -7   6  309.57   14.90
  -2  -7   6  305.57   14.70
  -2  -7   6  312.97   24.20
   1   7  -6  153.68   11.40
   1   7  -6  169.28    8.10
   1   7  -6  168.58    8.30
  -1  -7   6  171.18    8.50
  -1  -7   6  164.18    8.10
  -1  -7   6  166.28    8.20
  -1  -7   6  172.18    8.30
  -1  -7   6  172.18   16.60
   0   7  -6    2.70    0.60
   0   7  -6    3.90    0.70
   0   7  -6    4.30    2.00
   0  -7   6    3.30    0.80
   0  -7   6    5.50    1.20
   0  -7   6    4.90    0.80
   0  -7   6    3.90    0.80
   0  -7   6    6.20    0.90
   0  -7   6    3.90    4.10
  -1   7  -6  632.74   28.40
  -1   7  -6  561.74   26.40
  -1   7  -6  549.45   26.50
   1  -7   6  549.85   26.50
   1  -7   6  494.55   39.60
   1  -7   6  566.84   26.70
   1  -7   6  564.34   26.20
   1  -7   6  561.04   26.60
   1  -7   6  546.45   26.40
   1  -7   6  569.54   26.50
  -2   7  -6   29.70    2.10
  -2   7  -6   31.20    2.10
   2  -7   6   33.00    2.50
   2  -7   6   30.70    2.00
   2  -7   6   32.50    2.30
   2  -7   6   32.80    2.40
   2  -7   6   31.00    2.10
   2  -7   6   25.20   10.50
   2  -7   6   30.60    2.10
  -3   7  -6  618.24   30.90
   3  -7   6  623.94   30.80
   3  -7   6  663.23   31.00
   3  -7   6  628.64   30.80
   3  -7   6  656.53   31.00
   3  -7   6  669.23   30.50
   3  -7   6  676.83   31.20
   3  -7   6  690.13   30.50
   4  -7   6  341.47   16.70
   4  -7   6  340.57   17.00
   4  -7   6  338.87   16.20
   4  -7   6  347.67   16.60
   4  -7   6  342.17   16.90
   4  -7   6  354.16   16.20
   5  -7   6    9.50    0.80
   5  -7   6    9.70    1.60
   5  -7   6    9.70    1.30
   5  -7   6   10.20    0.80
   6  -7   6   15.80    2.40
   6  -7   6   15.10    1.00
   6  -7   6   14.20    1.50
   6  -7   6   15.30    1.00
   7  -7   6  119.99    5.70
   7  -7   6  114.29    6.20
   7  -7   6  122.19    5.90
   6   6  -6    9.90    4.80
   6   6  -6    9.20    1.30
   6   6  -6   11.40    1.70
  -6  -6   6   10.00    1.30
   5   6  -6  424.26   26.60
   5   6  -6  388.76   20.20
   5   6  -6  435.36   20.40
  -5  -6   6  421.96   20.20
  -5  -6   6  443.56   20.20
   4   6  -6   39.00    6.80
   4   6  -6   40.40    2.80
  -4  -6   6   41.70    2.40
  -4  -6   6   40.40    2.60
   3   6  -6  169.78   13.10
   3   6  -6  172.58    8.60
   3   6  -6  177.98    8.80
   3   6  -6  166.88    8.70
   3   6  -6  178.18    9.00
  -3  -6   6  170.18   17.10
  -3  -6   6  170.58    8.60
  -3  -6   6  178.38    8.60
  -3  -6   6  191.28    8.70
   2   6  -6    3.30    0.70
   2   6  -6    4.00    0.90
   2   6  -6    2.70    2.70
  -2  -6   6    3.70    0.70
  -2  -6   6    3.70    3.60
  -2  -6   6    4.70    0.80
  -2  -6   6    3.40    4.20
  -2  -6   6    5.60    1.30
  -2  -6   6    3.70    0.80
   1   6  -6   52.59    3.00
   1   6  -6   50.89    5.70
   1   6  -6   56.09    3.00
  -1  -6   6   50.59    2.90
  -1  -6   6   57.59    6.50
  -1  -6   6   51.79    3.40
  -1  -6   6   52.49    2.90
  -1  -6   6   59.69    8.40
   0   6  -6   93.29    4.70
   0   6  -6   94.09    4.50
   0   6  -6   90.09    6.60
   0  -6   6   88.79    4.60
   0  -6   6   97.99    4.90
   0  -6   6   91.29    4.60
   0  -6   6   82.39    4.60
   0  -6   6   89.79   11.40
  -1   6  -6  337.67   15.80
  -1   6  -6  346.17   15.90
   1  -6   6  316.37   15.90
   1  -6   6  314.27   15.80
   1  -6   6  330.87   15.80
   1  -6   6  357.96   16.10
   1  -6   6  340.37   16.00
   1  -6   6  336.37   15.60
   1  -6   6  307.87   15.70
   1  -6   6  311.57   27.30
   1  -6   6  355.36   16.00
   1  -6   6  331.87   15.90
  -2   6  -6    1.10    0.60
  -2   6  -6    1.70    0.60
   2  -6   6    1.40    0.70
   2  -6   6    1.50    0.30
   2  -6   6    1.60    0.90
   2  -6   6    1.40    0.80
   2  -6   6    2.80    0.60
   2  -6   6    1.40    0.30
   2  -6   6    0.50    0.60
   2  -6   6    0.90    4.50
   2  -6   6    1.60    0.70
  -3   6  -6  126.89    6.60
  -3   6  -6  129.59    6.50
   3  -6   6  120.89    6.50
   3  -6   6  137.69    6.50
   3  -6   6  131.09    6.20
   3  -6   6  126.89    6.70
   3  -6   6  127.99    6.80
   3  -6   6  130.59    6.80
   3  -6   6  132.29    6.60
   3  -6   6  129.49    6.20
   4  -6   6  200.18   10.30
   4  -6   6  225.68   10.60
   4  -6   6  215.08   10.70
   4  -6   6  216.78   10.20
   4  -6   6  220.08   10.90
   4  -6   6  215.58   10.20
   5  -6   6  339.97   16.20
   5  -6   6  365.36   16.50
   5  -6   6  322.97   16.30
   5  -6   6  336.77   16.70
   5  -6   6  346.57   16.10
   6  -6   6   13.50    1.00
   6  -6   6   14.20    1.50
   6  -6   6   13.10    0.90
   6  -6   6   12.60    1.40
   6  -6   6   10.90    1.80
   7  -6   6  319.37   15.20
   7  -6   6  319.47   15.40
   7  -6   6  327.67   15.10
   7   5  -6  459.55   19.50
   7   5  -6  380.86   19.90
  -7  -5   6  377.26   32.10
  -7  -5   6  419.56   19.90
   6   5  -6  231.68   11.40
   6   5  -6  223.78   11.30
  -6  -5   6  238.08   11.30
   5   5  -6    2.70    3.40
   5   5  -6    2.00    0.90
   5   5  -6    1.80    1.00
  -5  -5   6    2.30    1.00
  -5  -5   6    2.40    0.70
   4   5  -6 1325.57   60.39
   4   5  -6 1273.27   65.49
   4   5  -6 1259.27   60.39
  -4  -5   6 1281.07   60.19
  -4  -5   6 1291.27   60.19
   3   5  -6  523.25   24.20
   3   5  -6  496.45   24.00
   3   5  -6  506.05   28.20
   3   5  -6  485.15   24.20
   3   5  -6  510.15   24.30
  -3  -5   6  515.85   24.00
  -3  -5   6  495.05   32.40
  -3  -5   6  517.75   24.00
  -3  -5   6  521.55   24.00
   2   5  -6  117.49    6.00
   2   5  -6  123.19    6.10
   2   5  -6  113.79    5.90
   2   5  -6  116.19    9.00
  -2  -5   6  129.29   10.60
  -2  -5   6  109.69    5.90
  -2  -5   6  113.19   11.80
  -2  -5   6  130.39    6.00
  -2  -5   6  124.69    6.00
   1   5  -6  204.48   10.20
   1   5  -6  222.58   10.60
   1   5  -6  214.18   12.90
  -1  -5   6  209.78   10.40
  -1  -5   6  208.58   10.20
  -1  -5   6  210.88   10.10
   0   5  -6 1942.31   90.89
   0   5  -6 1812.12   92.69
   0  -5   6 1936.91   90.89
   0  -5   6 2071.49   90.69
   0  -5   6 2012.90   90.79
   0  -5   6 2073.59   90.99
   0  -5   6 1896.41   90.79
   0  -5   6 1954.50   90.79
   0  -5   6 1825.92   91.39
  -1   5  -6    5.50    0.80
  -1   5  -6    6.60    0.90
   1  -5   6    7.40    0.90
   1  -5   6    3.90    0.80
   1  -5   6    5.50    0.80
   1  -5   6    4.90    1.10
   1  -5   6    4.70    0.90
   1  -5   6    6.80    1.20
   1  -5   6    5.20    0.50
   1  -5   6    5.00    0.90
   1  -5   6    7.30    0.80
  -2   5  -6  123.99    5.40
  -2   5  -6  109.49    5.50
   2  -5   6  113.89    5.70
   2  -5   6  114.69    5.60
   2  -5   6  111.59    5.60
   2  -5   6  105.39    5.40
   2  -5   6  109.29    5.20
   2  -5   6  109.69    5.50
   2  -5   6   92.79   15.50
   2  -5   6  104.59    5.20
   2  -5   6  102.89    5.40
   2  -5   6  106.69    5.40
   2  -5   6  102.09    5.40
  -3   5  -6  180.28    8.90
  -3   5  -6  190.08    9.00
   3  -5   6  191.98    8.90
   3  -5   6  180.78    8.60
   3  -5   6  172.68    8.90
   3  -5   6  177.58    9.10
   3  -5   6  181.68    8.70
   3  -5   6  181.48    9.20
  -4   5  -6   64.79    6.20
  -4   5  -6   81.69    5.10
   4  -5   6   70.69    4.20
   4  -5   6   71.39    3.60
   4  -5   6   80.19    4.50
   4  -5   6   67.59    4.00
   4  -5   6   67.39    3.80
   4  -5   6   70.19    3.60
   4  -5   6   71.09    3.90
   4  -5   6   79.39    5.50
   5  -5   6   42.20    2.60
   5  -5   6   42.50    2.20
   5  -5   6   45.10    3.00
   5  -5   6   40.90    2.30
   5  -5   6   46.40    4.40
   5  -5   6   40.10    2.60
   5  -5   6   42.50    3.20
   6  -5   6  207.28   10.00
   6  -5   6  195.78   10.20
   6  -5   6  221.08   11.10
   6  -5   6  207.78   10.30
   6  -5   6  222.28   12.60
   6  -5   6  205.58   10.10
   7  -5   6    5.70    0.70
   7  -5   6    4.50    0.90
   7  -5   6    4.20    0.90
   7  -5   6    5.20    0.60
   7   4  -6   80.49    4.20
   7   4  -6   77.39    4.20
  -7  -4   6   70.79   13.00
  -7  -4   6   78.89    4.10
   6   4  -6    0.20    0.90
   6   4  -6    0.50    0.90
  -6  -4   6   -0.20    0.60
  -6  -4   6    0.70    4.10
   5   4  -6  614.74   27.70
   5   4  -6  567.44   32.70
   5   4  -6  578.64   27.80
   5   4  -6  597.24   27.80
  -5  -4   6  563.54   27.60
  -5  -4   6  582.64   27.60
   4   4  -6   73.89    5.10
   4   4  -6   92.59    4.90
   4   4  -6   89.69    4.60
   4   4  -6   81.89    4.40
   4   4  -6   76.09    7.80
  -4  -4   6   82.79    4.30
  -4  -4   6   89.09    4.40
   3   4  -6  139.29    8.10
   3   4  -6  135.99    7.20
   3   4  -6  147.49    7.00
   3   4  -6  131.59    9.90
   3   4  -6  138.89    6.80
  -3  -4   6  142.19    6.80
  -3  -4   6  133.09    6.80
  -3  -4   6  142.29    6.90
   2   4  -6 1218.78   63.39
   2   4  -6 1415.26   60.89
   2   4  -6 1323.87   60.89
   2   4  -6 1272.47   60.99
  -2  -4   6 1319.77   60.79
  -2  -4   6 1296.67   60.79
  -2  -4   6 1273.77   60.79
  -2  -4   6 1296.97   67.09
   1   4  -6  146.09    7.50
   1   4  -6  124.29    8.90
   1   4  -6  146.49    7.30
   1   4  -6  148.99    7.00
   1   4  -6  137.49    6.90
   1   4  -6  146.59    7.00
  -1  -4   6  144.49    6.90
  -1  -4   6  144.59   12.50
  -1  -4   6  144.99    7.00
  -1  -4   6  164.78   10.10
  -1  -4   6  125.99    6.80
  -1  -4   6  128.79    6.90
   0   4  -6  122.29    6.00
   0   4  -6  118.29    6.30
   0  -4   6  138.09   12.50
   0  -4   6  121.79    6.20
   0  -4   6  108.59    6.40
   0  -4   6  120.29    6.00
   0  -4   6  121.99    5.90
   0  -4   6  116.49    6.00
   0  -4   6  112.79    5.90
   0  -4   6  139.79    5.80
  -1   4  -6   14.70    1.30
  -1   4  -6   17.70    1.20
   1  -4   6   13.50    1.20
   1  -4   6   14.80    1.40
   1  -4   6   19.50    1.20
   1  -4   6   17.00    0.90
   1  -4   6   18.10    1.20
   1  -4   6   13.50    1.50
   1  -4   6   14.40    1.30
   1  -4   6   17.80    1.20
  -2   4  -6  692.73   31.00
  -2   4  -6  681.03   31.10
   2  -4   6  667.03   31.00
   2  -4   6  679.83   31.00
   2  -4   6  607.44   30.80
   2  -4   6  624.24   30.90
   2  -4   6  682.43   31.10
   2  -4   6  660.73   30.90
   2  -4   6  608.94   30.90
   2  -4   6  687.23   31.20
   2  -4   6  655.43   30.70
  -3   4  -6    8.70    1.00
  -3   4  -6   10.20    1.10
   3  -4   6    7.60    1.20
   3  -4   6   10.80    1.20
   3  -4   6    7.40    1.30
   3  -4   6   10.30    1.40
   3  -4   6   10.20    1.80
   3  -4   6    9.70    0.70
   3  -4   6   11.00    1.20
   3  -4   6    9.10    1.30
   3  -4   6    9.20    0.80
   3  -4   6   11.60    1.10
   3  -4   6    8.10    1.30
  -4   4  -6  249.08   13.10
  -4   4  -6  236.28   14.00
   4  -4   6  255.37   12.90
   4  -4   6  270.27   12.70
   4  -4   6  279.37   13.00
   4  -4   6  263.47   13.20
   4  -4   6  273.17   13.00
   4  -4   6  274.67   13.10
   4  -4   6  261.07   12.70
   4  -4   6  293.67   13.50
   4  -4   6  294.57   14.70
   5  -4   6  679.83   31.90
   5  -4   6  685.03   33.30
   5  -4   6  621.94   31.30
   5  -4   6  677.13   31.20
   5  -4   6  629.94   31.20
   5  -4   6  651.43   31.00
   5  -4   6  675.33   30.90
   6  -4   6  168.18    8.30
[truncated: 338,774 more chars]
