# Supplementary material for: Crystal structure of bis­(1,4-di­aza­bicyclo­[2.2.2]octan-1-ium) thio­sulfate dihydrate
Source: Acta Crystallogr E Crystallogr Commun. 2016 Feb 3;72(Pt 3):273–5. doi: 10.1107/S2056989016001535 (PMC4778808; doi:10.1107/S2056989016001535)
Supplement: Supplementary file 2 [file e-72-00273-Isup2.hkl]

#
# h,k,l, Fc-squared, Fo-squared, sigma(Fo-squared), status flag
#
data_I
_shelx_title                  ' '
_shelx_refln_list_code          4
_shelx_F_calc_maximum       82.20
_exptl_crystal_F_000       404.00
_reflns_d_resolution_high  0.7697

loop_
 _space_group_symop_operation_xyz
 'x, y, z'
 '-x, -y, -z'

_cell_length_a     6.5063
_cell_length_b    10.5966
_cell_length_c    13.2066
_cell_angle_alpha 105.951
_cell_angle_beta   92.065
_cell_angle_gamma  96.550

_shelx_F_squared_multiplier     1.000

loop_
 _refln_index_h
 _refln_index_k
 _refln_index_l
 _refln_F_squared_calc
 _refln_F_squared_meas
 _refln_F_squared_sigma
 _refln_observed_status
   1   0   0         12.65         16.38         0.29 o
   2   0   0       2239.82       2080.53        78.69 o
   4   0   0        390.39        366.22         4.81 o
   5   0   0        325.76        320.06         4.61 o
   6   0   0          7.59          8.19         0.40 o
   7   0   0         12.55         12.69         0.71 o
   8   0   0         94.14        100.26         2.90 o
  -8   1   0         22.65         25.53         0.93 o
  -7   1   0          1.77          2.04         0.36 o
  -6   1   0        704.52        703.87        12.49 o
  -5   1   0        198.30        184.80         2.85 o
  -4   1   0        592.68        532.35         6.95 o
  -3   1   0        686.66        652.22         9.34 o
  -1   1   0       1555.50       1323.33        68.96 o
   0   1   0        318.31        470.69        19.50 o
   1   1   0         91.46         76.60         1.91 o
   2   1   0        318.92        381.65         5.98 o
   3   1   0       1831.62       1883.49        34.47 o
   4   1   0         91.78         81.23         1.35 o
   5   1   0        132.49        124.39         2.09 o
   6   1   0          0.95          0.81         0.24 o
   7   1   0         55.73         58.23         1.62 o
   8   1   0         55.37         58.92         1.87 o
  -8   2   0        609.80        623.18        19.11 o
  -7   2   0         32.67         30.31         1.02 o
  -6   2   0          4.07          4.70         0.40 o
  -5   2   0       2508.54       2545.41        38.13 o
  -4   2   0         32.62         42.88         0.76 o
  -3   2   0        141.13        117.25         1.93 o
  -2   2   0        683.54        678.48        14.54 o
  -1   2   0       2344.95       2137.00       112.01 o
   1   2   0       1198.75       1551.84       131.40 o
   2   2   0         53.89         39.23         0.97 o
   3   2   0         59.34         70.95         1.16 o
   4   2   0         83.63         65.15         1.12 o
   5   2   0        990.52       1029.62        17.17 o
   6   2   0         12.43         11.72         0.51 o
   7   2   0        162.20        173.95         3.84 o
   8   2   0        191.03        197.87         7.52 o
  -8   3   0        219.96        214.83         6.64 o
  -7   3   0         93.04         93.97         1.88 o
  -6   3   0        330.00        310.42         8.23 o
  -5   3   0          0.44          0.73         0.20 o
  -4   3   0         37.67         34.12         0.62 o
  -3   3   0        574.86        605.76         8.58 o
  -2   3   0        533.86        527.19        11.99 o
  -1   3   0       1072.61       1133.14        63.13 o
   0   3   0       2389.99       3432.45       157.19 o
   1   3   0       3189.07       4365.15       494.25 o
   2   3   0        990.76       1057.83        22.22 o
   3   3   0          6.42          8.26         0.31 o
   4   3   0        806.62        854.12        11.75 o
   5   3   0          4.19          5.13         0.34 o
   6   3   0        366.49        375.67         8.05 o
   7   3   0          8.41          9.16         0.55 o
  -8   4   0         13.42         12.59         0.63 o
  -7   4   0         30.11         28.94         0.75 o
  -6   4   0          7.14          7.26         0.38 o
  -5   4   0         88.86         85.47         1.64 o
  -4   4   0          0.09          0.20         0.13 o
  -3   4   0        196.76        187.64         2.68 o
  -2   4   0        283.44        315.29         4.82 o
  -1   4   0          0.39          0.57         0.09 o
   0   4   0       6757.19       8524.46       423.07 o
   1   4   0       1721.81       1912.49        50.66 o
   2   4   0       3657.24       3625.46        85.96 o
   3   4   0        966.21        966.30        18.59 o
   4   4   0       3222.47       3401.10        48.13 o
   5   4   0        915.68        956.82        16.04 o
   6   4   0         30.88         26.53         0.87 o
   7   4   0        314.82        341.25         7.28 o
  -8   5   0        229.20        215.09         5.59 o
  -7   5   0         42.13         43.40         1.08 o
  -6   5   0        138.54        136.15         2.83 o
  -5   5   0        139.43        133.68         2.37 o
  -4   5   0        531.93        521.99         7.30 o
  -3   5   0        132.38        137.62         2.03 o
  -2   5   0       2784.66       2940.86        78.94 o
  -1   5   0        238.86        245.07         4.82 o
   0   5   0       2576.74       2810.28       147.22 o
   1   5   0        903.62        823.83        18.19 o
   2   5   0         34.16         38.16         0.78 o
   3   5   0       1018.25       1027.89        15.57 o
   4   5   0         69.79         69.70         1.37 o
   5   5   0         23.57         22.33         0.69 o
   6   5   0         12.72         13.83         0.65 o
   7   5   0         18.97         21.71         0.83 o
  -7   6   0          3.99          2.95         0.30 o
  -6   6   0        134.11        132.34         2.54 o
  -5   6   0        494.90        495.45         7.80 o
  -4   6   0        123.62        117.79         1.91 o
  -3   6   0        108.14         97.34         1.48 o
  -2   6   0        192.45        169.37         2.64 o
  -1   6   0         17.59          7.99         0.28 o
   0   6   0        364.65        394.67         6.88 o
   1   6   0        343.63        374.56         5.67 o
   2   6   0        172.73        158.48         3.55 o
   3   6   0         72.61         71.00         1.39 o
   4   6   0        209.46        218.23         4.14 o
   5   6   0         21.57         22.98         0.81 o
   6   6   0          1.23          1.28         0.37 o
  -7   7   0        140.17        153.50         6.88 o
  -6   7   0        339.65        349.93         7.21 o
  -5   7   0        166.48        175.40         3.09 o
  -4   7   0       1141.38       1249.79        22.88 o
  -3   7   0        284.12        280.31         5.07 o
  -2   7   0       1793.46       1919.08        31.97 o
  -1   7   0        445.61        385.09         8.33 o
   0   7   0        136.40        128.91         2.55 o
   1   7   0          7.71          5.36         0.32 o
   2   7   0        212.53        191.41         3.84 o
   3   7   0         20.41         22.63         0.79 o
   4   7   0        168.04        171.70         3.62 o
   5   7   0        127.22        128.66         2.81 o
   6   7   0        280.50        298.95         7.11 o
  -7   8   0         91.96         92.49        15.52 o
  -6   8   0        149.80        149.34         5.34 o
  -5   8   0         28.83         28.94         0.88 o
  -4   8   0          0.57          1.46         0.25 o
  -3   8   0         12.01          9.38         0.52 o
  -2   8   0         28.25         33.96         1.06 o
  -1   8   0         14.31         18.27         0.59 o
   0   8   0         11.49         17.78         0.54 o
   1   8   0         62.94         68.05         1.88 o
   2   8   0        345.15        342.15         6.64 o
   3   8   0        131.79        123.20         2.40 o
   4   8   0       1024.61       1038.02        20.13 o
   5   8   0          4.88          5.59         0.41 o
   6   8   0         10.58          9.56         0.62 o
  -6   9   0         65.69         68.33         3.46 o
  -5   9   0          1.99          1.65         0.49 o
  -4   9   0        104.00        111.63         3.50 o
  -3   9   0        124.07        133.25         5.98 o
  -2   9   0         58.14         61.43         1.81 o
  -1   9   0          2.71          2.64         0.44 o
   0   9   0        241.21        232.30         5.02 o
   1   9   0        287.80        265.74         6.78 o
   2   9   0        594.17        575.82        14.87 o
   3   9   0        417.28        423.88         8.08 o
   4   9   0         33.71         34.40         1.25 o
   5   9   0        275.95        286.48         6.31 o
  -6  10   0         31.16         31.99         1.72 o
  -5  10   0        141.48        148.17         5.19 o
  -4  10   0        292.18        300.08         8.54 o
  -3  10   0        188.72        205.10         5.11 o
  -2  10   0         22.20         19.54         1.18 o
  -1  10   0        502.54        502.12        10.38 o
   0  10   0         96.50        102.05         2.39 o
   1  10   0         17.93         12.54         0.81 o
   2  10   0        154.32        151.30         3.45 o
   3  10   0          2.15          2.67         0.44 o
   4  10   0         45.36         48.45         1.56 o
  -5  11   0         55.76         60.70         1.93 o
  -4  11   0        255.33        253.44         5.50 o
  -3  11   0          5.60          4.73         0.56 o
  -2  11   0        948.14        972.00        21.50 o
  -1  11   0         82.80         75.94         1.90 o
   0  11   0        237.20        222.47         8.21 o
   1  11   0        476.27        470.81        14.51 o
   2  11   0        139.31        135.45         4.11 o
   3  11   0        145.47        154.66         5.92 o
  -4  12   0         39.20         38.40         1.74 o
  -3  12   0         62.25         68.79         2.21 o
  -2  12   0          9.78          9.36         0.81 o
  -1  12   0        115.70        124.64         4.05 o
   0  12   0         19.60         20.63         0.99 o
   1  12   0          6.18          6.06         0.50 o
   2  12   0          0.40          0.71         0.50 o
  -2  13   0         12.34         11.96         0.85 o
  -1  13   0          7.78          7.85         0.83 o
   0  13   0          8.10          7.43         0.69 o
  -1 -13   1         14.02         14.24         0.76 o
   0 -13   1          1.92          2.33         0.49 o
   1 -13   1         15.08         15.57         1.12 o
   2 -13   1          0.08          0.52         0.51 o
   3 -13   1          4.63          4.13         0.58 o
  -2 -12   1        156.30        158.40         4.16 o
  -1 -12   1         11.77          9.83         0.67 o
   0 -12   1         70.46         70.61         2.65 o
   1 -12   1        134.79        142.04         4.96 o
   2 -12   1        114.67        115.41         3.08 o
   3 -12   1        167.72        177.04         4.37 o
   4 -12   1         50.63         50.82         2.13 o
  -3 -11   1         29.39         28.00         1.04 o
  -2 -11   1         95.65         93.31         2.60 o
  -1 -11   1         96.11         91.98         3.93 o
   0 -11   1         31.45         24.49         1.02 o
   1 -11   1        441.23        433.46        10.04 o
   2 -11   1        235.23        216.82         6.21 o
   3 -11   1         66.34         62.96         1.71 o
   4 -11   1         81.84         81.34         2.06 o
   5 -11   1          0.05          0.30         0.65 o
  -4 -10   1         89.87         92.55         2.54 o
  -3 -10   1        332.85        327.54         6.93 o
  -2 -10   1        324.38        330.31         8.05 o
  -1 -10   1         49.85         38.96        14.07 o
   0 -10   1        288.42        281.31         6.69 o
   1 -10   1          0.31          0.36         0.32 o
   2 -10   1        291.59        298.16         8.21 o
   3 -10   1         17.72         14.74         0.76 o
   4 -10   1         29.93         31.46         1.10 o
   5 -10   1        140.68        152.91         3.91 o
   6 -10   1         20.90         22.35         1.43 o
  -5  -9   1         67.89         69.89         1.78 o
  -4  -9   1        475.68        492.30        12.05 o
  -3  -9   1         16.23         16.44         0.74 o
  -2  -9   1         70.71         73.28         1.87 o
  -1  -9   1        138.87        137.01         4.14 o
   0  -9   1        165.51        147.59         2.99 o
   1  -9   1         81.80         84.12         2.32 o
   2  -9   1        144.13        139.37         4.08 o
   3  -9   1        159.54        162.72         5.96 o
   4  -9   1          9.90          7.77         0.66 o
   5  -9   1          1.03          1.40         0.35 o
   6  -9   1        224.79        232.79        11.37 o
  -6  -8   1        128.97        145.11         6.42 o
  -5  -8   1          1.77          1.82         0.32 o
  -4  -8   1          0.38          1.72         0.34 o
  -3  -8   1       1063.02       1078.41        21.64 o
  -2  -8   1        117.73        109.05         2.88 o
  -1  -8   1          1.68          2.65         0.27 o
   0  -8   1         39.50         44.41         0.98 o
   1  -8   1        433.82        427.93         7.28 o
   2  -8   1        459.00        456.56         9.98 o
   3  -8   1       1423.12       1518.40        38.57 o
   4  -8   1         63.45         72.41         1.75 o
   5  -8   1         29.93         32.35         1.07 o
   6  -8   1         53.69         48.04         1.67 o
   7  -8   1        134.56        144.20         9.19 o
  -6  -7   1         60.37         60.53         1.61 o
  -5  -7   1        259.67        257.88         4.88 o
  -4  -7   1          3.19          4.53         0.41 o
  -3  -7   1        189.27        174.31         3.64 o
  -2  -7   1        184.38        158.56         2.97 o
  -1  -7   1         58.30         58.00         1.29 o
   0  -7   1        227.02        251.14         4.17 o
   1  -7   1       2029.14       2076.60        32.37 o
   2  -7   1         68.98         70.28         1.49 o
   3  -7   1        240.01        235.62         4.23 o
   4  -7   1        670.07        696.12        12.74 o
   5  -7   1        136.39        137.81         2.49 o
   6  -7   1        949.38        998.18        21.71 o
   7  -7   1          0.66          0.32         0.30 o
  -7  -6   1         61.84         66.06         2.02 o
  -6  -6   1         80.09         80.25         1.86 o
  -5  -6   1         90.78         90.33         2.09 o
  -4  -6   1          1.01          1.44         0.28 o
  -3  -6   1        189.55        176.71         3.13 o
  -2  -6   1        833.71        802.06        12.77 o
  -1  -6   1        542.54        528.80         7.29 o
   0  -6   1        177.16        131.06         2.88 o
   1  -6   1        202.91        199.63         3.02 o
   2  -6   1       1721.22       1741.70        25.81 o
   3  -6   1        127.42        120.47         1.81 o
   4  -6   1        490.60        499.16         7.68 o
   5  -6   1         55.56         58.97         1.19 o
   6  -6   1         36.48         33.65         0.84 o
   7  -6   1          5.92          5.60         0.39 o
  -7  -5   1         48.94         51.22         1.51 o
  -6  -5   1         24.10         21.16         0.76 o
  -5  -5   1          0.22          0.58         0.26 o
  -4  -5   1       1354.92       1389.90        23.13 o
  -3  -5   1        272.72        268.09         4.45 o
  -2  -5   1       1752.24       1712.74        27.00 o
  -1  -5   1        531.39        548.36         9.88 o
   0  -5   1        141.33        117.03         2.43 o
   1  -5   1       2341.92       2487.33        81.83 o
   2  -5   1        108.09        106.89         1.45 o
   3  -5   1         87.81         75.92         1.18 o
   4  -5   1        122.36        114.46         1.62 o
   5  -5   1        932.17        922.22        13.91 o
   6  -5   1        188.04        175.38         3.27 o
   7  -5   1          4.66          3.36         0.32 o
   8  -5   1          0.25          0.52         0.23 o
  -7  -4   1          0.77          1.01         0.40 o
  -6  -4   1        259.58        268.13         5.29 o
  -5  -4   1        103.44         95.55         2.15 o
  -4  -4   1        380.75        390.69         5.54 o
  -3  -4   1        239.06        200.48         3.01 o
  -2  -4   1         75.82         77.58         1.38 o
  -1  -4   1        520.94        516.98         8.85 o
   0  -4   1         17.16         17.01         0.71 o
   1  -4   1       3139.22       3855.78       247.46 o
   2  -4   1        427.17        480.07         6.85 o
   3  -4   1        897.96       1000.14        13.52 o
   4  -4   1         69.53         74.62         1.22 o
   5  -4   1       1124.02       1078.61        18.73 o
   6  -4   1         34.08         31.91         0.80 o
   7  -4   1        660.54        645.35        11.97 o
   8  -4   1        124.40        124.03         6.14 o
  -7  -3   1        127.02        142.98         2.91 o
  -6  -3   1        559.96        488.72        53.02 o
  -5  -3   1         38.52         41.85         1.03 o
  -4  -3   1        797.91        820.19        12.24 o
  -3  -3   1        774.41        786.92        10.78 o
  -2  -3   1         52.48         43.85         0.74 o
  -1  -3   1         16.16         14.25         0.44 o
   0  -3   1       1126.04       1584.52        76.81 o
   1  -3   1        929.77        920.53        30.38 o
   2  -3   1       1620.75       1773.09        82.60 o
   3  -3   1        677.38        672.12         9.97 o
   4  -3   1        470.99        428.18         5.85 o
   5  -3   1        171.22        164.39         2.90 o
   6  -3   1        635.73        623.59        17.07 o
   7  -3   1         16.61         17.65         0.62 o
   8  -3   1         46.92         47.28         1.44 o
  -8  -2   1        143.02        146.25         3.97 o
  -7  -2   1         24.96         28.29         0.88 o
  -6  -2   1        112.75        108.23         2.25 o
  -5  -2   1        152.96        150.68         3.17 o
  -4  -2   1         39.71         39.93         0.76 o
  -3  -2   1        961.75       1076.77        15.92 o
  -2  -2   1        234.71        220.13         3.52 o
  -1  -2   1       1089.91       1152.50        97.69 o
   0  -2   1       2462.31       3010.24       152.59 o
   1  -2   1        406.69        459.32         9.55 o
   2  -2   1       1703.28       1621.10        75.44 o
   3  -2   1         25.76         31.47         0.54 o
   4  -2   1       2928.61       3021.64        57.47 o
   5  -2   1         10.19          7.94         0.31 o
   6  -2   1        455.89        449.66         8.67 o
   7  -2   1        491.01        460.38        15.48 o
   8  -2   1         25.75         24.25         0.86 o
  -8  -1   1         37.69         37.70         1.36 o
  -7  -1   1        167.13        167.44         3.68 o
  -6  -1   1         76.35         72.69         1.57 o
  -5  -1   1         94.56         83.18         1.55 o
  -4  -1   1          0.37          0.93         0.14 o
  -3  -1   1        433.90        421.58         6.06 o
  -2  -1   1        923.49       1056.78        24.74 o
  -1  -1   1        210.02        238.20         3.96 o
   0  -1   1        537.25        664.16        30.52 o
   2  -1   1        936.79        958.83        28.27 o
   3  -1   1         10.60          4.60         0.19 o
   4  -1   1         97.54         95.70         1.33 o
   5  -1   1        433.89        419.59         6.30 o
   6  -1   1        164.72        156.20         3.84 o
   7  -1   1        179.46        173.20         4.23 o
   8  -1   1          2.74          2.63         0.34 o
  -8   0   1        134.23        135.56         7.02 o
  -7   0   1         16.24         16.70         0.80 o
  -6   0   1         78.74         78.03         1.54 o
  -5   0   1        131.83        135.82         2.14 o
  -4   0   1        391.73        400.34         5.99 o
  -3   0   1         67.87         51.14         0.76 o
  -2   0   1        115.68        134.89         2.22 o
  -1   0   1       1108.94       1148.77        58.78 o
   0   0   1        206.66        205.66         9.37 o
   2   0   1         27.54         26.51         0.51 o
   3   0   1         17.32         17.35         0.36 o
   4   0   1        537.32        565.37         8.01 o
   5   0   1       1400.33       1383.98        23.64 o
   6   0   1         48.84         44.60         1.04 o
   7   0   1        132.11        126.99         3.17 o
   8   0   1         40.64         42.61         1.96 o
  -8   1   1         52.70         53.40         2.09 o
  -7   1   1          7.50          5.03         0.62 o
  -6   1   1        295.77        292.19         5.70 o
  -5   1   1        178.69        179.00         2.65 o
  -4   1   1        311.35        280.97         4.03 o
  -3   1   1        101.28         83.70         1.21 o
  -2   1   1        655.18        635.95        12.18 o
  -1   1   1        332.18        325.75         8.78 o
   1   1   1          1.24          1.37         0.15 o
   2   1   1          0.22         -0.09         0.09 o
   3   1   1        102.98         97.15         1.64 o
   4   1   1          1.61          2.73         0.22 o
   5   1   1        855.79        835.25        17.72 o
   6   1   1         20.28         22.02         0.95 o
   7   1   1         30.76         29.86         1.00 o
   8   1   1        432.64        467.22        16.63 o
  -8   2   1        553.40        535.88        16.21 o
  -7   2   1         12.29         13.77         0.56 o
  -6   2   1       1345.69       1364.35        26.02 o
  -5   2   1         45.01         40.04         0.80 o
  -4   2   1        375.39        375.47         5.15 o
  -3   2   1         38.46         34.29         0.58 o
  -2   2   1          6.43          9.34         0.25 o
  -1   2   1          3.20          2.94         0.11 o
   0   2   1        611.33        788.18        46.12 o
   1   2   1        222.74        234.10         6.29 o
   2   2   1        233.20        220.78         3.86 o
   3   2   1          0.46          2.75         0.21 o
   4   2   1        233.29        218.10         3.14 o
   5   2   1          5.34          7.11         0.51 o
   6   2   1        444.26        456.22         9.70 o
   7   2   1        145.21        150.81         3.35 o
   8   2   1         58.82         60.06         1.77 o
  -8   3   1        145.27        125.52         5.60 o
  -7   3   1          6.57          7.02         0.42 o
  -6   3   1        173.60        160.46         4.16 o
  -5   3   1        435.99        420.52         6.74 o
  -4   3   1         31.79         34.74         0.69 o
  -3   3   1          7.88          7.20         0.21 o
  -2   3   1         42.71         34.78         1.04 o
  -1   3   1       1003.14        987.77        27.18 o
   0   3   1       1668.85       2203.31       255.35 o
   1   3   1        768.44        775.98        18.89 o
   2   3   1         55.28         55.05         0.88 o
   3   3   1        616.80        611.94         8.73 o
   4   3   1          0.15          0.54         0.15 o
   5   3   1        613.61        627.15        11.33 o
   6   3   1         22.82         25.18         0.83 o
   7   3   1        122.95        119.45         2.71 o
  -8   4   1        131.32        126.98         3.98 o
  -7   4   1          4.87          5.09         0.37 o
  -6   4   1         99.77         92.56         1.84 o
  -5   4   1          2.90          4.17         0.25 o
  -4   4   1         52.87         48.65         0.89 o
  -3   4   1          0.24          1.14         0.16 o
  -2   4   1         97.61        100.73         1.64 o
  -1   4   1        307.66        288.72         6.07 o
   0   4   1         98.92        135.96         4.19 o
   1   4   1       1055.19       1058.06        24.27 o
   2   4   1       1062.58       1053.55        21.47 o
   3   4   1         62.72         57.06         1.11 o
   4   4   1        684.02        700.72        10.83 o
   5   4   1         46.21         42.39         1.03 o
   6   4   1          0.40          0.75         0.31 o
   7   4   1          0.29          0.30         0.32 o
  -8   5   1         98.76         97.67         2.68 o
  -7   5   1         55.42         58.59         1.36 o
  -6   5   1        446.40        423.26        11.18 o
  -5   5   1        467.27        450.67         7.41 o
  -4   5   1        263.53        245.89         3.58 o
  -3   5   1          1.91          4.24         0.22 o
  -2   5   1        936.79        950.11        16.97 o
  -1   5   1          0.39          1.35         0.18 o
   0   5   1       1744.89       1801.22        36.90 o
   1   5   1          4.14          4.61         0.24 o
   2   5   1        481.42        460.72        12.27 o
   3   5   1         96.79         92.81         1.77 o
   4   5   1        111.60        103.16         2.06 o
   5   5   1          0.39          0.34         0.28 o
   6   5   1          5.01          5.71         0.42 o
   7   5   1          8.97          9.24         0.71 o
  -7   6   1         78.51         76.65         1.93 o
  -6   6   1        278.64        278.52         4.89 o
  -5   6   1        468.23        439.47         7.01 o
  -4   6   1        959.59       1010.96        14.12 o
  -3   6   1        673.30        698.62        11.47 o
  -2   6   1        718.16        761.69        11.70 o
  -1   6   1        119.13         99.71         2.50 o
   0   6   1        196.22        201.17         3.84 o
   1   6   1          5.00          2.15         0.19 o
   2   6   1         15.58         12.67         0.55 o
   3   6   1        145.28        135.70         2.41 o
   4   6   1          2.26          3.30         0.29 o
   5   6   1         42.97         43.07         1.06 o
   6   6   1         49.09         49.92         1.58 o
  -7   7   1         28.77         29.02         2.03 o
  -6   7   1          0.18          0.46         0.40 o
  -5   7   1        310.20        314.91         6.38 o
  -4   7   1         47.81         54.89         1.46 o
  -3   7   1         61.68         62.24         1.39 o
  -2   7   1         27.68         26.78         0.71 o
  -1   7   1         80.41         76.50         1.58 o
   0   7   1         10.25         13.32         0.49 o
   1   7   1        128.93        118.88         2.39 o
   2   7   1         88.67         93.57         1.84 o
   3   7   1        560.30        544.93         8.98 o
   4   7   1          3.44          3.93         0.76 o
   5   7   1        310.37        322.35         6.49 o
   6   7   1         66.77         70.56         1.67 o
  -7   8   1          0.69          0.24         0.66 o
  -6   8   1         28.82         30.51         1.53 o
  -5   8   1        223.20        220.96         5.31 o
  -4   8   1         20.17         18.89         0.76 o
  -3   8   1        334.84        329.23         7.20 o
  -2   8   1        120.74        107.51         2.86 o
  -1   8   1         11.95         13.64         0.58 o
   0   8   1        332.47        319.60         5.54 o
   1   8   1        144.44        157.62         3.50 o
   2   8   1         49.49         51.03         1.46 o
   3   8   1        187.67        196.24         3.41 o
   4   8   1        156.39        160.89         3.39 o
   5   8   1         84.68         83.12         1.89 o
  -6   9   1         12.52         14.34         0.97 o
  -5   9   1          0.17          0.63         0.48 o
  -4   9   1          0.00          1.29         0.73 o
  -3   9   1        121.23        119.27         4.19 o
  -2   9   1        944.58        957.15        24.75 o
  -1   9   1         29.05         24.70         0.91 o
   0   9   1        258.08        254.44         5.54 o
   1   9   1         30.08         24.82         0.93 o
   2   9   1        719.09        714.44        33.76 o
   3   9   1         52.25         49.84         1.40 o
   4   9   1        185.41        186.45         4.85 o
   5   9   1        263.04        280.22         6.91 o
  -6  10   1         13.22         12.91         0.91 o
  -5  10   1          8.22          7.62         0.73 o
  -4  10   1         74.39         76.65         2.12 o
  -3  10   1         10.13          7.39         0.64 o
  -2  10   1        202.23        219.64         6.23 o
  -1  10   1         14.07         12.11         0.72 o
   0  10   1        296.13        292.80        11.30 o
   1  10   1         86.94         80.99         2.36 o
   2  10   1          0.09          0.03         0.33 o
   3  10   1         99.93        108.83         2.65 o
   4  10   1         10.71         11.00         1.02 o
  -5  11   1         13.34         13.98         0.83 o
  -4  11   1         66.39         73.62         2.12 o
  -3  11   1        373.40        364.33         9.80 o
  -2  11   1         47.79         44.33         1.41 o
  -1  11   1         41.01         37.19         1.12 o
   0  11   1        120.54        116.61         3.79 o
   1  11   1          3.44          3.54         0.40 o
   2  11   1          0.19          0.68         0.44 o
   3  11   1         58.30         59.78         5.07 o
  -4  12   1          0.84          1.23         0.63 o
  -3  12   1         64.88         65.89         1.95 o
  -2  12   1         47.46         54.24         1.85 o
  -1  12   1          9.22          9.62         0.86 o
   0  12   1          3.06          3.13         0.42 o
   1  12   1         10.70         10.46         0.81 o
   2  12   1          7.33          6.75         0.60 o
  -1 -13   2         56.76         60.46         2.05 o
   0 -13   2        102.93        105.04         5.30 o
   1 -13   2         17.70         16.19         1.62 o
   2 -13   2          5.57          6.21         0.72 o
   3 -13   2         23.43         22.60         1.05 o
  -3 -12   2          0.10          0.53         0.47 o
  -2 -12   2        191.89        194.85         4.96 o
  -1 -12   2        364.08        360.19         8.80 o
   0 -12   2          6.63          6.07         0.58 o
   1 -12   2        109.76        110.02         3.41 o
   2 -12   2        621.45        635.95        14.25 o
   3 -12   2        200.52        200.73         4.91 o
   4 -12   2        270.30        284.79         8.20 o
  -4 -11   2         84.41         83.15         2.02 o
  -3 -11   2          1.12          1.16         0.36 o
  -2 -11   2        187.86        196.39         4.43 o
  -1 -11   2          2.80          3.09         0.50 o
   0 -11   2        622.94        625.48        13.75 o
   1 -11   2         24.89         21.64         0.79 o
   2 -11   2        272.61        289.32         6.93 o
   3 -11   2        464.12        461.70         9.54 o
   4 -11   2         38.50         41.34         1.28 o
   5 -11   2          8.87          9.82         0.74 o
  -4 -10   2        107.74        116.32         2.75 o
  -3 -10   2        295.96        292.10         5.67 o
  -2 -10   2        797.55        782.20        18.73 o
  -1 -10   2        271.45        262.50         6.38 o
   0 -10   2         46.82         53.69         1.42 o
   1 -10   2       1123.37       1126.06        24.74 o
   2 -10   2          9.54          9.74         0.83 o
   3 -10   2          6.20          6.59         0.78 o
   4 -10   2         71.28         69.98         2.22 o
   5 -10   2         17.00         17.82         0.78 o
   6 -10   2          3.86          5.00         0.59 o
  -5  -9   2        562.64        587.48        12.62 o
  -4  -9   2        122.75        126.57         3.01 o
  -3  -9   2        151.20        149.40         3.89 o
  -2  -9   2        110.10        116.02         3.05 o
  -1  -9   2         47.27         51.42         1.55 o
   0  -9   2         39.93         32.61         0.94 o
   1  -9   2        254.55        254.35         5.48 o
   2  -9   2         19.14         23.77         1.07 o
   3  -9   2         56.78         54.80         1.56 o
   4  -9   2         83.89         86.40         2.65 o
   5  -9   2        356.44        364.59         9.45 o
   6  -9   2          1.30          2.17         0.37 o
  -6  -8   2         51.67         53.19         2.19 o
  -5  -8   2         11.80         13.64         0.68 o
  -4  -8   2         55.60         56.47         1.59 o
  -3  -8   2         66.19         61.12         1.61 o
  -2  -8   2         33.14         33.38         1.14 o
  -1  -8   2         33.05         36.87         1.01 o
   0  -8   2        776.55        761.07        12.55 o
   1  -8   2         30.69         28.99         0.70 o
   2  -8   2        125.95        114.31         2.35 o
   3  -8   2       1751.14       1876.08        36.44 o
   4  -8   2         74.11         79.23         1.87 o
   5  -8   2          0.20          0.71         0.28 o
   6  -8   2        565.55        595.43        19.77 o
   7  -8   2          0.53          0.97         0.53 o
  -6  -7   2          5.37          6.88         0.56 o
  -5  -7   2        134.43        129.71         3.28 o
  -4  -7   2          2.44          4.04         0.37 o
  -3  -7   2         28.38         27.53         0.78 o
  -2  -7   2         61.55         55.83         1.31 o
  -1  -7   2         20.64         17.80         0.45 o
   0  -7   2       1275.41       1298.00        18.94 o
   1  -7   2         59.43         67.20         1.11 o
   2  -7   2       1197.67       1207.80        21.32 o
   3  -7   2        878.25        913.64        16.29 o
   4  -7   2         61.77         62.74         1.36 o
   5  -7   2       1058.16       1075.86        19.59 o
   6  -7   2         15.47         15.53         0.62 o
   7  -7   2        131.54        135.78         3.71 o
  -7  -6   2          7.47          8.55         0.91 o
  -6  -6   2         77.79         86.27         2.00 o
  -5  -6   2          3.36          3.69         0.43 o
  -4  -6   2        199.71        187.42         3.60 o
  -3  -6   2        421.89        394.20         6.55 o
  -2  -6   2       1322.27       1292.44        22.15 o
  -1  -6   2         13.95         18.45         0.62 o
   0  -6   2        106.36         78.37         1.59 o
   1  -6   2       1665.03       1690.09        32.97 o
   2  -6   2        913.22       1067.75        15.96 o
   3  -6   2       1642.96       1694.03        24.04 o
   4  -6   2        127.82        119.82         1.86 o
   5  -6   2        177.98        177.83         3.17 o
   6  -6   2         43.91         41.38         1.09 o
   7  -6   2          6.81          6.15         0.43 o
  -7  -5   2          4.83          3.93         0.53 o
  -6  -5   2        102.22        104.28         2.16 o
  -5  -5   2        766.31        788.94        13.31 o
  -4  -5   2         39.45         36.33         0.84 o
  -3  -5   2       2175.81       2306.29        34.78 o
  -2  -5   2       1627.29       1696.14        25.38 o
  -1  -5   2        248.87        245.36         4.84 o
   0  -5   2       2489.80       2477.07        75.84 o
   1  -5   2         15.62         21.21         0.46 o
   2  -5   2        144.01        143.03         2.05 o
   3  -5   2        146.09        159.59         2.09 o
   4  -5   2         10.23         10.13         0.30 o
   5  -5   2          9.08          5.49         0.28 o
   6  -5   2          4.53          3.24         0.29 o
   7  -5   2         34.70         31.87         0.99 o
   8  -5   2         81.14         80.10         2.21 o
  -7  -4   2        439.05        470.75         9.94 o
  -6  -4   2        141.97        151.11         2.99 o
  -5  -4   2         12.41         13.92         0.50 o
  -4  -4   2        758.59        754.27        10.93 o
  -3  -4   2         16.85         23.40         0.49 o
  -2  -4   2        415.02        381.54         6.62 o
  -1  -4   2        246.04        237.31         5.75 o
   0  -4   2        209.04        230.09         6.40 o
   1  -4   2        281.35        304.11         5.76 o
   2  -4   2         27.21         30.23         0.50 o
   3  -4   2        557.27        592.17         7.45 o
   4  -4   2          0.28          1.15         0.20 o
   5  -4   2          7.49          7.60         0.41 o
   6  -4   2        497.74        501.87         8.72 o
   7  -4   2        168.61        164.82         3.44 o
   8  -4   2         80.00         79.41         6.22 o
  -7  -3   2         38.64         40.75         1.13 o
  -6  -3   2         24.45         27.09         1.05 o
  -5  -3   2        495.80        478.62         8.68 o
  -4  -3   2        269.72        268.57         4.30 o
  -3  -3   2       1663.49       1744.49        23.77 o
  -2  -3   2        915.30        968.31        21.62 o
  -1  -3   2       1415.06       1485.55        49.00 o
   0  -3   2       1338.11       1802.36       234.34 o
   1  -3   2        503.66        563.77        15.28 o
   2  -3   2        106.42         93.64         1.56 o
   3  -3   2         31.37         25.95         0.43 o
   4  -3   2        772.62        761.37        11.32 o
   5  -3   2       1012.13        976.87        22.69 o
   6  -3   2         86.75         82.19         2.14 o
   7  -3   2        609.72        591.53        10.97 o
   8  -3   2         50.63         54.42         1.61 o
  -8  -2   2          5.73          6.97         0.57 o
  -7  -2   2         78.49         78.23         1.85 o
  -6  -2   2        276.76        273.91         5.38 o
  -5  -2   2          9.32          8.22         0.48 o
  -4  -2   2        277.49        310.73         4.32 o
  -3  -2   2        141.64        153.13         3.00 o
  -2  -2   2       5362.66       5569.63       602.25 o
  -1  -2   2       2303.64       2216.00        88.14 o
   0  -2   2       2460.63       3177.58       159.83 o
   2  -2   2       1269.95       1466.69        48.40 o
   3  -2   2       1019.04       1018.41        15.06 o
   4  -2   2        167.58        139.99         2.08 o
   5  -2   2       1150.37       1117.42        17.40 o
   6  -2   2        133.70        135.56         3.00 o
   7  -2   2          8.56          9.03         0.53 o
   8  -2   2         28.68         30.01         1.03 o
  -8  -1   2         35.54         39.76         1.36 o
  -7  -1   2         55.30         54.32         1.35 o
  -6  -1   2         75.36         72.29         1.55 o
  -5  -1   2        332.82        338.58         5.40 o
  -4  -1   2       1163.76       1155.41        16.33 o
  -3  -1   2        297.69        260.33         4.02 o
  -2  -1   2        203.08        197.09         3.57 o
   0  -1   2         39.53         62.24         1.16 o
   3  -1   2        178.84        186.67         2.49 o
   4  -1   2        933.17        981.34        13.25 o
   5  -1   2        122.38        107.77         1.95 o
   6  -1   2         78.71         69.50         1.84 o
   7  -1   2        280.16        267.58         7.65 o
   8  -1   2          0.63          1.08         0.29 o
  -8   0   2         62.55         66.50         2.02 o
  -7   0   2        343.45        359.13         8.40 o
  -6   0   2         86.44         82.87         1.74 o
  -5   0   2         36.33         29.85         0.65 o
  -4   0   2       1822.29       1969.86        27.67 o
  -3   0   2       2311.09       2480.34        43.72 o
  -2   0   2       5352.98       4622.40       168.79 o
   0   0   2          7.24          1.51         0.09 o
   2   0   2         10.88         15.29         0.39 o
   3   0   2          0.50          1.15         0.13 o
   4   0   2         64.08         64.61         1.07 o
   5   0   2        243.49        238.25         4.09 o
   6   0   2        283.13        274.19         5.88 o
   7   0   2         87.79         86.54         2.24 o
   8   0   2          5.16          4.80         1.00 o
  -8   1   2         50.63         50.67         1.80 o
  -7   1   2          1.80          2.57         0.33 o
  -6   1   2        620.46        600.54        12.14 o
  -5   1   2        525.10        483.30         7.24 o
  -4   1   2       1435.15       1440.32        21.26 o
  -3   1   2         17.40          9.05         0.29 o
  -2   1   2        315.54        328.49         5.87 o
   2   1   2       3011.90       2988.76       150.71 o
   3   1   2          2.91          1.64         0.14 o
   4   1   2         16.17          7.96         0.29 o
   5   1   2          1.47          2.95         0.25 o
   6   1   2        154.39        152.46         3.08 o
   7   1   2        193.84        203.40         4.96 o
   8   1   2          6.67          7.66         0.59 o
  -8   2   2          0.42          0.91         0.51 o
  -7   2   2        412.73        419.13         8.44 o
  -6   2   2        316.04        295.25         5.53 o
  -5   2   2          4.44          5.09         0.32 o
  -4   2   2        606.95        590.95         8.80 o
  -3   2   2          9.41         12.91         0.29 o
  -2   2   2          3.32          5.79         0.23 o
  -1   2   2        177.54        178.12         3.54 o
   0   2   2          2.28         -0.10         0.10 o
   1   2   2       1221.73       1476.23       109.67 o
   2   2   2        306.94        324.00         4.41 o
   3   2   2       1396.16       1477.75        20.05 o
   4   2   2        640.02        650.09         9.01 o
   5   2   2        894.55        922.17        17.64 o
   6   2   2        333.49        344.12         7.46 o
   7   2   2         99.03        100.45         2.32 o
  -8   3   2         23.50         22.48         0.95 o
  -7   3   2         65.31         60.01         1.41 o
  -6   3   2        422.30        411.60         8.33 o
  -5   3   2          4.13          4.60         0.27 o
  -4   3   2        360.03        353.43         5.82 o
  -3   3   2         16.53         12.47         0.28 o
  -2   3   2        802.06        864.01        16.44 o
   0   3   2        431.84        487.93        11.85 o
   1   3   2       3205.76       2418.65       121.90 o
   2   3   2        456.32        440.28         9.93 o
   3   3   2        284.61        266.31         4.10 o
   4   3   2        609.17        590.58         8.63 o
   5   3   2        292.48        296.58         5.54 o
   6   3   2        412.76        431.18         9.20 o
   7   3   2        179.18        184.50         4.42 o
  -8   4   2         13.05         13.40         0.68 o
  -7   4   2          8.06          7.67         0.46 o
  -6   4   2        261.41        236.96         4.68 o
  -5   4   2          4.72          4.95         0.38 o
  -4   4   2          1.04          1.75         0.21 o
  -3   4   2        913.86        891.57        11.71 o
  -2   4   2         13.18         11.97         0.35 o
  -1   4   2       1016.89       1207.25        32.31 o
   0   4   2        961.30        957.16        24.80 o
   1   4   2        356.44        382.92         6.42 o
   2   4   2        777.03        844.81        16.62 o
   3   4   2       2270.82       2400.45        45.21 o
   4   4   2        257.56        257.42         4.21 o
   5   4   2        419.09        431.03         7.90 o
   6   4   2         96.34        103.97         2.41 o
   7   4   2          0.30          0.43         0.33 o
  -8   5   2          2.45          3.74         0.98 o
  -7   5   2         22.57         24.79         0.73 o
  -6   5   2        166.02        165.96         3.68 o
  -5   5   2        192.88        184.55         3.41 o
  -4   5   2        642.67        628.80        11.30 o
  -3   5   2          7.76          9.68         0.30 o
  -2   5   2        164.60        175.89         4.31 o
  -1   5   2       4351.67       4672.08       217.28 o
   0   5   2        690.72        786.44        11.41 o
   1   5   2        663.67        672.13         9.91 o
   2   5   2        113.20         95.55         2.19 o
   3   5   2        304.80        303.96         6.42 o
   4   5   2          1.69          2.51         0.50 o
   5   5   2        220.67        222.36         5.08 o
   6   5   2          7.56          8.53         0.64 o
   7   5   2         47.25         47.24         1.21 o
  -7   6   2        208.00        214.02         6.40 o
  -6   6   2          0.14          0.44         0.25 o
  -5   6   2        176.52        178.70         3.05 o
  -4   6   2        693.62        750.74        13.73 o
  -3   6   2         85.31         92.10         1.94 o
  -2   6   2        501.73        467.71         9.10 o
   0   6   2         93.88        108.01         2.03 o
   1   6   2        198.41        186.47         2.92 o
   2   6   2        107.21         99.72         1.81 o
   3   6   2          5.57          5.44         0.34 o
   4   6   2          0.00          0.18         0.23 o
   5   6   2        135.12        138.10         2.74 o
   6   6   2         29.04         29.29         0.90 o
  -7   7   2         11.62         12.60         1.39 o
  -6   7   2        726.20        757.49        18.18 o
  -5   7   2         27.97         23.82         1.66 o
  -4   7   2        156.47        140.53         3.79 o
  -3   7   2        429.76        426.12         8.52 o
  -2   7   2        207.03        205.09         3.94 o
  -1   7   2         48.69         47.85         1.03 o
   0   7   2         42.77         34.91         0.98 o
   1   7   2        546.96        546.44         8.96 o
   2   7   2        308.10        295.59         6.18 o
   3   7   2        671.97        643.01        10.47 o
   4   7   2        426.28        424.55         7.78 o
   5   7   2          0.92          1.26         0.38 o
   6   7   2        198.47        211.98         5.09 o
  -7   8   2        254.12        286.63        12.19 o
  -6   8   2          0.83          1.44         0.40 o
  -5   8   2         91.53         92.51         2.40 o
  -4   8   2        124.92        122.88         2.97 o
  -3   8   2          2.00          1.74         0.28 o
  -2   8   2        185.68        168.65         4.10 o
  -1   8   2         86.53         95.35         2.85 o
   0   8   2        171.96        156.91         3.15 o
   1   8   2        602.88        536.83        12.27 o
   2   8   2         11.94         14.26         0.61 o
   3   8   2        177.27        175.97         3.59 o
   4   8   2         47.44         48.74         1.40 o
   5   8   2        164.81        168.57         3.97 o
  -6   9   2          0.02          0.60         0.59 o
  -5   9   2         13.46         13.94         0.86 o
  -4   9   2          7.62         10.16         0.71 o
  -3   9   2         30.20         27.03         1.21 o
  -2   9   2          4.78          3.57         0.43 o
  -1   9   2        300.91        309.47         6.94 o
   0   9   2          2.47          4.42         0.43 o
   1   9   2        328.74        328.42         8.70 o
   2   9   2        352.09        345.77         7.79 o
   3   9   2        687.13        696.05        16.79 o
   4   9   2         67.55         68.62         2.04 o
  -5  10   2         98.99        104.75         2.83 o
  -4  10   2         31.19         34.00         1.25 o
  -3  10   2        306.32        321.98         7.66 o
  -2  10   2        374.39        383.62         9.56 o
  -1  10   2         17.21         22.44         1.00 o
   0  10   2        182.15        168.57         3.99 o
   1  10   2          3.85          3.22         0.38 o
   2  10   2          3.52          4.57         0.43 o
   3  10   2          8.18          8.53         0.67 o
   4  10   2         56.72         58.63         2.20 o
  -5  11   2          4.57          3.83         0.57 o
  -4  11   2        160.80        172.17         4.71 o
  -3  11   2        339.68        334.53         9.02 o
  -2  11   2         83.44         76.24         2.11 o
  -1  11   2        249.00        253.43         5.40 o
   0  11   2        113.35         99.38         2.65 o
   1  11   2        161.39        156.22         5.17 o
   2  11   2         33.72         34.70         1.11 o
   3  11   2         96.42         96.18         3.41 o
  -3  12   2        193.10        195.00         7.25 o
  -2  12   2         63.63         60.87         2.08 o
  -1  12   2         81.09         83.43         4.20 o
   0  12   2          1.44          1.91         0.40 o
   1  12   2        116.78        115.96         4.22 o
  -1 -13   3        182.94        173.43         4.42 o
   0 -13   3         57.29         57.10         1.90 o
   1 -13   3         11.52         12.11         1.01 o
   2 -13   3        314.48        329.05         9.41 o
   3 -13   3          9.31          8.69         0.70 o
  -3 -12   3          2.34          1.64         0.44 o
  -2 -12   3         30.04         31.47         1.98 o
  -1 -12   3         73.84         75.89         2.16 o
   0 -12   3         63.50         66.02         2.26 o
   1 -12   3        140.76        140.89         3.98 o
   2 -12   3         19.44         20.86         0.78 o
   3 -12   3        139.42        140.17         4.15 o
   4 -12   3          3.17          2.46         0.51 o
  -4 -11   3          9.66          9.92         0.60 o
  -3 -11   3        229.96        231.17         5.78 o
  -2 -11   3          8.31          7.40         0.68 o
  -1 -11   3        696.13        682.66        27.38 o
   0 -11   3        176.29        168.92         3.43 o
   1 -11   3        166.33        160.73         3.27 o
   2 -11   3        364.40        374.28         8.75 o
   3 -11   3          6.19          6.51         0.52 o
   4 -11   3         24.03         23.42         0.96 o
   5 -11   3         12.11         13.79         0.84 o
  -5 -10   3        106.60        112.40         2.66 o
  -4 -10   3        172.55        185.91         4.24 o
  -3 -10   3         42.31         37.31         1.13 o
  -2 -10   3        318.41        317.55         6.19 o
  -1 -10   3          0.14          0.25         0.34 o
   0 -10   3          1.28          1.49         0.30 o
   1 -10   3        183.45        189.71         4.17 o
   2 -10   3        198.67        191.73         4.24 o
   3 -10   3          4.62          3.75         0.68 o
   4 -10   3          0.08          0.50         0.30 o
   5 -10   3        109.28        120.19         3.03 o
   6 -10   3         59.03         65.82         3.51 o
  -5  -9   3        124.63        127.95         3.04 o
  -4  -9   3        354.89        349.53         7.75 o
  -3  -9   3         14.43         14.90         0.78 o
  -2  -9   3        291.72        272.13         5.87 o
  -1  -9   3          4.16          7.33         0.49 o
   0  -9   3         67.80         64.48         1.61 o
   1  -9   3         71.96         71.00         1.82 o
   2  -9   3        768.03        822.96        16.60 o
   3  -9   3        125.92        138.54         3.29 o
   4  -9   3        169.56        163.77         4.18 o
   5  -9   3        112.76        104.64         2.70 o
   6  -9   3        191.47        196.51         5.39 o
  -6  -8   3         61.64         64.46         1.98 o
  -5  -8   3         46.18         49.28         1.39 o
  -4  -8   3          3.37          4.14         0.38 o
  -3  -8   3         48.16         37.74         1.14 o
  -2  -8   3         24.77         27.61         1.10 o
  -1  -8   3          0.02          0.18         0.21 o
   0  -8   3       1165.81       1161.70        18.81 o
   1  -8   3        118.68        110.36         1.96 o
   2  -8   3         12.90         14.21         0.47 o
   3  -8   3        611.99        652.83        13.48 o
   4  -8   3         74.63         75.95         1.63 o
   5  -8   3        110.26        122.47         2.72 o
   6  -8   3         37.46         34.70         0.99 o
   7  -8   3        118.27        119.90         3.97 o
  -6  -7   3        166.79        172.50         5.85 o
  -5  -7   3         10.57         10.00         0.58 o
  -4  -7   3         69.78         59.86         1.33 o
  -3  -7   3       1566.77       1574.32        33.20 o
  -2  -7   3          6.24          8.53         0.44 o
  -1  -7   3        463.66        403.22         6.29 o
   0  -7   3        399.57        388.10         7.67 o
   1  -7   3        607.38        590.54         8.99 o
   2  -7   3       1384.58       1455.19        27.20 o
   3  -7   3        524.54        556.56        10.15 o
   4  -7   3        777.47        802.43        15.89 o
   5  -7   3        553.03        540.65        10.89 o
   6  -7   3        161.99        166.67         3.60 o
   7  -7   3         38.64         38.16         1.27 o
  -7  -6   3         16.83         17.67         1.22 o
  -6  -6   3         15.86         18.00         0.81 o
  -5  -6   3        397.26        393.13        14.64 o
  -4  -6   3         64.77         63.08         1.54 o
  -3  -6   3        447.14        422.54         7.02 o
  -2  -6   3         90.89         82.03         1.49 o
  -1  -6   3         52.99         55.05         1.07 o
   0  -6   3       2065.16       2144.87        45.63 o
   1  -6   3        284.49        271.54         4.29 o
   2  -6   3        976.09       1032.18        16.27 o
   3  -6   3        664.50        677.35         9.74 o
   4  -6   3         22.50         26.50         0.63 o
   5  -6   3        133.36        122.38         2.18 o
   6  -6   3        130.38        131.31         2.97 o
   7  -6   3          9.54         12.01         0.53 o
  -7  -5   3          3.78          4.22         0.46 o
  -6  -5   3         16.49         23.97         0.85 o
  -5  -5   3         41.51         40.00         0.92 o
  -4  -5   3        251.66        247.85         4.67 o
  -3  -5   3       1008.83        975.20        14.32 o
  -2  -5   3        307.87        270.94         6.92 o
  -1  -5   3        194.89        170.59         4.37 o
   0  -5   3         22.95         26.09         0.57 o
   1  -5   3          4.32         10.15         0.91 o
   2  -5   3       2790.18       3081.71        71.69 o
   3  -5   3         81.67         69.33         0.94 o
   4  -5   3         80.68         91.39         1.35 o
   5  -5   3         31.28         30.28         0.72 o
   6  -5   3        110.12        109.98         3.48 o
   7  -5   3          3.81          5.16         0.35 o
   8  -5   3        110.14        117.12         3.64 o
  -7  -4   3         37.62         38.14         1.08 o
  -6  -4   3        116.99        130.29         2.84 o
  -5  -4   3        763.93        739.19        12.43 o
  -4  -4   3         98.03         97.10         1.52 o
  -3  -4   3        389.28        409.33         7.94 o
  -2  -4   3          6.86          8.96         0.29 o
  -1  -4   3        309.44        309.45         5.46 o
   0  -4   3         83.21        101.84         3.39 o
   1  -4   3         77.00         82.59         1.69 o
   2  -4   3        412.23        435.65         6.76 o
   3  -4   3         78.10         64.58         0.87 o
   4  -4   3         10.46          9.98         0.30 o
   5  -4   3       1208.22       1186.14        17.62 o
   6  -4   3        359.79        329.15         6.58 o
   7  -4   3        157.21        147.71         3.12 o
   8  -4   3         79.11         77.43         4.25 o
  -7  -3   3          0.73          1.97         0.34 o
  -6  -3   3         89.26         83.15         2.65 o
  -5  -3   3        548.58        520.81         9.47 o
  -4  -3   3         15.38         15.53         0.41 o
  -3  -3   3        794.43        825.97        12.45 o
  -2  -3   3        818.80        873.85        19.68 o
  -1  -3   3        205.95        189.40         3.53 o
   0  -3   3          6.87          4.04         0.20 o
   1  -3   3       5054.05       5582.92       276.19 o
   3  -3   3       2008.88       2168.97        33.64 o
   4  -3   3       1371.80       1368.50        20.57 o
   5  -3   3         35.82         32.49         0.73 o
   6  -3   3        541.18        514.40        10.92 o
   7  -3   3        103.98         96.49         2.14 o
   8  -3   3         88.50         83.73        11.64 o
  -8  -2   3         43.57         46.09         3.28 o
  -7  -2   3        100.29         96.73         2.23 o
  -6  -2   3         53.20         48.41         1.23 o
  -5  -2   3        114.03        107.41         1.97 o
  -4  -2   3        128.81        142.41         2.05 o
  -3  -2   3        877.27        900.44        12.18 o
  -2  -2   3        247.14        323.41         5.42 o
  -1  -2   3        242.19        266.44         4.50 o
   1  -2   3        611.69        647.99        11.66 o
   2  -2   3        701.61        649.60        12.22 o
   3  -2   3         21.82         16.57         0.29 o
   4  -2   3        580.03        572.10         8.12 o
   5  -2   3       2455.51       2387.45        43.60 o
   6  -2   3        250.54        239.02         5.15 o
   7  -2   3        176.73        162.89         4.16 o
   8  -2   3         14.19         16.57         1.36 o
  -8  -1   3          3.35          2.90         0.68 o
  -7  -1   3         21.38         20.08         0.68 o
  -6  -1   3         30.96         22.69         0.67 o
  -5  -1   3        298.08        276.72         4.99 o
  -4  -1   3        150.39        146.81         2.33 o
  -3  -1   3        295.12        282.14         4.08 o
  -2  -1   3        821.30        834.27        15.96 o
  -1  -1   3       2088.47       1895.49        75.89 o
   0  -1   3        114.26        134.60         2.81 o
   1  -1   3        167.73        142.88         3.25 o
   2  -1   3        113.43        116.13         1.66 o
   3  -1   3        373.04        383.98         6.61 o
   4  -1   3        405.48        416.39         8.04 o
   5  -1   3          2.52          3.46         0.23 o
   6  -1   3        395.29        375.35        10.27 o
   7  -1   3          3.51          2.73         0.31 o
   8  -1   3          1.60          2.17         0.51 o
  -8   0   3          0.39          0.60         3.32 o
  -7   0   3        254.72        242.71         6.86 o
  -6   0   3        356.99        312.32         6.07 o
  -5   0   3        580.75        560.44         9.34 o
  -4   0   3         92.52         90.33         1.32 o
  -3   0   3        825.32        861.05        11.21 o
  -2   0   3        604.25        749.56        12.43 o
  -1   0   3         12.31         11.43         0.94 o
   0   0   3       1555.61       1642.03        92.87 o
   1   0   3        185.29        202.56         3.27 o
   2   0   3        765.40        910.53        17.78 o
   3   0   3         10.13         11.59         0.26 o
   4   0   3         28.04         24.42         0.47 o
   5   0   3         34.02         37.42         1.00 o
   6   0   3        423.76        413.80         8.79 o
   7   0   3        173.34        179.34         5.63 o
   8   0   3         68.61         67.18         2.69 o
  -8   1   3          2.52          2.59         0.67 o
  -7   1   3        332.23        313.39         6.39 o
  -6   1   3         57.15         59.86         1.54 o
  -5   1   3          7.09          9.53         0.36 o
  -4   1   3          2.58          5.35         0.30 o
  -3   1   3        207.43        211.52         3.09 o
  -2   1   3        560.87        625.68        12.81 o
  -1   1   3       1543.56       1526.81        93.34 o
   0   1   3          5.35          4.63         0.21 o
   1   1   3       2156.14       3077.41       154.38 o
   2   1   3       1677.44       1866.83        59.64 o
   3   1   3        471.27        452.39         6.28 o
   4   1   3       1161.63       1195.51        17.00 o
   5   1   3       1287.12       1357.11        26.04 o
   6   1   3       1001.52        994.56        26.05 o
   7   1   3          0.50          0.39         0.30 o
  -8   2   3         83.40         82.94         4.09 o
  -7   2   3        477.48        454.55        10.16 o
  -6   2   3          2.65          1.54         0.23 o
  -5   2   3       1081.64       1036.98        17.53 o
  -4   2   3         13.43         10.84         0.31 o
  -3   2   3          8.64          8.58         0.32 o
  -2   2   3         53.28         46.83         0.96 o
  -1   2   3          0.15          0.67         0.10 o
   0   2   3       1144.99       1226.93        72.71 o
   1   2   3         22.32         14.24         0.44 o
   2   2   3        141.43        119.87         1.88 o
   3   2   3          4.49          5.11         0.22 o
   4   2   3        197.00        194.64         3.16 o
   5   2   3        368.48        373.15         7.94 o
   6   2   3         44.17         42.27         1.17 o
   7   2   3        477.60        526.38        12.44 o
  -8   3   3         65.27         61.85         2.17 o
  -7   3   3        375.14        339.93         8.70 o
  -6   3   3         58.73         57.00         1.51 o
  -5   3   3        188.83        178.84         3.42 o
  -4   3   3          7.95          8.63         0.31 o
  -3   3   3        593.72        637.92        10.06 o
  -2   3   3         25.12         35.38         0.74 o
  -1   3   3        115.94        103.24         2.01 o
   0   3   3        632.69        761.45        13.91 o
   1   3   3        678.87        650.28        11.90 o
   2   3   3         45.40         40.87         0.89 o
   3   3   3        836.64        892.45        17.87 o
   4   3   3         15.73         15.07         0.47 o
   5   3   3        404.96        404.99         7.28 o
   6   3   3         44.73         45.53         1.23 o
   7   3   3          2.44          3.05         0.37 o
  -8   4   3          1.15          1.32         0.61 o
  -7   4   3         24.32         23.26         0.73 o
  -6   4   3          1.39          1.83         0.31 o
  -5   4   3        442.27        425.20         8.02 o
  -4   4   3        283.46        282.03         4.86 o
  -3   4   3        610.63        627.83         8.77 o
  -2   4   3        694.26        750.82        11.60 o
  -1   4   3        462.13        483.77        10.67 o
   0   4   3       1874.20       1865.93        38.79 o
   1   4   3          5.96          5.39         0.26 o
   2   4   3        125.99        107.13         1.89 o
   3   4   3        334.78        340.08         8.23 o
   4   4   3        155.58        141.39         2.75 o
   5   4   3        138.69        133.78         2.65 o
   6   4   3          1.40          2.62         0.46 o
   7   4   3          5.29          4.12         0.45 o
  -7   5   3         36.99         37.19         1.24 o
  -6   5   3         85.54         80.96         1.82 o
  -5   5   3         84.58         91.64         1.96 o
  -4   5   3         67.69         64.43         1.33 o
  -3   5   3         56.78         61.86         1.16 o
  -2   5   3          7.29          4.47         0.28 o
  -1   5   3        167.73        152.35         3.15 o
   0   5   3        536.20        548.74         8.44 o
   1   5   3          0.93          1.79         0.16 o
   2   5   3        209.10        201.76         4.02 o
   3   5   3        789.95        753.72        17.76 o
   4   5   3         94.34         87.92         1.90 o
   5   5   3         99.06        107.97         2.20 o
   6   5   3         86.39         82.56         2.20 o
  -7   6   3         47.12         46.78         1.84 o
  -6   6   3        477.24        498.94         9.83 o
  -5   6   3        996.64       1049.71        19.59 o
  -4   6   3         70.80         74.67         2.43 o
  -3   6   3       1057.84       1086.16        22.99 o
  -2   6   3        503.05        475.92         9.83 o
  -1   6   3          9.04          7.04         0.33 o
   0   6   3         28.03         23.92         0.51 o
   1   6   3         30.73         31.69         0.64 o
   2   6   3         25.29         25.69         0.65 o
   3   6   3          0.01          1.19         0.33 o
   4   6   3        506.34        493.96         9.02 o
   5   6   3         11.34         11.79         0.54 o
   6   6   3          5.08          5.25         0.45 o
  -7   7   3        236.16        241.75         7.82 o
  -6   7   3          0.50          1.03         0.40 o
  -5   7   3        231.89        241.79         5.54 o
  -4   7   3          4.41          3.57         0.40 o
  -3   7   3        156.66        143.86         5.25 o
  -2   7   3        314.61        294.45         7.62 o
  -1   7   3         17.72         15.60         0.61 o
   0   7   3          8.26         11.71         0.55 o
   1   7   3        103.40        105.94         2.20 o
   2   7   3          2.05          1.68         0.25 o
   3   7   3         60.65         66.45         1.77 o
   4   7   3        212.36        211.14         4.36 o
   5   7   3         78.23         84.88         2.23 o
  -6   8   3         51.51         50.24         1.67 o
  -5   8   3         13.68         14.39         0.76 o
  -4   8   3          0.13          0.59         0.40 o
  -3   8   3          8.07          9.89         0.55 o
  -2   8   3          0.20          1.02         0.29 o
  -1   8   3        789.62        828.96        19.24 o
   0   8   3        134.91        132.04         3.26 o
   1   8   3        306.59        306.95         7.27 o
   2   8   3        537.78        524.66         9.89 o
   3   8   3         14.73         13.89         0.56 o
   4   8   3        367.85        385.21         7.66 o
   5   8   3         45.68         45.89         1.92 o
  -6   9   3         16.43         16.96         1.57 o
  -5   9   3        207.58        218.99         6.92 o
  -4   9   3        233.63        240.84         6.31 o
  -3   9   3         15.53         12.82         0.78 o
  -2   9   3         34.25         34.83         1.19 o
  -1   9   3         50.01         46.33         1.23 o
   0   9   3          2.44          3.64         0.35 o
   1   9   3         30.45         29.88         0.95 o
   2   9   3          0.68          1.17         0.29 o
   3   9   3        308.97        317.97         8.10 o
   4   9   3         10.17          9.74         0.90 o
  -5  10   3          4.95          6.05         0.75 o
  -4  10   3         10.11         10.39         0.91 o
  -3  10   3        250.25        236.24         5.92 o
  -2  10   3         15.54         14.80         0.95 o
  -1  10   3        675.13        664.27        17.12 o
   0  10   3        140.57        126.13         3.68 o
   1  10   3        104.33        109.51         3.86 o
   2  10   3         32.40         33.18         1.06 o
   3  10   3         13.78         14.34         0.81 o
  -4  11   3        266.05        273.77        11.49 o
  -3  11   3         35.05         37.40         1.29 o
  -2  11   3        190.76        184.69         4.56 o
  -1  11   3         10.74         10.91         0.68 o
   0  11   3         20.94         22.49         0.83 o
   1  11   3          5.82          6.20         0.45 o
   2  11   3          2.96          2.84         0.57 o
  -3  12   3         12.58         13.31         0.76 o
  -2  12   3         28.27         28.35         1.40 o
  -1  12   3         13.52         12.30         0.83 o
   0  12   3          1.19          1.24         0.36 o
  -1 -13   4         54.98         53.09         1.62 o
   0 -13   4          0.52          0.19         0.55 o
   1 -13   4        456.37        460.40        11.16 o
   2 -13   4          0.04          0.23         0.44 o
   3 -13   4        333.84        334.68         9.61 o
  -3 -12   4        212.94        209.77         5.26 o
  -2 -12   4        252.16        248.91         6.21 o
  -1 -12   4        346.82        348.93         8.58 o
   0 -12   4        181.86        184.65         4.22 o
   1 -12   4          6.16          5.33         0.55 o
   2 -12   4        349.93        344.94         6.61 o
   3 -12   4        103.42         97.90         2.67 o
   4 -12   4         37.69         39.59         1.39 o
  -4 -11   4         57.30         58.55         1.52 o
  -3 -11   4        147.80        146.74         3.37 o
  -2 -11   4        273.43        286.47         7.34 o
  -1 -11   4          1.31          1.70         0.43 o
   0 -11   4        989.09        953.31        20.55 o
   1 -11   4        376.37        379.93         7.27 o
   2 -11   4        114.75        109.33         2.97 o
   3 -11   4        107.69        108.44         2.59 o
   4 -11   4         15.46         16.11         0.82 o
   5 -11   4         60.49         63.57         1.93 o
  -5 -10   4         18.87         19.14         0.77 o
  -4 -10   4          0.81          1.44         0.37 o
  -3 -10   4        412.68        416.61         8.29 o
  -2 -10   4          3.28          3.21         0.36 o
  -1 -10   4          8.30          9.70         0.61 o
   0 -10   4          0.84          1.30         0.29 o
   1 -10   4        129.98        115.66         2.71 o
   2 -10   4        154.16        147.68         3.36 o
   3 -10   4        165.72        172.18         5.00 o
   4 -10   4        173.24        175.38         3.84 o
   5 -10   4         19.63         16.96         0.71 o
   6 -10   4         13.41         12.29         0.68 o
  -5  -9   4          2.41          3.06         0.45 o
  -4  -9   4        266.49        259.02         5.31 o
  -3  -9   4          0.73          1.20         0.37 o
  -2  -9   4         30.04         28.02         0.81 o
  -1  -9   4         64.26         65.51         1.50 o
   0  -9   4        533.64        547.44        10.25 o
   1  -9   4        446.53        425.63         8.80 o
   2  -9   4          1.84          2.00         0.25 o
   3  -9   4        231.74        240.65         5.31 o
   4  -9   4         22.90         20.56         1.18 o
   5  -9   4        254.94        278.15         6.52 o
   6  -9   4        332.02        342.62        13.15 o
  -6  -8   4        114.65        126.68         3.65 o
  -5  -8   4          3.44          4.29         0.40 o
  -4  -8   4          4.54          3.11         0.35 o
  -3  -8   4        142.40        139.68         3.01 o
  -2  -8   4         65.78         61.62         1.77 o
  -1  -8   4       1635.65       1613.46        28.01 o
   0  -8   4          6.46          6.23         0.43 o
   1  -8   4       1416.89       1452.73        21.81 o
   2  -8   4       1174.10       1198.00        19.03 o
   3  -8   4         36.92         33.74         0.88 o
   4  -8   4        804.27        808.06        14.75 o
   5  -8   4         36.76         34.07         0.94 o
   6  -8   4         57.56         53.00         1.45 o
   7  -8   4        303.95        287.23        14.53 o
  -6  -7   4         33.67         34.93         1.15 o
  -5  -7   4         10.17         10.51         0.57 o
  -4  -7   4         19.94         22.57         1.08 o
  -3  -7   4        291.80        268.64         7.69 o
  -2  -7   4        143.46        138.65         2.88 o
  -1  -7   4        534.40        504.24         8.78 o
   0  -7   4         25.49         16.49         0.50 o
   1  -7   4        622.91        617.19        10.93 o
   2  -7   4       1194.12       1197.68        19.80 o
   3  -7   4        180.56        176.61         2.70 o
   4  -7   4         40.36         42.83         1.09 o
   5  -7   4        334.43        353.18         7.23 o
   6  -7   4          0.09          0.21         0.22 o
   7  -7   4         97.78         99.20         2.76 o
  -7  -6   4         18.09         19.91         1.11 o
  -6  -6   4        155.97        154.54         3.68 o
  -5  -6   4         32.74         29.93         1.19 o
  -4  -6   4         18.06         19.75         0.67 o
  -3  -6   4        476.27        438.69         7.03 o
  -2  -6   4          2.31          1.52         0.20 o
  -1  -6   4        884.00        909.60        17.01 o
   0  -6   4        217.29        247.49         4.21 o
   1  -6   4        878.38        907.34        12.51 o
   2  -6   4        196.33        214.04         3.54 o
   3  -6   4         39.21         45.61         0.81 o
   4  -6   4        128.86        111.29         2.04 o
   5  -6   4         79.67         80.39         1.52 o
   6  -6   4          0.58          0.76         0.22 o
   7  -6   4        127.82        132.51         3.56 o
  -7  -5   4        167.03        174.28         4.99 o
  -6  -5   4         38.90         38.96         1.23 o
  -5  -5   4         75.78         83.03         1.91 o
  -4  -5   4       1185.61       1234.89        22.02 o
  -3  -5   4        170.62        151.38         2.49 o
  -2  -5   4         33.92         23.07         0.58 o
  -1  -5   4       2044.74       2150.16        62.15 o
   0  -5   4        110.94        103.08         1.60 o
   1  -5   4        137.23        136.02         2.01 o
   2  -5   4         34.75         35.06         0.63 o
   3  -5   4        192.53        221.13         3.47 o
   4  -5   4        164.52        162.22         2.47 o
   5  -5   4         53.41         57.70         1.18 o
   6  -5   4        187.84        184.00         4.44 o
   7  -5   4        179.11        191.57         3.94 o
  -7  -4   4         22.12         22.30         0.98 o
  -6  -4   4        599.41        612.49        12.91 o
  -5  -4   4         99.99         97.11         1.84 o
  -4  -4   4        678.62        635.07         9.70 o
  -3  -4   4        830.50        824.11        12.44 o
  -2  -4   4        723.74        785.67        12.61 o
  -1  -4   4        612.98        662.97        10.30 o
   0  -4   4          7.22         12.79         0.46 o
   1  -4   4        447.57        507.99         7.70 o
   2  -4   4        380.38        368.16         5.24 o
   3  -4   4        640.20        615.60         7.74 o
   4  -4   4        722.72        728.32         9.93 o
   5  -4   4         29.33         31.56         0.79 o
   6  -4   4        557.51        534.54        11.61 o
   7  -4   4         75.26         75.96         1.73 o
   8  -4   4        125.21        123.80         5.64 o
  -7  -3   4         78.01         82.24         1.89 o
  -6  -3   4          0.81          0.73         0.39 o
  -5  -3   4         94.96        102.06         2.25 o
  -4  -3   4         42.79         35.18         0.64 o
  -3  -3   4        332.77        341.31         4.92 o
  -2  -3   4         87.16         82.17         1.88 o
  -1  -3   4       3797.32       4448.74       377.42 o
   0  -3   4        171.59        187.45         3.41 o
   1  -3   4        317.34        380.98         6.24 o
   2  -3   4       1904.35       2087.00        69.29 o
   3  -3   4         12.24          7.39         0.23 o
   4  -3   4          7.61          7.72         0.32 o
   5  -3   4        527.71        534.65         8.47 o
   6  -3   4         89.10         77.77         1.62 o
   7  -3   4         55.77         56.13         1.37 o
   8  -3   4          0.31          0.55         0.27 o
  -8  -2   4         73.20         76.57         3.56 o
  -7  -2   4          0.29          0.55         0.31 o
  -6  -2   4         29.55         20.94         0.72 o
  -5  -2   4        167.97        152.60         3.22 o
  -4  -2   4          3.51          4.34         0.21 o
  -3  -2   4       1046.81       1117.47        15.76 o
  -2  -2   4        425.10        495.90         9.49 o
  -1  -2   4        680.37        630.39        12.11 o
   0  -2   4        687.68        732.66        16.44 o
   1  -2   4       1798.78       1972.05        92.06 o
   2  -2   4         92.46        112.98         1.73 o
   3  -2   4        519.31        539.86         6.84 o
   4  -2   4        809.32        788.33        11.15 o
   5  -2   4        144.23        135.94         3.00 o
   6  -2   4        370.54        345.43         6.32 o
   7  -2   4         19.26         15.35         0.60 o
   8  -2   4          1.37          0.97         0.27 o
  -8  -1   4         44.29         49.21         2.55 o
  -7  -1   4          2.94          3.49         0.34 o
  -6  -1   4         10.51         10.26         0.53 o
  -5  -1   4        177.42        182.57         3.61 o
  -4  -1   4        186.36        157.34         2.74 o
  -3  -1   4       2368.52       2308.52        46.97 o
  -2  -1   4          3.70         -0.17         0.18 o
  -1  -1   4        122.28        130.53         2.66 o
   1  -1   4       1801.28       2008.61       100.68 o
   2  -1   4        239.70        271.85         4.19 o
   3  -1   4       1249.23       1325.65        17.13 o
   4  -1   4         42.37         38.95         0.79 o
   5  -1   4         15.18         14.79         0.48 o
   6  -1   4         84.78         80.77         1.83 o
   7  -1   4          1.02          0.92         0.27 o
   8  -1   4         62.08         64.84         1.93 o
  -8   0   4         37.17         36.91         2.05 o
  -7   0   4          5.49          6.40         0.37 o
  -6   0   4        245.63        233.52         4.43 o
  -5   0   4        151.77        147.14         2.95 o
  -4   0   4       1139.95       1163.74        18.13 o
  -3   0   4       1053.38       1040.90        14.04 o
  -2   0   4       3003.84       3283.10       153.10 o
  -1   0   4       5585.53       5225.61       189.21 o
   0   0   4        417.05        411.13         8.03 o
   2   0   4       1752.51       1967.98        53.40 o
   3   0   4          1.88          1.06         0.13 o
   4   0   4          1.27          2.12         0.20 o
   5   0   4         99.45        100.70         2.27 o
   6   0   4        206.62        205.59         7.34 o
   7   0   4         35.93         35.44         1.21 o
  -8   1   4        341.82        329.81        15.52 o
  -7   1   4        273.95        268.60         6.17 o
  -6   1   4        146.38        136.34         2.48 o
  -5   1   4       1128.51       1082.62        26.44 o
  -4   1   4         30.63         19.78         0.45 o
  -3   1   4         83.44        105.08         1.48 o
  -2   1   4         32.27         29.10         0.70 o
  -1   1   4         42.60         33.83         0.73 o
   0   1   4        209.25        224.10         4.62 o
   1   1   4       2105.34       2765.38       401.24 o
   2   1   4        203.75        208.15         2.90 o
   3   1   4       1045.28       1190.90        16.98 o
   4   1   4        356.15        352.42         5.77 o
   5   1   4        779.71        819.78        15.71 o
   6   1   4         81.72         92.54         2.17 o
   7   1   4         58.41         58.83         1.63 o
  -8   2   4         54.69         52.30         2.89 o
  -7   2   4         43.16         42.31         1.90 o
  -6   2   4        226.39        209.16         4.35 o
  -5   2   4          2.85          1.94         0.21 o
  -4   2   4        203.27        196.79         2.84 o
  -3   2   4        191.44        186.93         3.20 o
  -2   2   4         25.29         29.07         0.78 o
  -1   2   4        405.68        469.37         7.89 o
   0   2   4        170.55        169.08         3.19 o
   1   2   4        776.25        837.19        13.23 o
   2   2   4        623.56        709.13        10.26 o
   3   2   4          4.21          4.45         0.26 o
   4   2   4        243.59        242.35         4.33 o
   5   2   4         18.00         17.00         0.57 o
   6   2   4        212.23        217.32         4.75 o
   7   2   4          0.48          0.56         0.34 o
  -8   3   4         13.24         12.49         1.34 o
  -7   3   4        334.60        302.71         8.35 o
  -6   3   4         43.48         38.26         1.32 o
  -5   3   4         87.37         79.78         1.79 o
  -4   3   4        136.33        122.89         1.96 o
  -3   3   4       1440.95       1460.76        21.72 o
  -2   3   4         71.74         73.30         1.31 o
  -1   3   4         62.32         50.57         0.83 o
   0   3   4       3701.75       3704.14       172.36 o
   1   3   4        305.29        341.57         5.91 o
   2   3   4        130.85        118.24         1.80 o
   3   3   4        363.49        326.46         6.02 o
   4   3   4        916.49        977.71        17.41 o
   5   3   4        297.55        310.22         6.46 o
   6   3   4          2.29          3.05         0.46 o
   7   3   4        213.34        221.54         5.65 o
  -8   4   4          8.38          8.10         0.88 o
  -7   4   4          1.02          1.78         0.50 o
  -6   4   4         77.66         77.22         2.40 o
  -5   4   4        113.10        107.77         2.52 o
  -4   4   4          0.90          1.48         0.20 o
  -3   4   4          7.91          6.73         0.30 o
  -2   4   4        570.27        663.36        11.67 o
  -1   4   4          6.79          3.89         0.20 o
   0   4   4       1241.99       1397.34        18.59 o
   1   4   4       1871.65       1858.16        39.80 o
   2   4   4         22.65         19.66         0.49 o
   3   4   4        206.68        190.35         2.96 o
   4   4   4         47.60         45.57         1.09 o
   5   4   4          0.60          0.91         0.30 o
   6   4   4        156.00        165.61         4.38 o
   7   4   4         36.22         37.31         1.41 o
  -7   5   4         10.04         10.10         0.87 o
  -6   5   4         79.32         75.87         1.97 o
  -5   5   4       1196.17       1229.72        24.91 o
  -4   5   4         14.94         20.23         0.84 o
  -3   5   4        626.31        649.50        11.01 o
  -2   5   4        155.07        147.77         3.11 o
  -1   5   4        116.68         95.61         1.62 o
   0   5   4        312.20        323.11         5.21 o
   1   5   4          7.69          9.71         0.32 o
   2   5   4         14.77         12.05         0.38 o
   3   5   4         13.32         13.84         0.52 o
   4   5   4         35.15         38.02         1.06 o
   5   5   4          0.12          0.81         0.27 o
   6   5   4         69.97         73.00         1.96 o
  -7   6   4        141.92        144.17         4.53 o
  -6   6   4        351.50        367.31         9.15 o
  -5   6   4        160.53        159.12         4.91 o
  -4   6   4         41.93         40.08         1.63 o
  -3   6   4       1031.64       1082.72        33.61 o
  -2   6   4         21.97         18.95         0.66 o
  -1   6   4         58.08         45.32         1.00 o
   0   6   4          4.68          5.08         0.34 o
   1   6   4          1.30          1.62         0.23 o
   2   6   4         33.98         27.84         0.70 o
   3   6   4          0.30          0.87         0.25 o
   4   6   4          6.51          7.61         0.70 o
   5   6   4        158.25        157.27         3.49 o
   6   6   4        224.11        244.02         6.81 o
  -7   7   4        149.33        145.73         4.65 o
  -6   7   4        122.94        127.80         3.49 o
  -5   7   4        763.66        826.04        18.87 o
  -4   7   4          0.01          0.55         0.37 o
  -3   7   4        664.68        723.19        25.26 o
  -2   7   4         35.58         37.30         1.10 o
  -1   7   4          5.29          3.32         0.30 o
   0   7   4          5.19          8.42         0.45 o
   1   7   4         77.98         78.09         1.83 o
   2   7   4        271.81        256.20         5.00 o
   3   7   4        315.32        309.83         7.26 o
   4   7   4        305.27        314.59         6.72 o
   5   7   4         50.62         51.97         1.31 o
  -6   8   4          4.92          6.89         0.57 o
  -5   8   4          1.35          1.07         0.36 o
  -4   8   4          7.84          8.02         0.56 o
  -3   8   4         52.62         53.45         1.47 o
  -2   8   4         58.97         72.98         2.34 o
  -1   8   4         15.10         13.26         0.79 o
   0   8   4        217.57        222.17         6.53 o
   1   8   4        266.68        246.76         6.29 o
   2   8   4        198.39        191.28         4.49 o
   3   8   4        142.13        142.98         2.80 o
   4   8   4          1.45          2.28         0.31 o
   5   8   4        161.36        162.16         3.94 o
  -6   9   4         36.52         36.05         2.72 o
  -5   9   4        109.82        113.31         2.92 o
  -4   9   4          3.47          3.30         0.41 o
  -3   9   4         44.44         44.47         1.41 o
  -2   9   4        310.99        290.66         7.53 o
  -1   9   4        248.75        222.47         5.72 o
   0   9   4         40.88         44.93         1.49 o
   1   9   4          2.27          1.47         0.31 o
   2   9   4        299.70        292.96         6.01 o
   3   9   4          3.94          5.51         0.45 o
   4   9   4         26.79         26.53         1.19 o
  -5  10   4        292.16        303.49         7.98 o
  -4  10   4        341.62        357.44        10.17 o
  -3  10   4          9.94         12.75         0.87 o
  -2  10   4        338.94        366.97         8.85 o
  -1  10   4        175.93        167.39         4.78 o
   0  10   4          9.90         14.12         0.63 o
   1  10   4         93.69         92.58         2.89 o
   2  10   4          7.31          5.59         0.62 o
   3  10   4         15.27         17.02         0.91 o
  -4  11   4          7.96          9.36         0.66 o
  -3  11   4        552.32        552.56        16.38 o
  -2  11   4          3.95          5.47         0.53 o
  -1  11   4        146.82        143.98         5.71 o
   0  11   4        127.11        129.97         3.20 o
   1  11   4          8.33          9.64         0.75 o
   2  11   4         13.09         13.78         0.98 o
  -1 -13   5         23.65         24.31         1.05 o
   0 -13   5        226.01        221.02         6.52 o
   1 -13   5         69.94         71.98         3.07 o
   2 -13   5         59.16         57.47         1.60 o
   3 -13   5        249.39        242.51         7.15 o
  -3 -12   5        131.40        127.30         3.37 o
  -2 -12   5         83.41         85.37         2.41 o
  -1 -12   5        209.42        212.85         4.77 o
   0 -12   5          0.37          0.36         0.39 o
   1 -12   5        347.76        341.29         8.42 o
   2 -12   5          1.79          1.48         0.40 o
   3 -12   5         98.25        104.82         3.47 o
   4 -12   5          1.37          0.84         0.57 o
  -4 -11   5          0.54          0.67         0.38 o
  -3 -11   5        193.44        189.69         4.91 o
  -2 -11   5        161.45        161.62         4.42 o
  -1 -11   5         50.53         46.46         1.50 o
   0 -11   5         97.28         99.20         2.79 o
   1 -11   5        149.63        149.65         3.11 o
   2 -11   5          1.58          1.61         0.44 o
   3 -11   5         12.87         14.61         0.74 o
   4 -11   5        127.18        141.83         3.36 o
   5 -11   5        176.87        199.43        10.35 o
  -5 -10   5          9.73         11.25         0.70 o
  -4 -10   5         20.59         22.77         0.81 o
  -3 -10   5         72.48         76.35         1.79 o
  -2 -10   5          1.17          1.74         0.34 o
  -1 -10   5          5.59          5.35         0.46 o
   0 -10   5         23.38         21.38         0.82 o
   1 -10   5          0.86          1.77         0.39 o
   2 -10   5          5.58          5.52         0.46 o
   3 -10   5         91.56         82.90         1.88 o
   4 -10   5         30.58         32.55         0.96 o
   5 -10   5        182.60        188.29         7.29 o
   6 -10   5         90.13         91.38         3.29 o
  -5  -9   5         24.07         21.92         0.86 o
  -4  -9   5         50.66         44.36         1.19 o
  -3  -9   5        306.80        312.05         6.32 o
  -2  -9   5          8.89          7.98         0.49 o
  -1  -9   5        228.52        210.13         4.59 o
   0  -9   5          4.98          8.46         0.49 o
   1  -9   5          9.06         13.02         0.72 o
   2  -9   5        330.87        320.54         6.07 o
   3  -9   5         97.90         97.88         2.26 o
   4  -9   5         28.27         37.52         1.18 o
   5  -9   5        496.78        499.96        11.87 o
   6  -9   5         10.98         13.45         0.94 o
  -6  -8   5         10.85         13.02         0.85 o
  -5  -8   5          4.23          5.19         0.42 o
  -4  -8   5         19.43         16.20         0.79 o
  -3  -8   5          1.15          0.95         0.31 o
  -2  -8   5        614.48        611.80        13.16 o
  -1  -8   5        495.66        475.03         8.08 o
   0  -8   5          1.07          1.43         0.26 o
   1  -8   5       1597.45       1657.10        24.88 o
   2  -8   5        185.55        164.09         2.84 o
   3  -8   5        497.11        490.51        12.46 o
   4  -8   5        100.58        103.09         2.33 o
   5  -8   5        138.58        142.24         3.46 o
   6  -8   5         11.75         10.89         0.48 o
   7  -8   5          0.24          0.82         0.31 o
  -6  -7   5         43.24         47.28         1.54 o
  -5  -7   5         95.18         93.79         2.46 o
  -4  -7   5         97.57         97.56         2.44 o
  -3  -7   5         32.20         31.71         1.00 o
  -2  -7   5        209.11        204.34         4.33 o
  -1  -7   5        295.26        262.98         4.31 o
   0  -7   5         80.01         70.94         1.70 o
   1  -7   5         90.01         97.72         1.69 o
   2  -7   5       1473.38       1546.48        23.08 o
   3  -7   5        101.58         94.95         1.55 o
   4  -7   5          9.45          8.40         0.68 o
   5  -7   5        417.39        401.44         9.03 o
   6  -7   5         11.14         13.71         0.55 o
   7  -7   5         86.50         89.39         2.54 o
  -7  -6   5        608.53        629.18        22.80 o
  -6  -6   5        113.23        115.72         3.22 o
  -5  -6   5         68.16         74.72         1.79 o
  -4  -6   5        716.04        707.24        15.23 o
  -3  -6   5          8.44          6.94         0.36 o
  -2  -6   5        726.94        706.01        13.89 o
  -1  -6   5        652.38        629.11        12.76 o
   0  -6   5          1.74          2.71         0.29 o
   1  -6   5        313.38        251.77         4.24 o
   2  -6   5         49.17         51.55         0.91 o
   3  -6   5         43.57         46.60         0.98 o
   4  -6   5          0.04          0.32         0.15 o
   5  -6   5         17.89         17.11         0.53 o
   6  -6   5         49.90         55.01         1.33 o
   7  -6   5         35.75         37.65         1.20 o
  -7  -5   5         50.63         50.27         1.96 o
  -6  -5   5         29.00         26.74         1.11 o
  -5  -5   5         69.43         65.44         1.60 o
  -4  -5   5         16.45         15.07         0.67 o
  -3  -5   5        825.22        802.59        12.20 o
  -2  -5   5          3.05          7.41         0.32 o
  -1  -5   5        552.72        620.71        13.85 o
   0  -5   5         73.07         78.17         1.37 o
   1  -5   5        732.05        820.36        11.26 o
   2  -5   5          9.55         10.95         0.29 o
   3  -5   5         33.97         48.30         1.10 o
   4  -5   5         39.24         32.56         0.66 o
   5  -5   5         44.80         45.09         1.03 o
   6  -5   5         34.26         38.48         1.01 o
   7  -5   5        342.10        331.42         8.36 o
  -7  -4   5         93.49        100.16         2.82 o
  -6  -4   5        299.84        292.91         8.14 o
  -5  -4   5         20.45         22.41         0.75 o
  -4  -4   5         71.68         65.01         1.48 o
  -3  -4   5         72.26         78.36         1.61 o
  -2  -4   5        196.68        191.02         3.44 o
  -1  -4   5        527.86        554.84         8.89 o
   0  -4   5        170.71        166.52         3.09 o
   1  -4   5       2431.29       2639.69        61.37 o
   2  -4   5        997.63       1163.78        17.15 o
   3  -4   5       3968.04       4133.67        96.10 o
   4  -4   5        970.03        912.05        12.95 o
   5  -4   5        650.96        641.77        11.55 o
   6  -4   5        533.16        540.06        12.72 o
   7  -4   5          8.48         10.40         0.46 o
  -7  -3   5         73.07         72.53         2.15 o
  -6  -3   5          0.17          0.63         0.35 o
  -5  -3   5          4.33          6.53         0.36 o
  -4  -3   5        110.14        109.69         1.71 o
  -3  -3   5         32.23         32.24         0.82 o
  -2  -3   5        811.69        883.45        14.62 o
  -1  -3   5        696.10        666.71         9.62 o
   0  -3   5        168.13        146.28         2.70 o
   1  -3   5         71.91         63.55         1.24 o
   2  -3   5        801.18        780.75        16.29 o
   3  -3   5          2.67          3.11         0.21 o
   4  -3   5        112.25        110.10         1.63 o
   5  -3   5        222.83        198.70         3.49 o
   6  -3   5        168.68        157.41         3.33 o
   7  -3   5         33.34         32.56         1.01 o
  -8  -2   5        238.94        237.04         9.96 o
  -7  -2   5         17.34         22.92         1.12 o
  -6  -2   5        168.57        153.81         7.88 o
  -5  -2   5          2.06          3.78         0.37 o
  -4  -2   5        738.90        734.54        10.98 o
  -3  -2   5        962.90        984.38        15.41 o
  -2  -2   5       2285.87       2279.94        61.31 o
  -1  -2   5         77.56         76.49         1.60 o
   0  -2   5        207.79        181.33         4.09 o
   1  -2   5        937.60        887.68        12.82 o
   2  -2   5       1681.72       1829.90        34.80 o
   3  -2   5        889.40        863.25        10.43 o
   4  -2   5        103.00         84.98         1.35 o
   5  -2   5        336.87        324.99         5.81 o
   6  -2   5        233.12        206.60         4.26 o
   7  -2   5         62.32         65.34         1.57 o
  -8  -1   5          1.04          0.59         0.67 o
  -7  -1   5          1.79          1.52         0.37 o
  -6  -1   5         36.86         30.95         0.88 o
  -5  -1   5        462.29        469.68         9.92 o
  -4  -1   5         41.37         42.24         0.85 o
  -3  -1   5        131.46         93.10         1.33 o
  -2  -1   5       1474.53       1566.82        32.65 o
  -1  -1   5          5.79          3.18         0.21 o
   0  -1   5       1532.42       1802.16        83.97 o
   1  -1   5          3.95          3.62         0.21 o
   2  -1   5        483.02        554.71         6.74 o
   3  -1   5        629.68        655.11         9.61 o
   4  -1   5          2.13          3.11         0.20 o
   5  -1   5        568.91        528.89         8.88 o
   6  -1   5          6.41          7.52         0.48 o
   7  -1   5        101.43         90.26         2.29 o
  -8   0   5         79.88         75.04         3.53 o
  -7   0   5         74.53         86.01         2.18 o
  -6   0   5        177.33        157.15         3.07 o
  -5   0   5          0.86          1.43         0.24 o
  -4   0   5        327.91        306.12         5.03 o
  -3   0   5         73.22         78.64         1.17 o
  -2   0   5       1309.75       1343.93        41.28 o
  -1   0   5        497.94        520.64        11.71 o
   0   0   5         61.09         63.66         1.59 o
   1   0   5       1082.77       1123.27        23.44 o
   2   0   5        208.55        190.99         2.44 o
   3   0   5        332.61        325.33         4.20 o
   4   0   5          5.66          4.01         0.21 o
   5   0   5        651.56        660.83        12.72 o
   6   0   5         28.45         35.28         1.12 o
   7   0   5        204.96        221.73         5.36 o
  -8   1   5        418.85        419.23        28.56 o
  -7   1   5         61.45         54.91         1.71 o
  -6   1   5        563.04        522.98        10.46 o
  -5   1   5       1032.03       1012.77        21.89 o
  -4   1   5        143.27        139.70         2.74 o
  -3   1   5          7.87          4.37         0.23 o
  -2   1   5        839.14        907.19        14.34 o
  -1   1   5         11.69          8.18         0.34 o
   0   1   5        102.66        101.80         2.04 o
   1   1   5        792.00        822.32        11.14 o
   2   1   5        373.94        408.36         5.10 o
   3   1   5        572.08        598.17         8.67 o
   4   1   5        830.75        829.99        13.29 o
   5   1   5        233.39        218.74         4.33 o
   6   1   5        735.75        772.32        16.26 o
   7   1   5        109.22        106.20         2.68 o
  -8   2   5         97.95         90.96         3.97 o
  -7   2   5        157.87        147.39         8.22 o
  -6   2   5          5.41          4.19         0.59 o
  -5   2   5        111.30        100.15         2.20 o
  -4   2   5          5.55          6.41         0.35 o
  -3   2   5          9.12          3.88         0.25 o
  -2   2   5          3.03         11.30         0.42 o
  -1   2   5        249.57        253.94         3.82 o
   0   2   5        122.30        114.47         2.21 o
   1   2   5          6.25         15.16         0.66 o
   2   2   5         11.19          9.83         0.30 o
   3   2   5        165.40        147.48         2.29 o
   4   2   5         86.74         89.09         1.79 o
   5   2   5        134.05        145.41         2.96 o
   6   2   5         24.55         28.01         0.87 o
   7   2   5         78.25         78.01         2.17 o
  -8   3   5          3.72          4.73         0.89 o
  -7   3   5          0.17          0.45         0.52 o
  -6   3   5         76.11         68.44         2.66 o
  -5   3   5         53.41         49.80         1.35 o
  -4   3   5        268.78        251.94         4.05 o
  -3   3   5         45.54         42.52         0.77 o
  -2   3   5         88.02        103.35         1.71 o
  -1   3   5       1999.72       2036.79        34.78 o
   0   3   5       1195.22       1239.56        17.05 o
   1   3   5        999.41       1042.38        13.29 o
   2   3   5        437.71        432.69         8.57 o
   3   3   5        346.83        349.97         5.21 o
   4   3   5        588.89        565.44        10.89 o
   5   3   5         17.45         16.05         0.93 o
   6   3   5          6.29          6.19         0.43 o
   7   3   5          2.92          2.75         0.36 o
  -7   4   5         70.43         70.07         2.52 o
  -6   4   5        447.20        437.58        10.96 o
  -5   4   5         34.32         34.61         1.28 o
  -4   4   5        400.21        350.46         7.79 o
  -3   4   5        437.83        459.06         6.34 o
  -2   4   5       1269.08       1293.41        20.45 o
  -1   4   5         81.61         76.56         1.52 o
   0   4   5         12.75          7.56         0.30 o
   1   4   5       1230.44       1254.98        16.87 o
   2   4   5          7.19          5.20         0.26 o
   3   4   5         82.72         78.75         1.66 o
   4   4   5         25.07         24.38         0.70 o
   5   4   5        310.33        289.31         6.04 o
   6   4   5         73.60         76.90         1.82 o
  -7   5   5         44.42         49.91         1.92 o
  -6   5   5        718.08        757.22        17.51 o
  -5   5   5        315.68        319.01         9.27 o
  -4   5   5       2159.46       2281.21        75.29 o
  -3   5   5        433.66        410.83        10.02 o
  -2   5   5         14.73         18.17         0.45 o
  -1   5   5       1693.65       1756.42        28.98 o
   0   5   5          0.25          0.77         0.24 o
   1   5   5        388.31        390.85         5.80 o
   2   5   5         78.25         69.01         1.35 o
   3   5   5        241.55        232.27         4.46 o
   4   5   5         82.63         77.67         3.31 o
   5   5   5          0.60          1.21         0.30 o
   6   5   5        408.36        444.94        10.54 o
  -7   6   5        331.78        357.44        13.87 o
  -6   6   5         12.63         11.99         0.79 o
  -5   6   5        184.75        191.04         5.04 o
  -4   6   5         85.70         82.26         3.40 o
  -3   6   5         67.61         61.30         1.60 o
  -2   6   5        207.89        200.07         3.97 o
  -1   6   5        166.09        150.85         2.61 o
   0   6   5        685.76        696.01        10.02 o
   1   6   5        118.02        112.33         1.94 o
   2   6   5         61.07         51.26         1.16 o
   3   6   5        341.05        323.80         6.47 o
   4   6   5          9.65         10.84         0.55 o
   5   6   5         65.45         64.57         1.57 o
  -6   7   5         53.76         54.21         1.74 o
  -5   7   5        102.04        101.12         2.89 o
  -4   7   5        340.29        319.95        11.82 o
  -3   7   5          3.05          4.77         0.42 o
  -2   7   5         16.65         18.28         0.68 o
  -1   7   5         10.19         11.79         0.61 o
   0   7   5          0.53          1.03         0.25 o
   1   7   5        313.72        305.88         5.55 o
   2   7   5        289.50        277.49         5.73 o
   3   7   5        114.06        111.54         2.47 o
   4   7   5        178.46        185.43         4.05 o
   5   7   5          6.70          7.38         0.75 o
  -6   8   5         49.73         48.55         2.10 o
  -5   8   5        147.03        153.07         4.10 o
  -4   8   5          5.78          7.01         0.58 o
  -3   8   5         12.29         11.91         0.74 o
  -2   8   5        646.43        665.42        18.02 o
  -1   8   5         16.72         11.48         0.64 o
   0   8   5        533.80        531.75        11.25 o
   1   8   5        159.16        150.37         4.75 o
   2   8   5        152.85        155.47         3.48 o
   3   8   5        487.55        483.63         8.92 o
   4   8   5          3.81          4.51         0.40 o
  -5   9   5         67.91         69.72         2.48 o
  -4   9   5        416.23        447.34        12.33 o
  -3   9   5        306.58        309.70         7.74 o
  -2   9   5        254.29        255.72         7.64 o
  -1   9   5        306.76        309.68         7.63 o
   0   9   5        166.80        161.78         4.55 o
   1   9   5        459.43        463.23        16.00 o
   2   9   5         13.99         12.46         0.56 o
   3   9   5         97.54        105.15         4.44 o
  -4  10   5         68.16         69.71         2.44 o
  -3  10   5        249.76        246.62         7.20 o
  -2  10   5        306.68        302.19         8.41 o
  -1  10   5         24.05         27.39         0.98 o
   0  10   5         13.08         11.03         0.60 o
   1  10   5        143.55        138.82         3.43 o
   2  10   5         12.27         13.35         0.92 o
  -3  11   5         23.36         24.39         0.97 o
  -2  11   5          7.53          5.55         0.46 o
  -1  11   5          0.24          0.06         0.45 o
   0  11   5         10.28          9.57         0.64 o
   1  11   5          0.50          0.47         0.36 o
  -1 -13   6        403.36        423.02        10.10 o
   0 -13   6          3.84          3.28         0.48 o
   1 -13   6         14.39         15.19         0.95 o
   2 -13   6        137.41        138.54         3.28 o
   3 -13   6         63.41         60.38         1.81 o
  -3 -12   6          7.93          9.29         0.82 o
  -2 -12   6         78.74         73.11         2.15 o
  -1 -12   6         16.97         15.87         0.75 o
   0 -12   6         87.66         85.13         2.18 o
   1 -12   6         56.28         58.84         1.63 o
   2 -12   6         45.00         45.71         1.36 o
   3 -12   6         32.70         31.17         1.55 o
   4 -12   6         11.24         11.10         1.00 o
  -4 -11   6         56.00         60.01         1.58 o
  -3 -11   6        172.70        179.13         4.11 o
  -2 -11   6        254.46        251.31         5.64 o
  -1 -11   6        388.67        396.22        12.03 o
   0 -11   6         88.46         79.84         2.06 o
   1 -11   6        380.76        366.42         8.02 o
   2 -11   6          0.65          0.38         0.51 o
   3 -11   6          0.51          0.32         0.42 o
   4 -11   6          4.63          7.09         0.71 o
   5 -11   6         30.99         30.73         2.05 o
  -5 -10   6        167.59        164.37         6.56 o
  -4 -10   6          0.22          0.25         0.42 o
  -3 -10   6         13.53         13.19         0.68 o
  -2 -10   6         43.77         38.02         1.06 o
  -1 -10   6        185.65        177.56         4.72 o
   0 -10   6        238.53        222.68         5.03 o
   1 -10   6         71.09         66.50         2.03 o
   2 -10   6          3.96          3.94         0.40 o
   3 -10   6         42.51         37.31         0.97 o
   4 -10   6         85.00         90.47         3.05 o
   5 -10   6        274.20        298.16         9.32 o
   6 -10   6          1.01          1.47         0.33 o
  -5  -9   6        217.73        230.85         5.24 o
  -4  -9   6         54.54         57.72         1.69 o
  -3  -9   6          5.58          4.24         0.50 o
  -2  -9   6          6.11          4.28         0.38 o
  -1  -9   6        181.62        179.59         4.16 o
   0  -9   6        262.72        247.51         5.55 o
   1  -9   6          1.60          1.67         0.32 o
   2  -9   6        517.16        556.46        10.06 o
   3  -9   6        480.05        464.68         9.02 o
   4  -9   6        157.30        165.96         3.71 o
   5  -9   6         36.53         39.22         1.51 o
   6  -9   6        515.43        597.01        37.46 o
  -6  -8   6         26.79         27.88         1.28 o
  -5  -8   6         57.57         50.01         1.42 o
  -4  -8   6         33.06         33.61         1.17 o
  -3  -8   6         66.71         76.26         2.22 o
  -2  -8   6        230.65        227.61         4.64 o
  -1  -8   6        136.78        133.47         2.57 o
   0  -8   6        663.17        653.45        11.27 o
   1  -8   6         12.65         13.76         0.49 o
   2  -8   6        370.62        376.96         7.34 o
   3  -8   6         18.77         13.64         0.50 o
   4  -8   6         27.84         32.41         0.83 o
   5  -8   6         13.50         11.73         0.52 o
   6  -8   6         60.35         66.91         1.77 o
   7  -8   6          4.72          4.32         0.42 o
  -6  -7   6         41.33         43.91         1.81 o
  -5  -7   6         10.97         10.83         0.93 o
  -4  -7   6          2.82          5.96         0.53 o
  -3  -7   6        792.91        769.47        19.02 o
  -2  -7   6        291.48        262.85         5.00 o
  -1  -7   6        156.25        142.95         2.70 o
   0  -7   6          3.97          3.68         0.25 o
   1  -7   6        479.33        480.67         7.39 o
   2  -7   6         28.93         26.69         0.66 o
   3  -7   6        576.74        557.87         9.29 o
   4  -7   6        293.12        293.54         5.77 o
   5  -7   6         10.28          8.38         0.42 o
   6  -7   6         14.28         12.86         0.53 o
   7  -7   6        102.36        101.52         2.92 o
  -6  -6   6         11.09          8.58         0.68 o
  -5  -6   6        355.20        361.04         8.07 o
  -4  -6   6         42.13         34.81         1.24 o
  -3  -6   6        144.38        150.22         2.68 o
  -2  -6   6          2.54          3.40         0.28 o
  -1  -6   6         43.47         45.25         1.09 o
   0  -6   6         70.14         77.83         1.53 o
   1  -6   6        259.28        284.76         4.02 o
   2  -6   6          0.54          1.30         0.13 o
   3  -6   6        107.88        110.41         1.76 o
   4  -6   6        185.96        183.87         3.65 o
   5  -6   6        291.15        292.28         6.24 o
   6  -6   6          9.98         11.20         0.46 o
   7  -6   6        258.16        274.74         7.50 o
  -7  -5   6        356.74        356.65        14.89 o
  -6  -5   6        189.29        197.21         5.58 o
  -5  -5   6          0.49          1.87         0.37 o
  -4  -5   6       1052.00       1097.10        23.35 o
  -3  -5   6        451.14        433.95         7.14 o
  -2  -5   6        117.56        102.42         1.93 o
  -1  -5   6        226.43        180.40         3.70 o
   0  -5   6       1543.99       1664.28        25.89 o
   1  -5   6          6.22          4.93         0.26 o
   2  -5   6         84.63         93.42         1.33 o
   3  -5   6        154.38        155.37         2.68 o
   4  -5   6         65.96         61.54         1.33 o
   5  -5   6         37.95         36.10         0.87 o
   6  -5   6        172.25        178.37         3.69 o
   7  -5   6          4.06          4.36         0.32 o
  -7  -4   6         63.54         67.09         2.02 o
  -6  -4   6          0.95          0.13         0.37 o
  -5  -4   6        520.48        499.03         9.88 o
  -4  -4   6         62.29         72.54         2.08 o
  -3  -4   6        136.32        118.93         2.19 o
  -2  -4   6       1071.89       1112.81        18.64 o
  -1  -4   6        107.14        120.87         2.21 o
   0  -4   6        102.76        103.69         1.92 o
   1  -4   6         17.58         14.14         0.55 o
   2  -4   6        547.64        562.68         7.96 o
   3  -4   6          6.32          8.25         0.27 o
   4  -4   6        222.12        229.29         3.71 o
   5  -4   6        573.15        563.05        10.16 o
   6  -4   6        145.70        146.13         3.09 o
   7  -4   6         46.33         43.99         1.30 o
  -7  -3   6        276.60        283.07         7.28 o
  -6  -3   6         18.27         18.56         0.88 o
  -5  -3   6         43.21         36.85         1.02 o
  -4  -3   6        352.46        351.57         6.04 o
  -3  -3   6        443.06        448.05         8.05 o
  -2  -3   6          2.86          2.21         0.16 o
  -1  -3   6          1.68          1.97         0.17 o
   0  -3   6         53.94         60.16         1.17 o
   1  -3   6         70.19         58.71         0.91 o
   2  -3   6          0.06          0.49         0.21 o
   3  -3   6        414.32        433.76         5.36 o
   4  -3   6        211.05        198.03         2.95 o
   5  -3   6         46.03         45.43         0.96 o
   6  -3   6         10.11         11.99         0.48 o
   7  -3   6          0.08          0.08         0.25 o
  -7  -2   6          8.33          9.07         0.65 o
  -6  -2   6         40.72         40.96         1.22 o
  -5  -2   6        332.08        337.76         7.21 o
  -4  -2   6        114.98        108.76         2.04 o
  -3  -2   6       1152.15       1110.95        16.48 o
  -2  -2   6        146.59        135.89         2.22 o
  -1  -2   6        249.78        310.27         4.61 o
   0  -2   6       1630.82       1642.61        31.23 o
   1  -2   6         22.49         28.44         0.74 o
   2  -2   6        703.54        744.88         9.86 o
   3  -2   6        149.54        171.05         2.20 o
   4  -2   6         17.73         15.63         0.45 o
   5  -2   6        136.18        123.08         2.10 o
   6  -2   6         57.50         55.24         1.24 o
   7  -2   6         86.76         88.52         2.24 o
  -7  -1   6         89.37         93.45         2.32 o
  -6  -1   6         34.38         35.28         1.12 o
  -5  -1   6         14.81         13.50         0.53 o
  -4  -1   6        682.39        668.21        11.52 o
  -3  -1   6        126.26        144.54         2.19 o
  -2  -1   6       1455.76       1399.80        32.13 o
  -1  -1   6       1522.15       1575.04        36.72 o
   0  -1   6        589.18        602.43         8.53 o
   1  -1   6         12.38         23.20         0.43 o
   2  -1   6        987.47       1066.38        16.23 o
   3  -1   6         14.07         15.99         0.49 o
   4  -1   6         35.96         33.75         0.70 o
   5  -1   6          1.16          1.71         0.22 o
   6  -1   6         88.06         84.00         1.77 o
   7  -1   6         65.50         69.66         1.82 o
  -8   0   6        323.38        326.23        23.79 o
  -7   0   6          2.84          2.96         0.38 o
  -6   0   6        324.31        332.27        13.28 o
  -5   0   6       1317.84       1260.71        27.07 o
  -4   0   6        203.77        191.16         3.25 o
  -3   0   6       2334.89       2358.55        41.58 o
  -2   0   6        850.41        898.86        13.45 o
  -1   0   6        902.80        847.93        13.72 o
   0   0   6       3081.51       3450.62       160.60 o
   1   0   6        470.43        533.39         7.43 o
   2   0   6       1144.92       1250.74        18.43 o
   3   0   6         38.79         44.64         0.75 o
   4   0   6         12.97         16.66         0.41 o
   5   0   6         26.35         18.53         0.55 o
   6   0   6          0.31          1.34         0.47 o
   7   0   6        161.00        172.67         4.20 o
  -8   1   6          0.19          0.43         2.06 o
  -7   1   6        179.53        184.08         5.94 o
  -6   1   6        120.21        112.83         3.21 o
  -5   1   6        142.73        132.11         2.87 o
  -4   1   6         26.85         23.34         0.67 o
  -3   1   6       1060.23       1112.89        16.69 o
  -2   1   6        314.23        339.59         4.98 o
  -1   1   6       1016.56       1157.87        16.58 o
   0   1   6       1000.63       1009.62        13.36 o
   1   1   6        637.12        634.72         8.22 o
   2   1   6        680.65        760.43        13.24 o
   3   1   6        155.66        151.08         2.32 o
   4   1   6        260.18        259.99         4.35 o
   5   1   6        336.34        336.52         6.56 o
   6   1   6         53.26         57.99         1.45 o
   7   1   6          6.53          7.50         0.52 o
  -7   2   6          0.11          1.02         0.60 o
  -6   2   6        283.34        286.63         7.52 o
  -5   2   6        154.41        139.16         3.36 o
  -4   2   6          0.20          0.39         0.21 o
  -3   2   6          0.69          0.78         0.21 o
  -2   2   6        207.68        219.34         3.25 o
  -1   2   6        560.04        596.45         8.95 o
   0   2   6        578.42        554.20         8.76 o
   1   2   6        130.43        140.11         2.21 o
   2   2   6        467.65        445.17         6.66 o
   3   2   6         60.94         57.26         1.22 o
   4   2   6        170.45        172.97         3.20 o
   5   2   6         57.43         46.73         1.71 o
   6   2   6        195.34        202.16         4.41 o
   7   2   6         70.54         76.42         1.98 o
  -7   3   6         14.23         14.34         1.06 o
  -6   3   6          8.46          9.23         0.83 o
  -5   3   6          6.45          5.93         0.42 o
  -4   3   6        909.55        852.91        12.86 o
  -3   3   6        126.75        112.34         1.83 o
  -2   3   6        517.28        485.31         7.61 o
  -1   3   6        998.09       1109.95        15.82 o
   0   3   6       1514.79       1608.11        24.16 o
   1   3   6          9.33          8.08         0.30 o
   2   3   6         42.64         47.83         1.48 o
   3   3   6        348.02        349.16         6.60 o
   4   3   6         23.53         24.66         0.72 o
   5   3   6         21.73         19.79         0.60 o
   6   3   6          6.51          5.57         0.44 o
  -7   4   6         24.10         25.83         1.29 o
  -6   4   6        136.01        134.59         3.70 o
  -5   4   6        126.22        119.54         4.00 o
  -4   4   6        247.44        250.60         6.21 o
  -3   4   6         18.70         17.22         0.62 o
  -2   4   6        166.91        163.65         3.21 o
  -1   4   6       1894.24       1942.91        30.18 o
   0   4   6        374.83        374.28         5.85 o
   1   4   6        149.96        139.36         2.11 o
   2   4   6       2006.14       2017.55        30.70 o
   3   4   6          3.49          4.73         0.39 o
   4   4   6         16.83         15.92         0.91 o
   5   4   6          3.60          3.68         0.34 o
   6   4   6        180.43        194.49         4.73 o
  -7   5   6        308.64        319.67        19.01 o
  -6   5   6         26.62         25.52         1.11 o
  -5   5   6        196.29        202.56         6.27 o
  -4   5   6        557.85        593.11        14.92 o
  -3   5   6         61.80         63.92         1.66 o
  -2   5   6        564.57        571.56        10.20 o
  -1   5   6         23.55         24.46         0.72 o
   0   5   6        371.18        349.80         5.50 o
   1   5   6        866.08        852.13        12.75 o
   2   5   6         31.20         24.63         0.65 o
   3   5   6          7.62          7.10         0.41 o
   4   5   6        123.06        120.95         2.74 o
   5   5   6        235.19        243.28         5.26 o
   6   5   6         17.50         18.79         0.73 o
  -7   6   6          0.12          0.30         0.45 o
  -6   6   6        699.57        748.17        18.43 o
  -5   6   6         48.54         47.01         2.37 o
  -4   6   6        126.07        123.99         3.38 o
  -3   6   6          8.14          6.04         0.35 o
  -2   6   6         18.63         19.07         0.66 o
  -1   6   6         29.10         33.25         1.09 o
   0   6   6          5.93          6.14         0.34 o
   1   6   6          1.20          1.89         0.21 o
   2   6   6          3.96          4.14         0.31 o
   3   6   6          3.05          2.83         0.33 o
   4   6   6        269.19        278.25         5.99 o
   5   6   6          3.38          4.18         0.64 o
  -6   7   6          0.14          0.16         0.44 o
  -5   7   6         43.11         45.71         1.55 o
  -4   7   6         21.30         24.73         1.13 o
  -3   7   6         35.68         37.37         1.11 o
  -2   7   6         51.80         58.06         1.79 o
  -1   7   6          6.50          4.97         0.41 o
   0   7   6        735.55        718.55        14.90 o
   1   7   6        197.74        197.23         3.70 o
   2   7   6        100.04         97.99         2.00 o
   3   7   6        416.27        399.40         9.95 o
   4   7   6          0.96          1.29         0.31 o
   5   7   6         26.90         25.04         0.76 o
  -6   8   6         21.63         21.93         0.94 o
  -5   8   6         46.14         51.77         1.70 o
  -4   8   6          2.72          4.30         0.52 o
  -3   8   6        113.90        113.26         3.20 o
  -2   8   6          5.64          5.36         0.64 o
  -1   8   6        310.15        327.16         8.05 o
   0   8   6         20.15         20.28         0.74 o
   1   8   6         53.42         53.24         1.29 o
   2   8   6        178.29        174.17         4.08 o
   3   8   6        112.99        110.68         2.24 o
   4   8   6        176.79        180.54         3.89 o
  -5   9   6        134.49        135.31         3.77 o
  -4   9   6         82.67         88.14         3.01 o
  -3   9   6         59.56         65.71         1.96 o
  -2   9   6        306.06        304.03         7.46 o
  -1   9   6          0.73          0.54         0.34 o
   0   9   6        435.00        410.98        14.10 o
   1   9   6          2.34          2.66         0.42 o
   2   9   6        150.33        156.09         3.81 o
   3   9   6         57.46         58.10         1.87 o
  -4  10   6        307.32        313.96        10.07 o
  -3  10   6        156.59        154.27         4.18 o
  -2  10   6         94.29         90.46         2.82 o
  -1  10   6         16.65         20.61         0.72 o
   0  10   6          0.11          0.18         0.34 o
   1  10   6          1.20          0.94         0.33 o
   2  10   6         33.67         32.54         1.00 o
  -2  11   6        236.41        232.72        11.17 o
  -1  11   6         16.04         17.12         0.99 o
  -1 -13   7        214.10        210.92         5.66 o
   0 -13   7        154.00        149.28         3.11 o
   1 -13   7          5.59          6.47         0.60 o
   2 -13   7          7.69          8.28         0.76 o
   3 -13   7         16.88         15.14         0.85 o
  -3 -12   7         71.89         76.90         2.19 o
  -2 -12   7         13.60         12.84         0.87 o
  -1 -12   7         64.31         66.46         1.56 o
   0 -12   7        170.66        169.76         3.55 o
   1 -12   7         26.91         23.46         0.93 o
   2 -12   7        336.48        344.15         7.54 o
   3 -12   7          7.09          7.27         0.85 o
   4 -12   7         13.32         14.29         1.22 o
  -4 -11   7        266.55        261.53         5.26 o
  -3 -11   7          1.01          1.34         0.49 o
  -2 -11   7        213.31        212.61         4.84 o
  -1 -11   7         25.23         28.81         0.98 o
   0 -11   7         20.46         21.42         0.88 o
   1 -11   7          1.61          2.45         0.40 o
   2 -11   7         37.40         38.60         1.47 o
   3 -11   7        250.07        258.51         5.79 o
   4 -11   7          0.20          0.57         0.47 o
   5 -11   7         58.56         62.98         2.22 o
  -4 -10   7         20.34         24.44         0.83 o
  -3 -10   7         91.96         95.68         2.42 o
  -2 -10   7          1.51          0.56         0.39 o
  -1 -10   7          4.82          4.38         0.64 o
   0 -10   7         43.40         40.33         1.25 o
   1 -10   7         10.21          7.35         0.66 o
   2 -10   7         15.32         12.64         0.84 o
   3 -10   7          7.35          9.01         0.49 o
   4 -10   7        422.42        432.81        11.85 o
   5 -10   7         19.28         20.95         1.17 o
   6 -10   7        568.84        581.61        15.18 o
  -5  -9   7        127.17        135.84         3.25 o
  -4  -9   7         48.53         48.15         1.41 o
  -3  -9   7          2.99          2.31         0.41 o
  -2  -9   7        172.01        157.80         3.34 o
  -1  -9   7          6.85          5.66         0.51 o
   0  -9   7        538.84        538.52        11.64 o
   1  -9   7        425.83        397.11         7.89 o
   2  -9   7         65.51         67.00         1.58 o
   3  -9   7        548.21        556.32        13.03 o
   4  -9   7         57.99         59.94         1.98 o
   5  -9   7         11.89         10.32         0.57 o
   6  -9   7        333.61        347.03        12.17 o
  -6  -8   7         73.41         77.28         2.30 o
  -5  -8   7          7.64          8.19         0.56 o
  -4  -8   7          7.05          9.90         0.95 o
  -3  -8   7        255.36        261.00         6.60 o
  -2  -8   7          0.72          0.93         0.31 o
  -1  -8   7         94.51         94.21         1.93 o
   0  -8   7        307.42        307.28         5.70 o
   1  -8   7         24.70         21.15         0.70 o
   2  -8   7        294.61        311.90         6.23 o
   3  -8   7        182.28        175.50         3.89 o
   4  -8   7        284.94        280.89         7.54 o
   5  -8   7         13.13         14.73         0.57 o
   6  -8   7         28.50         28.06         1.02 o
  -6  -7   7          0.06          0.49         0.39 o
  -5  -7   7         40.65         44.22         1.65 o
  -4  -7   7        362.66        354.94         9.31 o
  -3  -7   7          4.38          5.28         0.42 o
  -2  -7   7       1046.71       1004.93        27.19 o
  -1  -7   7         40.68         39.91         0.95 o
   0  -7   7       1107.19       1110.22        17.65 o
   1  -7   7       1545.44       1558.94        21.24 o
   2  -7   7        385.64        392.81         6.60 o
   3  -7   7        304.10        285.87         5.60 o
   4  -7   7        346.24        322.20         6.88 o
   5  -7   7         49.26         51.32         1.51 o
   6  -7   7         44.91         39.23         1.13 o
   7  -7   7         36.64         40.72         1.24 o
  -6  -6   7        350.65        344.30        17.93 o
  -5  -6   7        309.18        310.06         6.97 o
  -4  -6   7        349.25        312.59         7.03 o
  -3  -6   7        509.70        503.82         9.97 o
  -2  -6   7         89.94         85.96         2.10 o
  -1  -6   7        144.54        137.07         2.30 o
   0  -6   7        198.41        176.84         3.53 o
   1  -6   7          9.98          9.20         0.32 o
   2  -6   7         31.96         41.90         0.76 o
   3  -6   7         12.80         11.05         0.37 o
   4  -6   7         10.59          7.39         0.35 o
   5  -6   7         74.05         64.09         2.40 o
   6  -6   7        348.74        340.19         8.04 o
   7  -6   7         13.88         14.11         0.60 o
  -7  -5   7        221.90        234.27         8.91 o
  -6  -5   7         74.81         79.72         2.35 o
  -5  -5   7        309.65        342.70         8.66 o
  -4  -5   7        767.32        740.69        15.92 o
  -3  -5   7        221.69        219.75         4.33 o
  -2  -5   7        293.95        279.20         5.42 o
  -1  -5   7         13.41         13.42         0.53 o
   0  -5   7          0.33          1.02         0.19 o
   1  -5   7          1.80          4.64         0.23 o
   2  -5   7         31.46         33.54         0.62 o
   3  -5   7        230.35        234.27         3.76 o
   4  -5   7        856.84        844.00        16.13 o
   5  -5   7         51.38         55.82         1.36 o
   6  -5   7         43.87         44.05         1.12 o
   7  -5   7        239.35        242.63         5.74 o
  -7  -4   7         84.52         86.33         3.23 o
  -6  -4   7          2.87          3.01         0.46 o
  -5  -4   7          1.84          3.21         0.37 o
  -4  -4   7        160.42        136.18         3.64 o
  -3  -4   7       1052.17       1071.88        20.36 o
  -2  -4   7        329.14        321.44         6.89 o
  -1  -4   7         10.76          5.83         0.24 o
   0  -4   7        149.80        164.22         2.39 o
   1  -4   7       2665.11       2823.69        63.90 o
   2  -4   7       1055.05       1130.73        17.28 o
   3  -4   7        215.32        202.24         3.45 o
   4  -4   7       1623.41       1670.04        35.58 o
   5  -4   7        664.51        659.10        15.90 o
   6  -4   7        213.37        189.80         4.56 o
   7  -4   7         10.40          9.95         0.49 o
  -7  -3   7          0.81          1.38         0.41 o
  -6  -3   7          4.02          3.00         0.41 o
  -5  -3   7         15.02         14.27         0.62 o
  -4  -3   7         17.13         12.95         0.52 o
  -3  -3   7         45.61         39.30         0.86 o
  -2  -3   7        138.26        120.01         2.00 o
  -1  -3   7         60.65         53.43         0.91 o
   0  -3   7       1009.82        979.18        12.88 o
   1  -3   7        296.89        294.74         4.54 o
   2  -3   7       1580.54       1642.36        26.70 o
   3  -3   7        225.66        197.40         3.56 o
   4  -3   7        581.70        583.43        10.78 o
   5  -3   7        361.19        354.05         6.04 o
   6  -3   7        148.32        147.20         2.85 o
   7  -3   7         52.49         50.02         1.52 o
  -7  -2   7         28.19         28.46         1.05 o
  -6  -2   7        142.18        148.02         3.53 o
  -5  -2   7        134.77        122.93         3.47 o
  -4  -2   7       1368.22       1289.77        24.19 o
  -3  -2   7       2498.11       2525.31        44.56 o
  -2  -2   7         89.10         80.65         1.44 o
  -1  -2   7       1824.06       1822.95        30.06 o
   0  -2   7        164.36        167.09         2.72 o
   1  -2   7       1522.99       1575.34        22.10 o
   2  -2   7        180.02        183.01         2.80 o
   3  -2   7          0.63          1.57         0.20 o
   4  -2   7       1147.22       1120.75        16.62 o
   5  -2   7          0.83          0.94         0.19 o
   6  -2   7         65.61         63.47         1.51 o
   7  -2   7         26.17         29.51         0.90 o
  -7  -1   7        181.18        169.90         3.99 o
  -6  -1   7         18.55         19.09         0.78 o
  -5  -1   7        217.73        210.80         5.69 o
  -4  -1   7        162.29        139.74         2.86 o
  -3  -1   7        572.86        548.10         8.64 o
  -2  -1   7        267.38        247.09         4.34 o
  -1  -1   7          0.16          3.47         0.26 o
   0  -1   7        785.38        855.60        12.26 o
   1  -1   7         99.71        110.26         1.63 o
   2  -1   7         88.50         77.29         1.14 o
   3  -1   7        308.03        322.87         4.19 o
   4  -1   7          3.95          2.86         0.20 o
   5  -1   7         91.69         91.73         1.66 o
   6  -1   7         10.64         13.37         0.57 o
   7  -1   7         23.85         25.21         0.85 o
  -7   0   7         16.56         15.73         0.79 o
  -6   0   7        552.97        547.86        13.78 o
  -5   0   7         23.10         24.06         1.57 o
  -4   0   7       1423.49       1347.54        27.41 o
  -3   0   7          0.17          0.59         0.17 o
  -2   0   7          5.62          3.69         0.21 o
  -1   0   7       1072.68       1179.18        16.29 o
   0   0   7         15.69         22.37         0.51 o
   1   0   7       1022.41       1088.77        15.02 o
   2   0   7        371.60        400.85         7.66 o
   3   0   7        157.85        165.11         2.53 o
   4   0   7        472.46        467.08         7.80 o
   5   0   7         13.24         15.13         0.55 o
   6   0   7        781.80        809.09        16.98 o
   7   0   7        338.90        367.72        12.24 o
  -7   1   7        114.15        108.34         3.72 o
  -6   1   7          4.75          5.26         0.50 o
  -5   1   7          1.21          1.58         0.29 o
  -4   1   7        316.33        296.69         6.30 o
  -3   1   7        211.90        192.51         3.09 o
  -2   1   7         20.80         25.74         0.54 o
  -1   1   7          8.36         12.91         0.38 o
   0   1   7         19.75         15.03         0.49 o
   1   1   7          8.00         11.71         0.33 o
   2   1   7        732.71        679.98        12.41 o
   3   1   7        134.32        122.08         2.06 o
   4   1   7        547.00        526.78         9.39 o
   5   1   7        595.39        608.33        14.40 o
   6   1   7         31.91         34.13         0.96 o
   7   1   7         62.15         64.80         1.83 o
  -7   2   7         51.39         49.76         2.01 o
  -6   2   7        179.74        166.03         5.06 o
  -5   2   7        257.15        248.39         5.76 o
  -4   2   7         20.71         20.43         0.80 o
  -3   2   7        243.07        217.89         3.64 o
  -2   2   7        164.85        152.39         2.77 o
  -1   2   7       1250.72       1290.60        21.87 o
   0   2   7        116.60        119.43         2.05 o
   1   2   7       1244.27       1302.50        20.88 o
   2   2   7         41.18         36.19         0.68 o
   3   2   7        221.15        232.62         4.20 o
   4   2   7        422.34        439.54         8.51 o
   5   2   7        191.90        191.33         3.82 o
   6   2   7        170.00        182.96         4.48 o
  -7   3   7        162.29        161.12         6.27 o
  -6   3   7         10.04         11.06         1.27 o
  -5   3   7        526.48        504.24        10.69 o
  -4   3   7          0.51          1.24         0.27 o
  -3   3   7       1623.48       1648.94        32.09 o
  -2   3   7        415.23        432.16        10.92 o
  -1   3   7         63.46         61.03         1.28 o
   0   3   7       2441.04       2428.11        51.63 o
   1   3   7        105.04        114.30         1.85 o
   2   3   7        231.96        214.86         3.39 o
   3   3   7         74.18         70.63         1.53 o
   4   3   7          0.88          1.44         0.27 o
   5   3   7          1.44          2.68         0.32 o
   6   3   7          1.19          2.02         0.36 o
  -7   4   7         43.21         46.33         1.87 o
  -6   4   7        553.08        580.85        15.33 o
  -5   4   7         88.46         86.26         2.59 o
  -4   4   7        444.85        464.58        11.13 o
  -3   4   7         35.35         36.16         2.10 o
  -2   4   7        439.74        445.19        10.07 o
  -1   4   7        694.39        701.69        11.61 o
   0   4   7       1134.40       1176.95        17.99 o
   1   4   7          2.79          3.07         0.23 o
   2   4   7        515.17        504.33        11.59 o
   3   4   7        143.79        141.14         2.59 o
   4   4   7          1.03          2.14         0.31 o
   5   4   7        118.14        120.13         2.47 o
   6   4   7          6.25          5.72         0.45 o
  -7   5   7         74.41         73.43         2.82 o
  -6   5   7        304.66        305.20         8.33 o
  -5   5   7        363.88        365.38        17.95 o
  -4   5   7         83.53         83.16         2.42 o
  -3   5   7        558.13        576.63        14.87 o
  -2   5   7         11.09         11.51         0.47 o
  -1   5   7         35.99         32.40         0.93 o
   0   5   7        383.06        367.24         6.64 o
   1   5   7          0.58          0.45         0.20 o
   2   5   7          7.59          6.23         0.43 o
   3   5   7         23.81         21.37         0.78 o
   4   5   7        248.45        249.06         5.39 o
   5   5   7        157.31        163.72         3.60 o
  -6   6   7        376.79        394.61        15.79 o
  -5   6   7        409.89        428.78        12.00 o
  -3   6   7          5.57          8.21         0.51 o
  -2   6   7         68.37         59.77         1.58 o
  -1   6   7        243.16        243.52         5.46 o
   0   6   7          1.25          1.28         0.21 o
   1   6   7        671.29        664.79        13.00 o
   2   6   7          7.74          7.62         0.70 o
   3   6   7         43.65         45.26         1.16 o
   4   6   7         48.69         49.72         1.27 o
   5   6   7        187.71        188.15         4.06 o
  -6   7   7         17.18         15.24         0.86 o
  -5   7   7        106.40        108.96         3.07 o
  -4   7   7          1.61          1.25         0.47 o
  -3   7   7        122.48        125.30         3.03 o
  -2   7   7        101.91         96.95         2.91 o
  -1   7   7        921.54        911.88        21.10 o
   0   7   7        328.99        306.68         7.93 o
   1   7   7         16.62         17.87         0.58 o
   2   7   7        837.95        851.92        15.50 o
   3   7   7        140.11        138.38         3.06 o
   4   7   7        203.54        214.53         5.18 o
  -5   8   7        204.11        205.96         5.54 o
  -4   8   7        366.73        379.11         9.18 o
  -3   8   7         26.59         31.08         1.39 o
  -2   8   7        305.72        319.46         9.23 o
  -1   8   7         86.49         84.90         2.08 o
   0   8   7        558.57        575.28        16.68 o
   1   8   7         71.79         67.78         2.54 o
   2   8   7         13.73         14.01         0.60 o
   3   8   7        239.84        239.78         5.75 o
  -4   9   7          1.06          1.69         0.56 o
  -3   9   7        406.89        417.12         8.85 o
  -2   9   7          1.70          2.09         0.38 o
  -1   9   7        155.34        148.17         4.55 o
   0   9   7        293.62        282.32        16.22 o
   1   9   7         38.48         38.58         2.08 o
   2   9   7        199.81        203.40         4.90 o
  -3  10   7          5.37          5.11         0.50 o
  -2  10   7        214.11        206.45        11.07 o
  -1  10   7          3.72          4.70         0.49 o
   0  10   7          3.33          4.78         0.70 o
   1  10   7        198.52        207.83         5.76 o
  -1 -13   8          3.78          3.47         0.46 o
   0 -13   8        300.40        302.03         9.02 o
   1 -13   8         28.19         27.64         1.43 o
   2 -13   8        105.20        102.23         2.48 o
  -2 -12   8        349.40        355.82         8.02 o
  -1 -12   8         40.04         40.30         1.23 o
   0 -12   8         16.74         14.80         0.74 o
   1 -12   8         82.09         78.75         2.04 o
   2 -12   8         99.66         99.08         2.44 o
   3 -12   8          0.57          0.58         0.39 o
   4 -12   8         10.40         10.36         0.97 o
  -3 -11   8        104.06        104.74         2.96 o
  -2 -11   8          1.82          3.08         0.45 o
  -1 -11   8         20.74         21.41         0.89 o
   0 -11   8         19.76         20.30         0.80 o
   1 -11   8         14.03         15.32         0.72 o
   2 -11   8          2.97          2.08         0.38 o
   3 -11   8         60.11         60.57         1.69 o
   4 -11   8         76.37         71.67         2.48 o
   5 -11   8         65.14         68.72         2.36 o
  -4 -10   8        227.88        224.79         4.63 o
  -3 -10   8          0.79          1.46         0.38 o
  -2 -10   8          2.24          2.52         0.49 o
  -1 -10   8         31.30         32.36         1.10 o
   0 -10   8         32.42         31.13         1.20 o
   1 -10   8          2.22          4.01         0.49 o
   2 -10   8          0.37          0.57         0.39 o
   3 -10   8         66.73         79.31         1.85 o
   4 -10   8         79.30         79.49         2.01 o
   5 -10   8         92.33         94.92         2.59 o
  -5  -9   8         75.89         76.88         2.22 o
  -4  -9   8          3.10          5.87         0.64 o
  -3  -9   8         36.10         34.68         1.04 o
  -2  -9   8        195.09        193.69         4.84 o
  -1  -9   8         25.74         20.63         0.94 o
   0  -9   8        344.75        356.31         7.86 o
   1  -9   8         29.05         30.11         0.94 o
   2  -9   8        728.71        695.14        13.54 o
   3  -9   8        104.24        102.66         2.57 o
   4  -9   8         79.20         77.28         1.99 o
   5  -9   8         18.49         15.63         0.72 o
   6  -9   8         45.39         44.47         1.40 o
  -5  -8   8         17.94         18.10         0.78 o
  -4  -8   8          7.75          8.78         0.64 o
  -3  -8   8          6.13          5.38         0.58 o
  -2  -8   8       1562.56       1623.42        45.93 o
  -1  -8   8          0.38          0.69         0.34 o
   0  -8   8        514.89        518.91         9.40 o
   1  -8   8        449.33        434.07         8.59 o
   2  -8   8         92.30         92.03         2.03 o
   3  -8   8         91.19        100.92         2.35 o
   4  -8   8          0.53          0.53         0.27 o
   5  -8   8         54.87         54.33         1.40 o
   6  -8   8          4.15          4.20         0.48 o
  -6  -7   8        150.22        158.03         7.58 o
  -5  -7   8        181.52        164.70         4.92 o
  -4  -7   8         28.12         25.99         1.09 o
  -3  -7   8         66.11         65.35         1.47 o
  -2  -7   8         79.65         70.57         2.49 o
  -1  -7   8         91.13         91.70         2.02 o
   0  -7   8         94.96         90.27         1.59 o
   1  -7   8         53.88         53.88         0.93 o
   2  -7   8        335.83        321.53         5.51 o
   3  -7   8         17.88         16.33         0.52 o
   4  -7   8         26.18         28.97         0.82 o
   5  -7   8          4.54          2.64         0.33 o
   6  -7   8          4.20          5.20         0.37 o
  -6  -6   8         48.26         49.48         2.13 o
  -5  -6   8         70.03         73.24         1.91 o
  -4  -6   8        620.26        630.90        13.68 o
  -3  -6   8        246.08        245.61         5.70 o
  -2  -6   8        612.52        569.14        10.28 o
  -1  -6   8          1.26          0.64         0.20 o
   0  -6   8        604.52        618.29         9.46 o
   1  -6   8         15.10         16.03         0.40 o
   2  -6   8         25.59         26.83         0.57 o
   3  -6   8         45.29         43.15         0.94 o
   4  -6   8        113.23        104.50         2.36 o
   5  -6   8         19.09         21.56         0.72 o
   6  -6   8        127.10        120.89         2.98 o
   7  -6   8         50.57         50.35         1.47 o
  -6  -5   8        554.29        559.20        17.72 o
  -5  -5   8        114.52        102.05         2.27 o
  -4  -5   8          0.21          1.36         0.37 o
  -3  -5   8        604.85        591.97        12.46 o
  -2  -5   8         65.85         55.01         1.11 o
  -1  -5   8        206.48        204.10         3.52 o
   0  -5   8          1.13          0.61         0.17 o
   1  -5   8          1.02          0.65         0.16 o
   2  -5   8        358.14        354.62         4.97 o
   3  -5   8         47.28         42.51         0.83 o
   4  -5   8        119.92        121.49         2.71 o
   5  -5   8         33.04         32.73         0.98 o
   6  -5   8        155.04        154.12         3.37 o
   7  -5   8        124.60        121.16         3.78 o
  -7  -4   8          4.64          4.13         0.48 o
  -6  -4   8         26.79         25.12         1.58 o
  -5  -4   8        366.53        407.50        11.54 o
  -4  -4   8         45.93         44.42         1.64 o
  -3  -4   8        934.19        936.55        16.90 o
  -2  -4   8        208.41        193.79         4.71 o
  -1  -4   8          0.20          0.79         0.16 o
   0  -4   8         12.44         18.77         0.43 o
   1  -4   8        785.07        788.17        12.65 o
   2  -4   8       1137.59       1201.25        17.73 o
   3  -4   8        431.21        430.48         6.80 o
   4  -4   8         10.88          8.02         0.34 o
   5  -4   8        176.03        165.27         4.10 o
   6  -4   8         16.05         13.93         0.56 o
   7  -4   8         35.25         32.32         1.06 o
  -7  -3   8         15.15         15.78         0.91 o
  -6  -3   8          3.70          2.59         0.40 o
  -5  -3   8         67.26         64.55         1.56 o
  -4  -3   8        196.90        205.91         4.07 o
  -3  -3   8         23.83         24.89         0.74 o
  -2  -3   8          0.01          0.88         0.17 o
  -1  -3   8          5.32          5.61         0.31 o
   0  -3   8        354.14        368.91         5.21 o
   1  -3   8        148.31        167.25         2.52 o
   2  -3   8        111.13        102.71         1.72 o
   3  -3   8        276.33        255.76         3.87 o
   4  -3   8        192.99        184.22         3.24 o
   5  -3   8         54.81         51.23         1.03 o
   6  -3   8          0.84          0.99         0.24 o
   7  -3   8          0.36          0.74         0.25 o
  -7  -2   8        441.52        470.10        11.95 o
  -6  -2   8          9.37          8.70         0.55 o
  -5  -2   8         64.23         66.00         2.29 o
  -4  -2   8       1587.17       1555.55        27.83 o
  -3  -2   8          0.93          2.55         0.23 o
  -2  -2   8       1972.86       1986.67        29.49 o
  -1  -2   8         88.75         93.28         1.56 o
   0  -2   8        371.28        351.14         5.26 o
   1  -2   8        149.09        152.73         2.25 o
   2  -2   8        668.85        678.71        11.81 o
   3  -2   8         80.88         76.04         1.24 o
   4  -2   8        228.10        228.54         3.89 o
   5  -2   8          8.51          7.17         0.34 o
   6  -2   8          8.14          7.45         0.42 o
   7  -2   8          7.90          7.32         0.78 o
  -7  -1   8         16.96         17.71         0.85 o
  -6  -1   8        256.59        244.66         6.51 o
  -5  -1   8          2.94          2.37         0.39 o
  -4  -1   8       2545.10       2556.46        57.16 o
  -3  -1   8        196.87        184.11         3.34 o
  -2  -1   8        247.03        242.14         4.12 o
  -1  -1   8       1602.04       1783.66        25.06 o
   0  -1   8        284.19        281.48         4.29 o
   1  -1   8        385.87        417.85         6.39 o
   2  -1   8        118.63        122.98         2.05 o
   3  -1   8        121.39        114.33         1.81 o
   4  -1   8         10.12         14.75         0.47 o
   5  -1   8        123.29        126.36         3.32 o
   6  -1   8        155.35        155.85         3.41 o
   7  -1   8          0.67          0.92         0.33 o
  -7   0   8        269.95        277.22         8.69 o
  -6   0   8          4.15          4.23         0.43 o
  -5   0   8        235.60        233.81         5.45 o
  -4   0   8         14.76         10.09         0.49 o
  -3   0   8        158.66        149.05         2.31 o
  -2   0   8          6.43          5.13         0.28 o
  -1   0   8        727.58        736.94        10.28 o
   0   0   8         16.46         19.10         0.39 o
   1   0   8        276.50        247.79         4.23 o
   2   0   8         35.16         36.23         0.78 o
   3   0   8        307.59        297.55         4.76 o
   4   0   8         22.58         16.87         0.48 o
   5   0   8        361.53        380.90         7.39 o
   6   0   8         46.68         42.99         1.10 o
   7   0   8          7.53          7.06         0.60 o
  -7   1   8         33.30         36.64         2.26 o
  -6   1   8         85.46         75.64         2.16 o
  -5   1   8        348.17        325.82         7.42 o
  -4   1   8        248.97        229.99         4.61 o
  -3   1   8        391.81        351.87         5.65 o
  -2   1   8        107.71        119.01         2.21 o
  -1   1   8        140.23        165.04         2.76 o
   0   1   8        255.66        275.47         4.55 o
   1   1   8        239.73        230.30         3.72 o
   2   1   8         30.01         30.71         0.65 o
   3   1   8          1.17          0.71         0.21 o
   4   1   8        321.74        283.90         5.56 o
   5   1   8         13.31         17.75         0.68 o
   6   1   8        140.55        138.55         3.45 o
  -7   2   8          0.14          0.24         0.60 o
  -6   2   8         11.57         10.43         0.65 o
  -5   2   8        157.05        144.20         3.89 o
  -4   2   8          0.51          0.77         0.27 o
  -3   2   8        620.81        574.97        12.47 o
  -2   2   8       1910.06       2026.47        36.18 o
  -1   2   8         73.95         64.04         1.52 o
   0   2   8       1602.50       1713.64        26.65 o
   1   2   8        793.06        811.34        12.93 o
   2   2   8         81.49         79.18         1.30 o
   3   2   8        590.21        589.61        11.35 o
   4   2   8        171.09        185.23         3.71 o
   5   2   8         94.04        103.98         2.38 o
   6   2   8         54.89         55.75         1.55 o
  -7   3   8          4.39          3.59         1.07 o
  -6   3   8         37.67         39.33         2.24 o
  -5   3   8         98.60         85.41         2.49 o
  -4   3   8        817.51        814.15        16.72 o
  -3   3   8         41.13         42.19         1.38 o
  -2   3   8        466.69        463.51         9.58 o
  -1   3   8        503.14        531.10         8.58 o
   0   3   8        331.78        331.72         5.32 o
   1   3   8       1949.38       1976.78        35.01 o
   2   3   8        167.33        161.04         4.11 o
   3   3   8         48.82         44.04         1.03 o
   4   3   8        105.79        104.81         2.19 o
   5   3   8        241.56        242.76         5.24 o
   6   3   8         31.66         37.72         1.14 o
  -7   4   8         63.85         66.56         2.38 o
  -6   4   8         13.85         13.96         1.04 o
  -5   4   8        292.10        293.19         8.89 o
  -4   4   8        242.41        242.70         6.18 o
  -3   4   8        231.97        225.30         5.75 o
  -2   4   8        309.53        287.85         6.34 o
  -1   4   8        785.35        787.91        14.83 o
   0   4   8          2.37          2.10         0.20 o
   1   4   8        195.50        185.50         3.48 o
   2   4   8         30.09         28.28         0.74 o
   3   4   8          7.19          8.35         0.57 o
   4   4   8          1.39          2.11         0.36 o
   5   4   8        274.66        280.61         5.49 o
  -6   5   8        203.87        217.06         5.60 o
  -5   5   8         26.06         26.55         1.32 o
  -4   5   8        263.89        262.14         7.40 o
  -3   5   8         46.84         39.83         1.03 o
  -2   5   8          0.90          1.81         0.30 o
  -1   5   8        126.66        112.85         2.69 o
   0   5   8        478.50        480.92         9.27 o
   1   5   8         22.19         21.50         1.05 o
   2   5   8        587.36        575.36        11.08 o
   3   5   8          0.61          1.13         0.26 o
   4   5   8         31.90         30.96         0.91 o
   5   5   8          8.76          8.06         1.32 o
  -6   6   8         37.08         39.21         1.42 o
  -5   6   8          0.15          0.48         0.31 o
  -4   6   8         42.68         40.64         1.34 o
  -3   6   8         41.69         37.03         1.11 o
  -2   6   8          3.61          1.76         0.31 o
  -1   6   8          1.87          2.07         0.29 o
   0   6   8        591.87        587.89        11.23 o
   1   6   8        252.42        245.73         5.62 o
   2   6   8        334.32        321.25         6.19 o
   3   6   8        243.65        244.01         4.80 o
   4   6   8        176.65        176.94         4.30 o
  -5   7   8         37.75         37.19         1.57 o
  -4   7   8          3.80          4.33         0.59 o
  -3   7   8         39.57         34.41         1.19 o
  -2   7   8        351.16        368.55         8.99 o
  -1   7   8        301.52        294.98         6.47 o
   0   7   8         32.07         31.36         1.01 o
   1   7   8        671.35        646.26        20.32 o
   2   7   8         89.78         83.95         1.96 o
   3   7   8        158.39        161.87         4.58 o
   4   7   8          4.89          5.14         0.41 o
  -5   8   8        157.03        155.21         3.97 o
  -4   8   8        145.99        146.67         4.57 o
  -3   8   8         30.92         30.68         1.37 o
  -2   8   8          7.32          8.49         0.62 o
  -1   8   8        328.97        314.24         9.64 o
   0   8   8          5.59          4.78         0.45 o
   1   8   8        181.11        186.66         5.23 o
   2   8   8         75.14         76.17         3.16 o
   3   8   8          5.89          3.70         0.41 o
  -3   9   8         47.58         49.70         2.44 o
  -2   9   8        107.27        108.40         4.28 o
  -1   9   8         28.48         28.22         1.09 o
   0   9   8          0.97          1.40         0.45 o
   1   9   8         65.80         64.50         4.61 o
   0 -13   9         52.07         51.33         2.16 o
   1 -13   9         84.86         83.43         3.12 o
   2 -13   9          0.90          1.17         0.42 o
  -2 -12   9        463.90        475.36        10.22 o
  -1 -12   9         99.07        102.02         2.54 o
   0 -12   9         33.39         31.56         1.06 o
   1 -12   9        113.01        108.38         2.64 o
   2 -12   9          2.71          3.19         0.45 o
   3 -12   9          5.17          5.39         0.54 o
  -3 -11   9         33.27         34.12         1.62 o
  -2 -11   9         70.67         65.57         1.76 o
  -1 -11   9         21.83         24.85         0.94 o
   0 -11   9         58.62         59.86         1.50 o
   1 -11   9         17.37         15.03         0.73 o
   2 -11   9          8.27          7.83         0.59 o
   3 -11   9         38.50         40.22         1.29 o
   4 -11   9         85.32         81.64         2.79 o
  -4 -10   9          3.03          3.35         0.48 o
  -3 -10   9          0.04          0.36         0.42 o
  -2 -10   9          8.27          6.55         0.52 o
  -1 -10   9          8.12          6.95         0.54 o
   0 -10   9         42.44         41.08         1.29 o
   1 -10   9         15.45         14.18         0.70 o
   2 -10   9        320.77        302.86         6.71 o
   3 -10   9          3.40          2.50         0.44 o
   4 -10   9        120.28        119.09         3.15 o
   5 -10   9        508.25        524.94        14.49 o
  -5  -9   9          0.08          0.44         0.35 o
  -4  -9   9          0.28          0.19         0.41 o
  -3  -9   9         57.17         54.19         1.40 o
  -2  -9   9         20.23         23.16         0.90 o
  -1  -9   9        814.36        780.35        22.36 o
   0  -9   9          7.03          9.65         0.58 o
   1  -9   9        174.60        182.34         3.50 o
   2  -9   9        695.40        676.79        16.43 o
   3  -9   9        145.48        148.03         3.14 o
   4  -9   9        170.54        170.82         3.91 o
   5  -9   9         18.26         18.93         0.79 o
  -5  -8   9        172.31        173.83         4.10 o
  -4  -8   9         49.72         46.22         1.56 o
  -3  -8   9        460.76        433.37         8.33 o
  -2  -8   9        172.87        186.47         3.89 o
  -1  -8   9        369.64        361.45         8.01 o
   0  -8   9        606.16        574.55         9.68 o
   1  -8   9         12.17         10.75         0.54 o
   2  -8   9        778.98        748.46        14.53 o
   3  -8   9          2.27          3.16         0.34 o
   4  -8   9         46.67         43.88         1.71 o
   5  -8   9         97.82         87.58         2.61 o
   6  -8   9         15.27         17.05         2.13 o
  -6  -7   9        553.80        583.51        29.63 o
  -5  -7   9          0.08          0.84         0.37 o
  -4  -7   9        460.50        481.99        10.57 o
  -3  -7   9        267.78        251.18         5.18 o
  -2  -7   9        714.43        695.09        12.50 o
  -1  -7   9        818.34        791.83        13.24 o
   0  -7   9          4.55          4.55         0.34 o
   1  -7   9        680.07        677.41        12.15 o
   2  -7   9        339.13        320.66         5.89 o
   3  -7   9         18.58         19.15         0.92 o
   4  -7   9         21.44         17.70         0.60 o
   5  -7   9        154.15        153.61         3.76 o
   6  -7   9         38.88         38.56         1.24 o
  -6  -6   9        295.96        315.79        11.16 o
  -5  -6   9        202.97        177.25         4.02 o
  -4  -6   9         10.22         12.53         0.74 o
  -3  -6   9        642.87        619.79        12.15 o
  -2  -6   9         66.86         59.04         1.43 o
  -1  -6   9         18.96         14.83         0.47 o
   0  -6   9         48.79         39.88         0.83 o
   1  -6   9        767.85        771.02        11.69 o
   2  -6   9         73.99         79.52         1.67 o
   3  -6   9         16.87         17.99         0.56 o
   4  -6   9         13.50         11.03         0.44 o
   5  -6   9         41.23         45.25         1.26 o
   6  -6   9         47.74         51.47         1.37 o
  -6  -5   9        222.22        235.90         6.22 o
  -5  -5   9         25.58         20.24         0.98 o
  -4  -5   9         31.97         40.05         1.23 o
  -3  -5   9         70.25         71.13         1.69 o
  -2  -5   9         24.56         23.35         1.09 o
  -1  -5   9        170.94        159.19         2.91 o
   0  -5   9        120.28        113.17         1.91 o
   1  -5   9        221.18        220.32         3.69 o
   2  -5   9        236.62        241.61         4.00 o
   3  -5   9        833.08        861.93        16.48 o
   4  -5   9        834.90        857.33        17.98 o
   5  -5   9        194.60        187.49         4.08 o
   6  -5   9        193.95        196.45         4.71 o
  -7  -4   9         57.59         59.86         2.19 o
  -6  -4   9         14.73         16.79         0.81 o
  -5  -4   9          1.44          3.98         0.44 o
  -4  -4   9        375.66        378.12         8.35 o
  -3  -4   9        280.49        269.96         5.25 o
  -2  -4   9         15.98         20.24         0.79 o
  -1  -4   9        922.21        879.71        14.10 o
   0  -4   9        933.75        994.10        15.04 o
   1  -4   9          6.07          5.17         0.26 o
   2  -4   9       3388.78       3423.14        62.85 o
   3  -4   9         34.36         35.27         0.80 o
   4  -4   9         37.33         36.07         1.04 o
   5  -4   9        433.35        411.13         8.69 o
   6  -4   9        249.04        251.88         6.87 o
   7  -4   9          0.37          0.36         0.27 o
  -7  -3   9         92.50        100.12         3.40 o
  -6  -3   9         85.36         83.01         2.14 o
  -5  -3   9        115.94        107.50         2.44 o
  -4  -3   9       1107.14       1133.82        22.15 o
  -3  -3   9         17.31         20.74         0.67 o
  -2  -3   9       1221.53       1192.82        17.27 o
  -1  -3   9       1218.00       1288.49        19.35 o
   0  -3   9       1341.17       1414.54        20.21 o
   1  -3   9        405.45        405.10         5.68 o
   2  -3   9          1.84          2.91         0.23 o
   3  -3   9       2096.74       2181.14        42.96 o
   4  -3   9        380.80        378.71         6.34 o
   5  -3   9        140.87        130.69         2.28 o
   6  -3   9         86.47         85.22         2.14 o
   7  -3   9        230.91        235.72         7.84 o
  -7  -2   9         33.90         32.92         1.48 o
  -6  -2   9        432.06        467.07        11.90 o
  -5  -2   9        249.35        253.62         6.74 o
  -4  -2   9         26.47         28.36         0.86 o
  -3  -2   9       1598.03       1574.29        34.23 o
  -2  -2   9        214.36        197.36         2.94 o
  -1  -2   9         26.89         29.43         0.56 o
   0  -2   9        683.33        729.53        10.57 o
   1  -2   9        915.96        947.13        13.59 o
   2  -2   9         23.85         21.96         0.77 o
   3  -2   9          8.87          8.72         0.32 o
   4  -2   9         11.29         14.94         0.43 o
   5  -2   9          9.78         12.31         0.43 o
   6  -2   9         68.49         64.44         1.68 o
  -7  -1   9        129.51        139.81         6.90 o
  -6  -1   9        186.06        185.14         5.06 o
  -5  -1   9        369.88        339.18         9.10 o
  -4  -1   9         60.42         62.10         1.50 o
  -3  -1   9         10.24         10.64         0.54 o
  -2  -1   9        748.90        750.64        10.51 o
  -1  -1   9        282.88        270.89         4.19 o
   0  -1   9          0.08          1.40         0.20 o
   1  -1   9        187.96        188.35         2.86 o
   2  -1   9         16.69         17.56         0.50 o
   3  -1   9        131.87        120.45         2.13 o
   4  -1   9        340.32        303.72         5.11 o
   5  -1   9        136.64        121.37         2.14 o
   6  -1   9        171.73        173.77         3.76 o
  -7   0   9         30.33         28.44         1.15 o
  -6   0   9         12.44         13.24         0.71 o
  -5   0   9        485.86        459.08        11.66 o
  -4   0   9        201.82        198.12         4.21 o
  -3   0   9         38.56         38.84         0.83 o
  -2   0   9          1.01          2.43         0.27 o
  -1   0   9        153.90        141.83         2.20 o
   0   0   9         55.12         60.60         0.98 o
   1   0   9        104.54         94.99         1.46 o
   2   0   9        976.07        972.99        15.24 o
   3   0   9        202.74        177.51         3.27 o
   4   0   9        710.63        744.57        13.23 o
   5   0   9        355.26        358.13         6.96 o
   6   0   9        123.90        127.69         3.18 o
  -7   1   9         45.89         47.82         2.90 o
  -6   1   9         32.57         37.75         1.25 o
  -5   1   9          5.17          6.60         0.47 o
  -4   1   9       1039.62       1034.52        19.47 o
  -3   1   9        276.02        285.52         6.82 o
  -2   1   9        379.33        340.97         5.63 o
  -1   1   9         53.29         54.75         1.08 o
   0   1   9       1492.90       1512.87        21.55 o
   1   1   9        121.04        120.92         2.00 o
   2   1   9        584.08        612.73        11.77 o
   3   1   9       1208.49       1199.49        21.18 o
   4   1   9          4.19          2.33         0.44 o
   5   1   9        690.88        685.99        14.44 o
   6   1   9         35.51         37.05         1.37 o
  -7   2   9          0.01          0.41         0.62 o
  -6   2   9         52.16         52.13         1.98 o
  -5   2   9          7.91          7.48         0.52 o
  -4   2   9        133.56        123.08         2.94 o
  -3   2   9        171.02        152.26         4.01 o
  -2   2   9         84.76         77.84         1.78 o
  -1   2   9        779.07        832.15        13.31 o
   0   2   9        581.26        598.86         9.20 o
   1   2   9        352.09        356.73         6.18 o
   2   2   9        120.26        120.69         2.27 o
   3   2   9         18.61         13.97         0.60 o
   4   2   9        106.81        113.51         2.35 o
   5   2   9          0.02          0.64         0.29 o
   6   2   9          9.88          9.34         0.61 o
  -6   3   9          9.32          7.48         1.12 o
  -5   3   9        459.78        482.48        11.51 o
  -4   3   9        279.48        280.01        10.02 o
  -3   3   9        296.63        309.16         7.62 o
  -2   3   9       1002.67       1054.34        26.43 o
  -1   3   9          0.49          0.64         0.15 o
   0   3   9        361.45        349.77         6.56 o
   1   3   9         51.95         48.80         1.08 o
   2   3   9         22.13         22.51         0.90 o
   3   3   9         42.17         36.07         1.28 o
   4   3   9         35.03         33.78         0.87 o
   5   3   9          6.66          5.40         0.40 o
  -6   4   9        104.13        106.94         4.02 o
  -5   4   9        512.97        551.45        15.00 o
  -4   4   9        242.91        239.22         6.62 o
  -3   4   9         79.60         71.24         1.84 o
  -2   4   9          8.40         10.41         0.48 o
  -1   4   9        605.62        630.37        11.07 o
   0   4   9         18.62         20.47         0.58 o
   1   4   9          5.16          6.38         0.36 o
   2   4   9         13.08         14.11         0.56 o
   3   4   9        176.22        164.49         3.31 o
   4   4   9        320.25        313.33         6.69 o
   5   4   9         17.27         18.24         0.84 o
  -6   5   9         60.33         62.98         1.67 o
  -5   5   9        318.96        341.43         8.34 o
  -4   5   9         22.40         21.35         0.73 o
  -3   5   9          1.20          1.90         0.25 o
  -2   5   9          0.11          1.14         0.23 o
  -1   5   9        135.38        124.84         2.67 o
   0   5   9        570.44        545.86        10.43 o
   1   5   9          5.13          6.57         0.69 o
   2   5   9         53.79         56.85         1.41 o
   3   5   9        214.73        212.01         4.60 o
   4   5   9         31.00         36.63         1.82 o
  -5   6   9        129.08        133.56         3.57 o
  -4   6   9         45.20         48.09         1.52 o
  -3   6   9          0.94          1.49         0.29 o
  -2   6   9        266.49        263.41         6.67 o
  -1   6   9        117.38        122.62         3.24 o
   0   6   9          7.27          7.20         0.43 o
   1   6   9        314.40        313.49         6.69 o
   2   6   9         47.13         47.18         1.21 o
   3   6   9         76.18         71.93         1.90 o
   4   6   9        274.77        283.17         6.72 o
  -5   7   9         31.64         30.74         1.12 o
  -4   7   9         16.95         14.96         1.14 o
  -3   7   9         64.57         61.24         1.82 o
  -2   7   9        364.01        350.19         7.56 o
  -1   7   9         59.91         61.31         1.58 o
   0   7   9        469.37        463.78        12.06 o
   1   7   9         71.40         73.97         1.93 o
   2   7   9        137.07        141.63         3.47 o
   3   7   9        159.36        162.49         4.57 o
  -4   8   9        450.65        470.41        14.01 o
  -3   8   9         61.61         59.95         1.71 o
  -2   8   9         41.49         43.40         1.96 o
  -1   8   9        475.14        490.99        11.13 o
   0   8   9         26.74         27.46         1.60 o
   1   8   9        278.51        286.17         8.36 o
   2   8   9         45.28         44.46         1.47 o
  -2   9   9         56.92         56.72         2.94 o
  -1   9   9        138.38        136.67         3.92 o
   0   9   9         69.52         68.30         2.07 o
  -2 -12  10          1.16          2.33         0.58 o
  -1 -12  10        243.42        240.24         7.89 o
   0 -12  10          2.22          2.96         0.45 o
   1 -12  10         41.13         44.58         1.58 o
   2 -12  10          0.24          0.81         0.44 o
   3 -12  10         22.10         21.36         1.05 o
  -3 -11  10        317.18        319.80         7.89 o
  -2 -11  10          7.94          8.58         0.57 o
  -1 -11  10        121.20        119.94         2.63 o
   0 -11  10         35.23         37.22         1.11 o
   1 -11  10         43.54         44.63         1.36 o
   2 -11  10         92.65         84.19         1.93 o
   3 -11  10        274.51        271.97         6.56 o
   4 -11  10          2.54          2.57         0.42 o
  -4 -10  10        151.47        159.54         3.65 o
  -3 -10  10         96.47         93.61         2.70 o
  -2 -10  10         21.58         23.07         0.89 o
  -1 -10  10        415.71        429.41         8.49 o
   0 -10  10         81.69         77.82         1.85 o
   1 -10  10        305.37        297.25         5.54 o
   2 -10  10        156.70        159.51         3.37 o
   3 -10  10         62.33         57.24         1.84 o
   4 -10  10        171.18        174.41         6.09 o
   5 -10  10         29.75         33.03         1.54 o
  -4  -9  10         89.09         93.82         2.62 o
  -3  -9  10          0.49          0.57         0.37 o
  -2  -9  10        177.76        179.34         3.79 o
  -1  -9  10         56.27         52.56         1.62 o
   0  -9  10        126.75        117.53         3.29 o
   1  -9  10        482.76        499.76        11.91 o
   2  -9  10         15.03         16.48         0.81 o
   3  -9  10        268.97        249.43         6.05 o
   4  -9  10         39.37         44.28         1.32 o
   5  -9  10        137.72        145.26         4.13 o
  -5  -8  10         16.66         17.99         0.92 o
  -4  -8  10        291.45        304.31         8.26 o
  -3  -8  10        263.40        260.16         5.32 o
  -2  -8  10         28.97         27.67         1.21 o
  -1  -8  10       1133.63       1179.05        32.96 o
   0  -8  10         24.04         22.64         0.66 o
   1  -8  10        471.28        477.72         8.09 o
   2  -8  10         21.19         23.33         0.75 o
   3  -8  10         43.71         41.49         1.27 o
   4  -8  10          0.03          0.39         0.26 o
   5  -8  10          6.05          7.78         0.52 o
   6  -8  10         97.29         99.47         4.22 o
  -5  -7  10         83.94         84.68         2.24 o
  -4  -7  10        164.78        156.21         3.72 o
  -3  -7  10        178.46        163.21         3.55 o
  -2  -7  10         39.98         36.74         0.97 o
  -1  -7  10        708.16        696.83        12.40 o
   0  -7  10          6.34          5.36         0.34 o
   1  -7  10         15.94         15.62         0.54 o
   2  -7  10        238.72        227.30         4.17 o
   3  -7  10        101.33        102.27         2.65 o
   4  -7  10          1.87          2.39         0.32 o
   5  -7  10         77.31         74.35         1.91 o
   6  -7  10        328.36        327.45         9.86 o
  -6  -6  10         43.34         44.39         1.53 o
  -5  -6  10          2.65          2.59         0.54 o
  -4  -6  10        362.21        362.73         7.30 o
  -3  -6  10          3.91          4.72         0.44 o
  -2  -6  10          0.85          1.27         0.31 o
  -1  -6  10          3.97          4.52         0.39 o
   0  -6  10          0.10          0.43         0.22 o
   1  -6  10        251.36        239.82         4.38 o
   2  -6  10        600.44        622.32        12.01 o
   3  -6  10        308.10        307.97         7.40 o
   4  -6  10        158.93        161.11         3.53 o
   5  -6  10         22.22         24.24         0.77 o
   6  -6  10        521.91        534.42        12.54 o
  -6  -5  10         35.83         42.06         1.46 o
  -5  -5  10         38.28         37.12         1.09 o
  -4  -5  10          8.33         13.66         0.94 o
  -3  -5  10         85.57         80.55         1.97 o
  -2  -5  10        306.08        305.70         8.21 o
  -1  -5  10         20.39         18.68         1.02 o
   0  -5  10        561.74        562.00         9.40 o
   1  -5  10        121.60        115.67         2.19 o
   2  -5  10         24.76         30.38         0.78 o
   3  -5  10        235.19        226.48         4.91 o
   4  -5  10          5.70          7.05         0.46 o
   5  -5  10        194.98        188.10         4.07 o
   6  -5  10         75.00         75.63         2.23 o
  -6  -4  10         89.83         89.73         2.62 o
  -5  -4  10          4.82          3.60         0.39 o
  -4  -4  10        100.26         96.75         2.22 o
  -3  -4  10        145.10        145.00         3.61 o
  -2  -4  10          6.18          4.80         0.33 o
  -1  -4  10         62.37         60.11         1.11 o
   0  -4  10         25.37         21.73         0.48 o
   1  -4  10       1786.83       1851.15        29.18 o
   2  -4  10        177.74        178.75         3.90 o
   3  -4  10        726.23        750.08        15.76 o
   4  -4  10        346.22        328.06         6.42 o
   5  -4  10         26.57         27.39         0.78 o
   6  -4  10         25.61         24.90         1.24 o
  -6  -3  10         50.92         51.31         1.46 o
  -5  -3  10        278.95        289.66         6.70 o
  -4  -3  10        287.58        291.84         6.06 o
  -3  -3  10       1539.90       1571.56        33.55 o
  -2  -3  10        125.00        120.18         2.59 o
  -1  -3  10        162.50        151.95         2.38 o
   0  -3  10        247.84        246.61         3.70 o
   1  -3  10         59.52         58.93         1.06 o
   2  -3  10          5.64          7.33         0.33 o
   3  -3  10         63.98         65.84         1.42 o
   4  -3  10          0.14          0.29         0.22 o
   5  -3  10         12.82         11.40         0.52 o
   6  -3  10          3.59          3.84         1.11 o
  -6  -2  10        212.60        214.18         5.77 o
  -5  -2  10         35.04         35.21         1.13 o
  -4  -2  10        265.99        250.02         5.24 o
  -3  -2  10          0.65          2.22         0.32 o
  -2  -2  10          0.79          1.55         0.20 o
  -1  -2  10        235.32        243.84         3.52 o
   0  -2  10        200.37        208.59         3.17 o
   1  -2  10        102.53        105.58         2.46 o
   2  -2  10        138.44        140.08         2.88 o
   3  -2  10         45.83         50.43         2.62 o
   4  -2  10          5.44          7.91         0.38 o
   5  -2  10          0.40          0.22         0.21 o
   6  -2  10        197.44        201.05         6.84 o
  -7  -1  10          7.23          6.53         0.59 o
  -6  -1  10        187.24        195.96         5.31 o
  -5  -1  10        304.44        296.49         6.79 o
  -4  -1  10         37.19         37.74         1.32 o
  -3  -1  10        666.70        667.73        13.94 o
  -2  -1  10          2.40          3.14         0.28 o
  -1  -1  10         19.64         16.50         0.55 o
   0  -1  10         80.19         68.40         1.23 o
   1  -1  10         99.21         96.80         1.57 o
   2  -1  10        748.11        719.04        14.32 o
   3  -1  10         75.57         64.85         1.43 o
   4  -1  10        138.04        128.52         3.28 o
   5  -1  10        290.38        255.86         5.01 o
   6  -1  10          1.06          1.99         0.49 o
  -7   0  10         40.61         38.74         1.59 o
  -6   0  10          1.06          2.27         0.41 o
  -5   0  10         54.74         52.01         1.49 o
  -4   0  10         20.08         17.78         0.65 o
  -3   0  10        332.51        312.15         6.44 o
  -2   0  10         20.42         20.20         0.61 o
  -1   0  10         53.94         51.96         0.94 o
   0   0  10        559.42        587.24         8.42 o
   1   0  10        258.91        250.99         3.94 o
   2   0  10        231.34        233.73         4.59 o
   3   0  10        139.00        134.23         2.73 o
   4   0  10        506.05        526.58        10.16 o
   5   0  10         89.09         91.03         1.91 o
   6   0  10        148.01        155.73         4.41 o
  -6   1  10          6.28          5.72         0.58 o
  -5   1  10          2.44          4.18         0.40 o
  -4   1  10         47.99         48.80         1.40 o
  -3   1  10        671.37        703.32        16.94 o
  -2   1  10         33.81         41.14         1.06 o
  -1   1  10        654.92        656.56        11.22 o
   0   1  10        974.09       1032.02        16.35 o
   1   1  10        929.65        958.04        18.67 o
   2   1  10        723.22        718.47        13.78 o
   3   1  10         54.95         55.82         1.27 o
   4   1  10        224.63        215.95         4.70 o
   5   1  10         66.04         57.85         1.61 o
   6   1  10          4.48          4.85         0.51 o
  -6   2  10         70.09         61.30         3.31 o
  -5   2  10        165.23        154.81         5.78 o
  -4   2  10        577.11        567.71        17.08 o
  -3   2  10          9.57         10.97         0.55 o
  -2   2  10         94.43         97.45         1.99 o
  -1   2  10        659.43        666.11        10.73 o
   0   2  10          2.40          2.29         0.19 o
   1   2  10          1.80          1.92         0.23 o
   2   2  10        108.20         99.80         1.93 o
   3   2  10         67.22         72.27         1.73 o
   4   2  10          0.46          0.66         0.26 o
   5   2  10         42.75         45.00         1.30 o
  -6   3  10        113.13        111.07         5.17 o
  -5   3  10         25.92         28.29         1.09 o
  -4   3  10         44.71         41.72         1.44 o
  -3   3  10        546.76        562.90        12.53 o
  -2   3  10        271.91        237.72         4.98 o
  -1   3  10        703.22        707.54        11.39 o
   0   3  10         99.72        101.41         2.06 o
   1   3  10        217.74        215.02         4.11 o
   2   3  10         48.09         43.97         1.70 o
   3   3  10         23.54         22.19         0.72 o
   4   3  10         94.30        101.08         2.59 o
   5   3  10         19.82         20.85         1.21 o
  -6   4  10         93.97         92.87         3.58 o
  -5   4  10        222.70        215.14         5.02 o
  -4   4  10          6.43          6.81         0.42 o
  -3   4  10         35.23         38.07         1.11 o
  -2   4  10          5.21          4.73         0.38 o
  -1   4  10         61.71         52.86         1.16 o
   0   4  10         16.32         15.27         0.55 o
   1   4  10        495.89        498.69        11.94 o
   2   4  10         14.03         12.44         0.54 o
   3   4  10         35.13         32.06         0.91 o
   4   4  10        393.55        414.86         9.82 o
  -5   5  10         40.92         43.74         1.41 o
  -4   5  10         59.40         57.71         1.53 o
  -3   5  10          1.94          1.50         0.24 o
  -2   5  10        269.97        250.60         5.87 o
  -1   5  10        102.81        100.49         2.51 o
   0   5  10        280.44        263.34         5.47 o
   1   5  10         50.54         51.32         1.15 o
   2   5  10         81.44         82.06         1.92 o
   3   5  10         55.35         56.32         1.38 o
   4   5  10        572.37        611.77        14.36 o
  -5   6  10          5.19          7.07         0.54 o
  -4   6  10        193.82        188.94         5.13 o
  -3   6  10        174.03        163.60         6.40 o
  -2   6  10        192.60        186.05         4.42 o
  -1   6  10         32.27         30.51         0.95 o
   0   6  10        478.09        476.48        10.01 o
   1   6  10        180.68        180.38         3.92 o
   2   6  10         14.58         14.97         0.66 o
   3   6  10        134.24        128.80         6.31 o
  -4   7  10         22.73         19.30         0.97 o
  -3   7  10          1.47          1.86         0.36 o
  -2   7  10          2.17          2.99         0.38 o
  -1   7  10        239.50        229.84         7.38 o
   0   7  10         38.49         40.74         1.18 o
   1   7  10         25.40         24.93         1.00 o
   2   7  10         29.20         28.49         0.94 o
  -3   8  10         58.14         53.81         2.52 o
  -2   8  10         22.62         22.20         0.91 o
  -1   8  10         28.99         29.31         1.70 o
   0   8  10        135.76        134.22         3.82 o
   1   8  10         20.77         20.39         0.92 o
  -1 -12  11         58.04         61.63         1.98 o
   0 -12  11         11.40         14.80         1.35 o
   1 -12  11         42.03         40.90         1.70 o
   2 -12  11          6.30          5.50         0.58 o
  -2 -11  11         62.06         60.14         1.69 o
  -1 -11  11         15.13         15.12         0.74 o
   0 -11  11        114.76        111.75         2.73 o
   1 -11  11         59.61         61.68         1.78 o
   2 -11  11        226.90        245.91         6.92 o
   3 -11  11          6.79          6.15         0.56 o
  -3 -10  11          3.88          4.00         0.60 o
  -2 -10  11        148.54        136.53         3.48 o
  -1 -10  11         33.11         35.34         1.03 o
   0 -10  11         39.58         42.71         1.27 o
   1 -10  11         37.64         31.45         0.92 o
   2 -10  11          0.16          0.73         0.32 o
   3 -10  11        638.48        645.89        15.25 o
   4 -10  11         18.21         17.90         1.37 o
  -4  -9  11         27.60         27.91         1.02 o
  -3  -9  11        490.98        528.91        11.19 o
  -2  -9  11          1.84          2.72         0.67 o
  -1  -9  11        500.17        511.80        10.88 o
   0  -9  11        343.30        339.88         6.66 o
   1  -9  11        345.77        333.11         6.55 o
   2  -9  11         90.98         89.91         2.40 o
   3  -9  11          2.09          2.51         0.51 o
   4  -9  11          9.19          9.44         0.51 o
   5  -9  11          0.13          0.55         0.45 o
  -5  -8  11        315.60        335.18        10.43 o
  -4  -8  11         48.72         46.69         1.29 o
  -3  -8  11         34.60         36.35         1.13 o
  -2  -8  11        647.14        649.24        13.75 o
  -1  -8  11         15.56         13.00         0.67 o
   0  -8  11        187.85        181.61         3.47 o
   1  -8  11        492.14        457.96         9.87 o
   2  -8  11         29.71         29.23         1.04 o
   3  -8  11        139.09        123.92         3.15 o
   4  -8  11          7.40          6.65         0.44 o
   5  -8  11          1.54          1.81         0.28 o
  -5  -7  11         55.76         58.88         1.99 o
  -4  -7  11         65.28         61.64         1.60 o
  -3  -7  11        329.37        345.09         7.43 o
  -2  -7  11         56.21         55.10         2.37 o
  -1  -7  11        193.64        182.16         3.38 o
   0  -7  11          0.04          0.46         0.27 o
   1  -7  11         79.84         75.88         1.68 o
   2  -7  11         29.86         27.82         0.71 o
   3  -7  11         38.54         37.45         1.16 o
   4  -7  11        177.86        190.35         4.66 o
   5  -7  11          1.16          2.10         0.34 o
  -5  -6  11        200.77        213.84         4.76 o
  -4  -6  11        127.56        132.96         3.05 o
  -3  -6  11        100.38        101.11         2.42 o
  -2  -6  11        175.53        163.29         3.66 o
  -1  -6  11         13.98         14.26         0.83 o
   0  -6  11         16.65         13.76         0.54 o
   1  -6  11        109.99        117.04         2.43 o
   2  -6  11          7.01          5.61         0.67 o
   3  -6  11        339.49        351.17         8.46 o
   4  -6  11         77.26         80.90         2.12 o
   5  -6  11        152.22        158.21         3.92 o
   6  -6  11        143.54        135.08         3.79 o
  -6  -5  11          6.36          6.82         0.58 o
  -5  -5  11          0.01          0.79         0.66 o
  -4  -5  11          1.03          1.98         0.46 o
  -3  -5  11         79.46         83.61         2.28 o
  -2  -5  11        113.37        104.53         2.44 o
  -1  -5  11        116.35        117.51         2.24 o
   0  -5  11        254.27        252.80         4.61 o
   1  -5  11       1572.62       1626.99        31.02 o
   2  -5  11        146.24        149.58         3.01 o
   3  -5  11          0.52          1.25         0.25 o
   4  -5  11        341.28        344.95         8.23 o
   5  -5  11          0.15          0.44         0.26 o
   6  -5  11          6.98          6.90         0.64 o
  -6  -4  11         17.12         16.99         0.76 o
  -5  -4  11        244.68        243.13         5.79 o
  -4  -4  11          3.59          3.72         0.43 o
  -3  -4  11        189.07        178.83         4.45 o
  -2  -4  11       1756.35       1785.14        34.01 o
  -1  -4  11        830.03        816.85        12.77 o
   0  -4  11        683.27        677.42        10.63 o
   1  -4  11        809.42        844.05        14.96 o
   2  -4  11        727.12        759.83        15.98 o
   3  -4  11        661.85        651.37        13.72 o
   4  -4  11         66.55         62.61         1.51 o
   5  -4  11        323.68        321.25         7.64 o
   6  -4  11         15.45         12.44         1.07 o
  -6  -3  11          0.56          1.00         0.33 o
  -5  -3  11         24.07         21.89         0.77 o
  -4  -3  11        394.55        399.64         7.52 o
  -3  -3  11         41.18         47.36         1.23 o
  -2  -3  11          2.22          3.09         0.28 o
  -1  -3  11        104.75        108.91         1.83 o
   0  -3  11          9.06          8.03         0.33 o
   1  -3  11       1268.19       1336.78        25.51 o
   2  -3  11        163.04        140.49         3.12 o
   3  -3  11          1.21          1.17         0.26 o
   4  -3  11         99.43         94.86         1.98 o
   5  -3  11          0.45          0.32         0.34 o
  -6  -2  11         69.37         67.77         2.10 o
  -5  -2  11        643.19        688.63        15.19 o
  -4  -2  11        208.16        215.07         4.26 o
  -3  -2  11        830.80        833.08        16.46 o
  -2  -2  11        323.22        328.99         5.78 o
  -1  -2  11        388.23        396.61         6.65 o
   0  -2  11         25.89         29.51         0.76 o
   1  -2  11          2.85          2.68         0.22 o
   2  -2  11          2.53          2.48         0.38 o
   3  -2  11        117.07        119.94         2.70 o
   4  -2  11         19.54         21.93         0.74 o
   5  -2  11         23.26         23.37         0.77 o
  -6  -1  11         20.90         23.53         1.38 o
  -5  -1  11          0.03          0.47         0.31 o
  -4  -1  11        166.67        161.82         3.53 o
  -3  -1  11         67.32         70.79         1.54 o
  -2  -1  11        566.29        528.92         9.78 o
  -1  -1  11          5.41          6.35         0.30 o
   0  -1  11          2.36          2.56         0.27 o
   1  -1  11       1046.13       1048.74        18.55 o
   2  -1  11        149.64        152.08         3.35 o
   3  -1  11        134.47        138.41         2.82 o
   4  -1  11        315.78        308.26         6.02 o
   5  -1  11         59.29         68.12         1.64 o
   6  -1  11        280.09        266.82        12.70 o
  -6   0  11         27.05         26.49         1.37 o
  -5   0  11          5.61          7.54         0.52 o
  -4   0  11        130.07        140.69         3.09 o
  -3   0  11         25.24         21.26         0.79 o
  -2   0  11        106.46         98.92         3.17 o
  -1   0  11        256.96        246.34         6.64 o
   0   0  11        133.55        139.90         2.54 o
   1   0  11        107.24        102.85         2.57 o
   2   0  11       1181.34       1236.52        23.61 o
   3   0  11        202.07        190.28         4.66 o
   4   0  11        227.58        199.03         4.34 o
   5   0  11        598.41        631.05        14.83 o
  -6   1  11          0.12          0.44         0.42 o
  -5   1  11          1.15          2.13         0.39 o
  -4   1  11        249.43        252.20         7.35 o
  -3   1  11          3.62          7.03         0.48 o
  -2   1  11        150.22        142.50         2.61 o
  -1   1  11         87.26         88.50         1.60 o
   0   1  11         15.33         16.08         0.51 o
   1   1  11       1159.17       1161.22        21.40 o
   2   1  11         20.85         14.34         0.49 o
   3   1  11        126.71        135.84         2.76 o
   4   1  11        102.97         98.49         2.26 o
   5   1  11        228.76        227.99         6.35 o
  -6   2  11         13.52         12.06         1.32 o
  -5   2  11         82.51         78.36         2.36 o
  -4   2  11         20.46         23.03         0.98 o
  -3   2  11        655.30        692.42        13.90 o
  -2   2  11        356.70        343.59         6.82 o
  -1   2  11        381.66        371.39         6.10 o
   0   2  11        135.76        142.74         2.61 o
   1   2  11         51.85         52.70         1.33 o
   2   2  11         14.82         16.83         0.75 o
   3   2  11          6.07          5.46         0.39 o
   4   2  11        125.49        118.65         2.67 o
   5   2  11          6.29          6.60         0.71 o
  -6   3  11        244.32        250.68         7.73 o
  -5   3  11         30.10         29.17         0.90 o
  -4   3  11        559.04        582.42        13.94 o
  -3   3  11          0.22          1.49         0.24 o
  -2   3  11          1.17          1.83         0.25 o
  -1   3  11        185.39        184.32         3.32 o
   0   3  11          0.80          1.05         0.22 o
   1   3  11          9.82         12.09         0.49 o
   2   3  11         21.94         21.90         0.71 o
   3   3  11        129.84        119.97         2.46 o
   4   3  11         67.99         68.82         1.83 o
  -5   4  11          5.76          6.10         0.49 o
  -4   4  11         12.89         13.80         0.56 o
  -3   4  11         27.47         29.57         0.83 o
  -2   4  11         34.97         31.03         0.94 o
  -1   4  11          1.13          1.60         0.28 o
   0   4  11          0.20          0.46         0.26 o
   1   4  11        143.10        137.92         2.95 o
   2   4  11        287.99        286.25         6.13 o
   3   4  11         24.96         29.93         0.87 o
   4   4  11         64.65         62.48         1.66 o
  -5   5  11         31.35         28.95         1.04 o
  -4   5  11         69.91         76.68         2.25 o
  -3   5  11         95.45         96.25         2.38 o
  -2   5  11          7.91          8.40         0.49 o
  -1   5  11         11.92         12.51         0.59 o
   0   5  11         36.69         35.17         0.86 o
   1   5  11         33.72         29.90         0.85 o
   2   5  11          2.52          3.30         0.32 o
   3   5  11        202.69        216.22         5.37 o
  -4   6  11          4.53          4.56         0.45 o
  -3   6  11        175.41        178.24         4.19 o
  -2   6  11         47.32         46.47         1.28 o
  -1   6  11        153.15        143.49         3.51 o
   0   6  11        248.89        250.85         5.59 o
   1   6  11        108.40        112.39         2.52 o
   2   6  11        117.03        111.41         2.77 o
  -3   7  11         20.08         19.58         0.79 o
  -2   7  11        267.04        271.88         6.21 o
  -1   7  11         56.14         55.10         1.52 o
   0   7  11        171.13        168.03        14.03 o
   1   7  11         93.40         99.26         2.87 o
   0 -12  12         35.62         37.05         1.37 o
   1 -12  12         22.94         23.20         2.13 o
  -2 -11  12         19.08         20.44         0.86 o
  -1 -11  12        125.04        116.70         3.04 o
   0 -11  12         38.27         37.84         1.50 o
   1 -11  12         14.84         15.40         1.10 o
   2 -11  12         66.29         65.93         2.61 o
   3 -11  12        345.89        343.78         8.18 o
  -3 -10  12        267.03        280.59         6.71 o
  -2 -10  12        298.14        311.68         6.69 o
  -1 -10  12         38.52         39.59         1.16 o
   0 -10  12        409.29        429.06        10.24 o
   1 -10  12         13.25         12.11         0.66 o
   2 -10  12        401.26        387.74         9.26 o
   3 -10  12         10.58         12.66         0.70 o
   4 -10  12         40.83         39.91         1.59 o
  -4  -9  12          1.98          2.39         0.49 o
  -3  -9  12          1.32          1.83         0.37 o
  -2  -9  12        648.98        678.98        14.35 o
  -1  -9  12        190.29        190.31         4.23 o
   0  -9  12        134.42        127.77         2.67 o
   1  -9  12        248.40        241.16         5.25 o
   2  -9  12          0.02          0.63         0.36 o
   3  -9  12        120.49        122.62         3.13 o
   4  -9  12          0.09          0.21         0.36 o
  -4  -8  12          6.69          6.10         0.57 o
  -3  -8  12        333.51        350.62         7.53 o
  -2  -8  12         39.22         34.18         0.96 o
  -1  -8  12          9.49          9.39         0.65 o
   0  -8  12          5.62          4.31         0.38 o
   1  -8  12         82.91         79.92         1.76 o
   2  -8  12         34.07         35.18         1.17 o
   3  -8  12         41.10         39.12         1.24 o
   4  -8  12        137.98        136.66         3.03 o
   5  -8  12        286.91        294.28         8.07 o
  -5  -7  12          1.05          1.58         0.36 o
  -4  -7  12         38.08         39.32         1.16 o
  -3  -7  12          9.16          8.26         0.53 o
  -2  -7  12        116.54        116.39         2.46 o
  -1  -7  12          6.07          7.38         0.50 o
   0  -7  12          0.58          1.19         0.66 o
   1  -7  12         47.71         46.02         1.70 o
   2  -7  12          0.93          1.13         0.31 o
   3  -7  12         88.54         89.95         2.10 o
   4  -7  12         46.34         49.13         1.40 o
   5  -7  12         68.04         75.83         2.80 o
  -5  -6  12         58.85         60.22         1.52 o
  -4  -6  12         13.87         14.92         0.98 o
  -3  -6  12          0.68          1.12         0.41 o
  -2  -6  12         73.32         68.72         1.58 o
  -1  -6  12        793.18        789.87        14.04 o
   0  -6  12        642.01        642.07        13.54 o
   1  -6  12         22.37         22.00         0.70 o
   2  -6  12       1701.99       1713.60        40.06 o
   3  -6  12          7.07          5.87         0.40 o
   4  -6  12        338.78        359.55         8.57 o
   5  -6  12        308.75        301.29         7.19 o
  -5  -5  12         19.20         20.82         0.78 o
  -4  -5  12         38.95         34.61         1.03 o
  -3  -5  12          3.44          4.03         0.42 o
  -2  -5  12        196.86        198.66         3.68 o
  -1  -5  12         14.41         16.28         0.51 o
   0  -5  12        170.60        172.90         3.21 o
   1  -5  12         72.09         74.73         1.63 o
   2  -5  12        221.00        216.37         5.31 o
   3  -5  12        108.85        108.08         2.75 o
   4  -5  12         11.16         12.21         0.56 o
   5  -5  12        111.10        108.02         2.72 o
  -6  -4  12         10.79         14.01         0.70 o
  -5  -4  12         70.11         69.03         1.70 o
  -4  -4  12          0.08          0.44         0.29 o
  -3  -4  12        220.99        231.60         5.06 o
  -2  -4  12        215.27        195.62         3.92 o
  -1  -4  12        511.89        502.32         7.92 o
   0  -4  12        102.74         99.98         1.80 o
   1  -4  12        177.14        175.45         3.88 o
   2  -4  12        562.40        552.02        13.08 o
   3  -4  12          4.90          5.68         0.45 o
   4  -4  12         28.10         29.35         1.70 o
   5  -4  12          0.20          0.29         0.41 o
  -6  -3  12         24.65         27.47         1.09 o
  -5  -3  12         74.91         72.08         1.93 o
  -4  -3  12        161.95        162.76         3.25 o
  -3  -3  12         46.04         45.38         1.46 o
  -2  -3  12         37.84         40.30         1.01 o
  -1  -3  12        141.56        143.57         2.54 o
   0  -3  12          2.95          2.29         0.25 o
   1  -3  12         64.55         62.15         1.35 o
   2  -3  12         16.21         16.22         0.70 o
   3  -3  12         24.57         24.37         0.78 o
   4  -3  12          0.89          1.39         0.31 o
   5  -3  12          2.47          3.17         0.41 o
  -6  -2  12         41.51         43.57         1.47 o
  -5  -2  12        195.46        200.94         4.77 o
  -4  -2  12         86.10         83.29         1.85 o
  -3  -2  12        224.26        218.82        11.29 o
  -2  -2  12         59.78         50.99         1.20 o
  -1  -2  12          1.36          1.41         0.18 o
   0  -2  12          6.43          8.06         0.41 o
   1  -2  12          3.64          3.33         0.40 o
   2  -2  12        105.39         95.47         2.34 o
   3  -2  12         19.25         17.36         0.64 o
   4  -2  12        398.87        394.37         8.37 o
   5  -2  12         69.19         68.11         3.75 o
  -6  -1  12          9.54          9.15         0.60 o
  -5  -1  12        188.66        183.48         6.81 o
  -4  -1  12          2.76          3.16         0.43 o
  -3  -1  12          1.67          1.27         0.35 o
  -2  -1  12         18.11         15.06         0.54 o
  -1  -1  12         48.97         44.07         1.31 o
   0  -1  12        262.74        245.29         4.46 o
   1  -1  12        703.59        729.61        12.96 o
   2  -1  12        413.80        409.41         8.72 o
   3  -1  12        331.81        328.09         7.01 o
   4  -1  12         29.24         27.03         0.81 o
   5  -1  12        106.33        104.58         2.64 o
  -6   0  12          0.11          0.31         0.37 o
  -5   0  12         15.22         15.08         0.82 o
  -4   0  12          0.01          0.29         0.30 o
  -3   0  12         17.32         17.63         0.71 o
  -2   0  12          0.54          1.61         0.21 o
  -1   0  12         54.87         56.22         1.25 o
   0   0  12         28.85         31.42         0.72 o
   1   0  12        101.04         96.67         2.20 o
   2   0  12          8.18          8.19         0.46 o
   3   0  12         58.57         54.26         1.25 o
   4   0  12        173.84        168.79         3.71 o
   5   0  12         10.19         11.27         0.70 o
  -6   1  12          0.11          0.27         0.37 o
  -5   1  12         26.20         23.88         1.00 o
  -4   1  12        342.45        360.84        10.75 o
  -3   1  12         80.80         67.60         1.59 o
  -2   1  12        471.60        459.97        12.04 o
  -1   1  12        115.60        124.63         2.33 o
   0   1  12        344.99        355.67         6.63 o
   1   1  12        386.64        368.44        16.94 o
   2   1  12        100.49         95.79         1.90 o
   3   1  12         97.39         94.63         2.19 o
   4   1  12         25.25         25.40         0.79 o
   5   1  12          5.88          6.82         0.57 o
  -5   2  12         50.93         53.05         1.70 o
  -4   2  12        355.51        379.48         8.56 o
  -3   2  12         56.62         62.42         2.28 o
  -2   2  12          0.42          0.38         0.20 o
  -1   2  12        117.89        130.04         2.82 o
   0   2  12          2.83          2.71         0.27 o
   1   2  12          2.85          3.07         0.30 o
   2   2  12         15.69         15.01         0.59 o
   3   2  12          1.40          1.57         0.28 o
   4   2  12          1.50          0.71         0.27 o
  -5   3  12        167.82        157.19         4.41 o
  -4   3  12          0.93          1.63         0.26 o
  -3   3  12         93.25         85.56         1.93 o
  -2   3  12        258.42        253.20         4.84 o
  -1   3  12         27.11         24.93         0.70 o
   0   3  12         44.38         44.25         1.11 o
   1   3  12          1.22          1.19         0.24 o
   2   3  12        139.85        136.87         3.03 o
   3   3  12        154.27        159.71         3.49 o
   4   3  12         21.80         21.02         0.80 o
  -5   4  12          3.38          4.36         0.43 o
  -4   4  12         47.58         46.18         1.16 o
  -3   4  12          8.96          7.08         0.38 o
  -2   4  12         29.83         27.11         1.01 o
  -1   4  12        105.90         98.78         2.21 o
   0   4  12          4.96          5.22         0.36 o
   1   4  12         80.02         77.81         1.82 o
   2   4  12          0.28          0.61         0.26 o
   3   4  12         15.76         17.38         0.96 o
  -4   5  12         29.66         27.59         0.98 o
  -3   5  12        113.02        115.02         3.84 o
  -2   5  12         33.26         34.42         1.02 o
  -1   5  12         75.37         72.08         1.84 o
   0   5  12        147.28        145.76         3.13 o
   1   5  12         46.32         44.99         1.20 o
   2   5  12        199.15        197.90         5.51 o
  -3   6  12          0.26          0.58         0.31 o
  -2   6  12        106.77         99.06         2.90 o
  -1   6  12        320.13        310.79        10.63 o
   0   6  12         49.90         45.56         2.89 o
   1   6  12         96.02         96.87         3.04 o
  -1 -11  13          1.93          2.89         0.59 o
   0 -11  13         39.01         38.83         1.27 o
   1 -11  13         85.07         84.34         2.84 o
   2 -11  13         67.37         64.29         2.06 o
  -2 -10  13         32.66         33.38         1.41 o
  -1 -10  13        139.85        138.32         3.14 o
   0 -10  13        166.90        169.33         4.86 o
   1 -10  13        176.61        169.36         4.26 o
   2 -10  13         11.78         11.67         0.73 o
   3 -10  13        169.95        168.37         4.13 o
  -3  -9  13         81.13         77.10         2.51 o
  -2  -9  13        426.42        457.33         9.71 o
  -1  -9  13         83.56         83.28         2.03 o
   0  -9  13        148.25        139.85         3.40 o
   1  -9  13        249.87        241.35         5.24 o
   2  -9  13        157.80        145.72         3.65 o
   3  -9  13         69.33         71.38         1.99 o
   4  -9  13          5.04          5.36         0.60 o
  -4  -8  13        252.33        255.23         5.48 o
  -3  -8  13         38.96         36.99         1.11 o
  -2  -8  13        155.27        156.19         3.52 o
  -1  -8  13         18.32         18.85         0.80 o
   0  -8  13         63.47         59.71         1.48 o
   1  -8  13          2.73          4.14         0.39 o
   2  -8  13          1.18          0.93         0.38 o
   3  -8  13         69.40         73.99         2.01 o
   4  -8  13         10.33         12.77         0.82 o
  -4  -7  13         43.39         46.47         1.48 o
  -3  -7  13         85.78         88.36         2.11 o
  -2  -7  13         17.17         18.63         0.68 o
  -1  -7  13          0.01          0.99         0.32 o
   0  -7  13         27.21         25.99         0.80 o
   1  -7  13          0.12          0.57         0.48 o
   2  -7  13         23.29         24.86         0.85 o
   3  -7  13         25.51         26.72         1.13 o
   4  -7  13        126.20        126.77         3.69 o
  -5  -6  13         12.12         12.98         0.61 o
  -4  -6  13          4.61          5.84         0.44 o
  -3  -6  13         17.35         15.62         0.67 o
  -2  -6  13         27.85         26.94         0.97 o
  -1  -6  13        319.76        319.03         5.43 o
   0  -6  13         76.66         69.61         1.56 o
   1  -6  13        120.65        116.17         2.43 o
   2  -6  13         18.01         17.31         0.77 o
   3  -6  13        248.69        253.80         6.15 o
   4  -6  13          0.41          0.78         0.38 o
   5  -6  13         47.80         48.92         1.93 o
  -5  -5  13         81.31         87.58         2.05 o
  -4  -5  13          5.73          5.97         0.45 o
  -3  -5  13        134.38        125.31         2.58 o
  -2  -5  13         45.84         38.50         1.01 o
  -1  -5  13        252.92        248.67         4.96 o
   0  -5  13        291.41        288.89        15.13 o
   1  -5  13          7.08          7.82         0.56 o
   2  -5  13        827.00        847.42        19.95 o
   3  -5  13          1.59          3.32         0.43 o
   4  -5  13         49.91         51.23         2.11 o
   5  -5  13         34.40         32.33         1.21 o
  -5  -4  13          1.19          2.03         0.40 o
  -4  -4  13        348.07        366.66         7.83 o
  -3  -4  13         36.07         35.38         1.03 o
  -2  -4  13        296.34        294.34         5.34 o
  -1  -4  13        365.99        372.34         6.35 o
   0  -4  13        341.48        329.34         5.58 o
   1  -4  13         58.30         63.84         2.26 o
   2  -4  13          0.01          0.41         0.30 o
   3  -4  13         19.28         19.55         1.13 o
   4  -4  13          2.02          1.47         0.35 o
   5  -4  13         59.10         61.45         1.90 o
  -5  -3  13         16.35         17.12         0.81 o
  -4  -3  13         11.25         10.51         0.52 o
  -3  -3  13        405.70        415.71         8.84 o
  -2  -3  13        307.87        294.75         5.80 o
  -1  -3  13         33.33         36.46         0.79 o
   0  -3  13         81.07         78.88         1.58 o
   1  -3  13        223.77        209.97         5.89 o
   2  -3  13        119.44        114.19         2.38 o
   3  -3  13          5.40          8.35         0.55 o
   4  -3  13          4.18          3.16         0.37 o
   5  -3  13         60.39         57.20         1.80 o
  -5  -2  13          0.24          0.23         0.33 o
  -4  -2  13        193.40        197.61         4.31 o
  -3  -2  13        102.46         98.93         2.57 o
  -2  -2  13         29.44         31.35         0.91 o
  -1  -2  13         94.98         96.31         2.02 o
   0  -2  13         83.00         76.60         1.88 o
   1  -2  13        157.03        150.34         3.41 o
   2  -2  13          2.35          2.61         0.29 o
   3  -2  13        278.50        277.49         5.96 o
   4  -2  13          8.58          8.03         0.48 o
   5  -2  13         15.91         14.28         0.82 o
  -5  -1  13         58.38         61.27         2.33 o
  -4  -1  13        143.92        148.48         3.60 o
  -3  -1  13          7.07          5.19         0.34 o
  -2  -1  13         20.98         20.37         1.13 o
  -1  -1  13         56.17         45.15         1.48 o
   0  -1  13         74.63         74.43         3.00 o
   1  -1  13         18.42         21.06         0.69 o
   2  -1  13        242.58        228.71         4.95 o
   3  -1  13         29.67         27.00         0.80 o
   4  -1  13        196.24        193.71         5.08 o
  -5   0  13          9.04         11.02         0.59 o
  -4   0  13         28.99         32.39         0.89 o
  -3   0  13          6.42          6.79         0.39 o
  -2   0  13         25.92         29.04         0.80 o
  -1   0  13         43.76         44.96         0.99 o
   0   0  13        699.17        689.49        14.49 o
   1   0  13        117.49        130.85         2.91 o
   2   0  13        123.74        120.72         2.48 o
   3   0  13        480.37        490.48        10.35 o
   4   0  13         21.38         20.10         0.89 o
  -5   1  13         70.46         72.53         2.13 o
  -4   1  13          5.49          6.22         0.47 o
  -3   1  13        405.29        403.32         8.84 o
  -2   1  13        332.24        326.04         6.68 o
  -1   1  13         53.28         53.52         1.19 o
   0   1  13         26.17         27.25         0.79 o
   1   1  13         84.89         88.97         2.06 o
   2   1  13          0.62          0.92         0.28 o
   3   1  13         73.60         67.00         1.77 o
   4   1  13         97.57        101.24         2.51 o
  -5   2  13        133.92        133.98         3.18 o
  -4   2  13        108.64        110.92         2.70 o
  -3   2  13          5.87          5.78         0.41 o
  -2   2  13        188.44        198.21         4.17 o
  -1   2  13        469.69        474.58         9.53 o
   0   2  13        118.76        116.13         2.51 o
   1   2  13          1.68          3.74         0.30 o
   2   2  13          1.70          1.73         0.33 o
   3   2  13          0.75          1.45         0.29 o
  -4   3  13         56.09         58.19         1.57 o
  -3   3  13         86.77         82.36         1.87 o
  -2   3  13         44.56         41.27         1.32 o
  -1   3  13         32.46         35.69         1.54 o
   0   3  13          0.28          0.73         0.28 o
   1   3  13        100.44        101.42         2.31 o
   2   3  13          2.36          2.39         0.33 o
   3   3  13          1.04          1.63         0.30 o
  -4   4  13          7.47          6.78         0.52 o
  -3   4  13          6.79          8.26         0.52 o
  -2   4  13         90.52         92.13         2.58 o
  -1   4  13         42.40         42.37         1.41 o
   0   4  13          2.25          1.49         0.36 o
   1   4  13         11.91         12.20         0.74 o
   2   4  13        114.74        116.20         3.24 o
  -3   5  13        108.18        101.16         2.78 o
  -2   5  13          9.56          8.42         0.56 o
  -1   5  13        201.12        195.58         6.20 o
   0   5  13         25.65         26.37         1.14 o
   1   5  13        123.96        118.74         3.34 o
  -1 -10  14          2.30          1.95         0.42 o
   0 -10  14         90.50         88.61         3.26 o
   1 -10  14          5.85          6.78         0.80 o
   2 -10  14         42.61         39.35         1.61 o
  -2  -9  14          2.29          2.00         0.43 o
  -1  -9  14        176.49        190.74         4.19 o
   0  -9  14         75.45         71.14         1.76 o
   1  -9  14          3.49          4.48         0.46 o
   2  -9  14        122.96        119.15         3.05 o
   3  -9  14         10.19         10.12         0.75 o
  -3  -8  14         27.20         26.95         1.30 o
  -2  -8  14          8.15          8.88         0.55 o
  -1  -8  14         59.55         54.44         1.45 o
   0  -8  14         68.43         69.80         1.46 o
   1  -8  14         68.99         65.25         1.47 o
   2  -8  14          2.25          2.58         0.42 o
   3  -8  14        319.54        331.43         9.17 o
  -4  -7  14          3.61          3.25         0.55 o
  -3  -7  14         29.94         29.77         1.07 o
  -2  -7  14          6.93          6.47         0.44 o
  -1  -7  14        126.35        127.35         2.92 o
   0  -7  14         36.04         33.19         0.86 o
   1  -7  14        462.86        463.93         9.84 o
   2  -7  14         15.41         16.41         1.00 o
   3  -7  14        107.16        107.80         3.21 o
   4  -7  14        240.97        238.68         6.63 o
  -4  -6  14        167.22        175.67         4.31 o
  -3  -6  14         11.35         11.37         0.59 o
  -2  -6  14        242.94        243.87         4.83 o
  -1  -6  14          2.62          2.25         0.44 o
   0  -6  14         83.56         82.43         1.69 o
   1  -6  14        246.03        252.95         6.14 o
   2  -6  14         35.70         38.49         1.22 o
   3  -6  14        135.98        138.35         3.45 o
   4  -6  14        137.09        133.17         3.96 o
  -4  -5  14         68.23         79.45         1.90 o
  -3  -5  14        131.47        139.48         3.14 o
  -2  -5  14        169.61        168.01         3.40 o
  -1  -5  14         40.84         44.83         1.03 o
   0  -5  14         13.81         14.23         0.71 o
   1  -5  14        514.81        511.84        10.87 o
   2  -5  14         18.36         18.93         0.78 o
   3  -5  14          3.39          2.49         0.36 o
   4  -5  14         41.08         36.41         1.40 o
  -4  -4  14         52.57         57.06         1.58 o
  -3  -4  14         34.41         33.27         0.82 o
  -2  -4  14        356.27        358.05         6.97 o
  -1  -4  14          3.23          3.12         0.26 o
   0  -4  14        393.50        412.31         8.03 o
   1  -4  14         81.02         83.69         2.01 o
   2  -4  14          2.74          4.12         0.37 o
   3  -4  14          0.26          0.67         0.30 o
   4  -4  14         23.32         22.51         1.23 o
  -5  -3  14         65.35         66.00         1.73 o
  -4  -3  14        407.42        431.82         9.16 o
  -3  -3  14         27.73         31.67         0.89 o
  -2  -3  14          1.02          1.78         0.37 o
  -1  -3  14        158.07        155.73         3.14 o
   0  -3  14          1.12          2.03         0.25 o
   1  -3  14         30.87         28.22         0.80 o
   2  -3  14         45.57         45.60         1.20 o
   3  -3  14        274.79        293.94         7.04 o
   4  -3  14          1.36          2.08         0.37 o
  -5  -2  14         50.57         52.99         1.64 o
  -4  -2  14         48.29         54.15         1.33 o
  -3  -2  14          5.26          5.05         0.35 o
  -2  -2  14        177.16        184.14         4.48 o
  -1  -2  14          6.33          5.30         0.48 o
   0  -2  14         17.26         18.65         0.55 o
   1  -2  14         17.06         15.15         0.57 o
   2  -2  14        116.81        116.95         2.63 o
   3  -2  14        106.37        107.05         2.42 o
   4  -2  14          5.41          5.86         0.47 o
  -5  -1  14          0.74          0.96         0.26 o
  -4  -1  14        152.16        156.11         3.82 o
  -3  -1  14         92.59         94.11         2.16 o
  -2  -1  14        163.53        159.51         3.20 o
  -1  -1  14         91.96         91.58         1.92 o
   0  -1  14          8.47          7.94         0.41 o
   1  -1  14        493.81        489.20        10.35 o
   2  -1  14         22.05         23.60         0.72 o
   3  -1  14         80.95         81.23         1.88 o
   4  -1  14          1.57          1.44         0.33 o
  -4   0  14         63.69         72.25         1.86 o
  -3   0  14         98.71        101.82         2.26 o
  -2   0  14         58.88         63.13         1.52 o
  -1   0  14         26.14         28.97         0.71 o
   0   0  14        346.59        358.74         7.65 o
   1   0  14         11.97         10.67         0.51 o
   2   0  14        159.01        166.54         3.65 o
   3   0  14        300.47        312.55         7.44 o
  -4   1  14        256.73        268.63         7.13 o
  -3   1  14        156.65        160.86         3.44 o
  -2   1  14        302.55        312.19         6.37 o
  -1   1  14         98.13         96.26         1.99 o
   0   1  14          1.59          1.78         0.27 o
   1   1  14         81.93         83.40         1.93 o
   2   1  14         16.77         16.05         0.64 o
   3   1  14         63.32         63.20         2.35 o
  -4   2  14         13.06          9.41         0.48 o
  -3   2  14        141.04        150.35         4.21 o
  -2   2  14        173.06        186.79         4.32 o
  -1   2  14          1.81          1.71         0.32 o
   0   2  14        130.90        133.82         2.95 o
   1   2  14         22.70         22.01         0.69 o
   2   2  14          0.76          0.25         0.26 o
  -3   3  14         40.82         39.01         1.39 o
  -2   3  14         91.55         91.33         5.41 o
  -1   3  14          0.42          1.29         0.38 o
   0   3  14          1.20          2.29         0.35 o
   1   3  14         43.48         41.43         2.30 o
   2   3  14         25.13         25.67         0.81 o
  -2   4  14          0.37          0.74         0.31 o
  -1   4  14          7.95          9.00         0.57 o
   0   4  14        219.03        218.20         6.36 o
  -1  -9  15         13.14         13.58         0.70 o
   0  -9  15          6.56          8.22         0.63 o
   1  -9  15         16.46         16.06         1.02 o
   2  -9  15          3.40          3.36         0.44 o
  -2  -8  15         58.46         55.15         2.46 o
  -1  -8  15         12.52         13.69         0.71 o
   0  -8  15         78.93         78.07         1.77 o
   1  -8  15         48.15         44.45         1.30 o
   2  -8  15          3.00          3.70         0.57 o
  -3  -7  15          2.81          3.68         0.53 o
  -2  -7  15          0.83          1.55         0.37 o
  -1  -7  15         13.69         14.24         0.68 o
   0  -7  15         36.90         37.28         0.99 o
   1  -7  15         25.46         25.09         0.86 o
   2  -7  15         57.87         56.54         1.44 o
   3  -7  15         88.31         86.74         2.27 o
  -3  -6  15        108.85        114.07         2.37 o
  -2  -6  15         15.82         15.91         0.69 o
  -1  -6  15        109.50        109.22         2.83 o
   0  -6  15         53.61         56.38         1.46 o
   1  -6  15          8.32          7.75         0.51 o
   2  -6  15         87.87         91.22         2.14 o
   3  -6  15         37.97         37.09         1.75 o
  -4  -5  15          7.48          8.90         0.62 o
  -3  -5  15         29.31         29.55         0.91 o
  -2  -5  15        369.86        385.94         9.19 o
  -1  -5  15          1.28          1.07         0.34 o
   0  -5  15        119.60        119.63         2.74 o
   1  -5  15        240.66        248.54         5.39 o
   2  -5  15         13.00         10.85         0.58 o
   3  -5  15          0.39          0.76         0.32 o
  -4  -4  15         37.52         38.55         1.11 o
  -3  -4  15        198.94        224.34         4.85 o
  -2  -4  15         56.84         56.49         1.56 o
  -1  -4  15         83.86         84.56         1.99 o
   0  -4  15          1.33          2.35         0.31 o
   1  -4  15        207.94        206.62         4.53 o
   2  -4  15         26.13         30.30         0.98 o
   3  -4  15         62.58         62.53         1.70 o
  -4  -3  15        103.48        108.95         2.43 o
  -3  -3  15         69.13         71.63         1.69 o
  -2  -3  15        120.64        120.18         2.99 o
  -1  -3  15          3.58          2.93         0.39 o
   0  -3  15        131.04        133.37         2.51 o
   1  -3  15          0.17          0.53         0.26 o
   2  -3  15         36.05         37.67         1.13 o
   3  -3  15         12.44         13.13         0.90 o
  -4  -2  15        139.50        149.22         3.26 o
  -3  -2  15          4.72          4.89         0.34 o
  -2  -2  15         33.85         36.64         0.98 o
  -1  -2  15        139.05        135.06         2.72 o
   0  -2  15        138.20        137.10         2.77 o
   1  -2  15         60.95         56.23         1.38 o
   2  -2  15        150.93        151.83         3.32 o
   3  -2  15         64.71         66.32         2.13 o
  -4  -1  15          6.56          6.63         0.41 o
  -3  -1  15         15.69         15.52         0.56 o
  -2  -1  15         55.23         57.57         1.41 o
  -1  -1  15        150.69        145.28         2.70 o
   0  -1  15         18.75         20.40         0.68 o
   1  -1  15         35.79         39.32         1.27 o
   2  -1  15        506.47        520.82        12.27 o
   3  -1  15         29.30         28.94         0.90 o
  -4   0  15        102.72         99.98         2.49 o
  -3   0  15         48.61         52.82         1.40 o
  -2   0  15          0.30          1.25         0.24 o
  -1   0  15        183.06        186.24         3.68 o
   0   0  15          1.89          2.21         0.29 o
   1   0  15        284.54        280.14         5.98 o
   2   0  15         76.45         79.86         2.47 o
  -3   1  15        219.02        235.61         5.65 o
  -2   1  15        231.21        228.67         5.46 o
  -1   1  15         68.89         69.14         2.10 o
   0   1  15        136.61        141.58         3.10 o
   1   1  15         29.48         27.94         0.80 o
   2   1  15        123.03        125.29         3.06 o
  -2   2  15          2.22          1.79         0.68 o
  -1   2  15          2.81          2.69         0.47 o
   0   2  15          3.57          3.07         0.34 o
   1   2  15         17.23         16.12         0.80 o
  -1   3  15         16.81         16.60         0.73 o
   0  -8  16         45.33         45.89         1.63 o
   1  -8  16          4.25          4.27         0.45 o
  -2  -7  16          3.32          5.12         0.90 o
  -1  -7  16          1.33          2.92         0.55 o
   0  -7  16        148.35        160.84         5.61 o
   1  -7  16          4.69          5.91         0.45 o
   2  -7  16        114.22        109.34         2.78 o
  -2  -6  16        375.82        405.65        13.68 o
  -1  -6  16        201.91        207.47         5.84 o
   0  -6  16         75.27         72.32         1.73 o
   1  -6  16        241.48        247.27         5.91 o
   2  -6  16         19.64         16.87         0.69 o
  -3  -5  16         99.55        101.55         2.58 o
  -2  -5  16          2.71          3.69         0.45 o
  -1  -5  16        227.99        239.92         8.26 o
   0  -5  16         81.56         81.14         2.17 o
   1  -5  16          2.53          2.59         0.36 o
   2  -5  16         59.81         61.26         1.73 o
  -3  -4  16         32.76         32.00         1.09 o
  -2  -4  16        129.13        134.83         3.36 o
  -1  -4  16        112.55        111.79         3.57 o
   0  -4  16          0.16          0.95         0.38 o
   1  -4  16         70.06         69.72         1.69 o
   2  -4  16          9.43          7.76         0.82 o
  -3  -3  16         40.72         40.37         1.04 o
  -2  -3  16          3.02          3.03         0.49 o
  -1  -3  16         16.07         15.11         0.63 o
   0  -3  16         75.31         78.69         2.08 o
   1  -3  16         10.17          9.56         0.65 o
   2  -3  16         49.20         50.79         1.46 o
  -3  -2  16         43.73         41.17         1.04 o
  -2  -2  16         28.49         30.68         0.96 o
  -1  -2  16         33.14         33.36         1.04 o
   0  -2  16        122.39        119.04         3.41 o
   1  -2  16        171.37        172.90         3.77 o
   2  -2  16         25.71         25.44         0.87 o
  -3  -1  16        149.05        143.35         3.12 o
  -2  -1  16         10.52         11.51         0.52 o
  -1  -1  16        364.96        375.90         8.92 o
   0  -1  16        212.40        214.77         5.19 o
   1  -1  16         48.27         48.00         1.42 o
   2  -1  16        263.38        263.40         6.26 o
  -2   0  16         15.80         15.99         0.61 o
  -1   0  16         17.51         19.85         0.93 o
   0   0  16         94.31         90.92         2.05 o
   1   0  16         49.10         51.22         1.25 o
  -1   1  16        508.45        517.57        15.14 o
   0   1  16         14.58         15.41         0.67 o
   0  -5  17          7.30          9.38         1.08 o
  -1  -4  17        282.13        282.56         7.81 o
   0  -4  17         30.90         27.37         1.10 o
  -1  -3  17         48.14         49.05         1.88 o
   0  -3  17          6.45          6.01         0.46 o
                                                
